# Supplementary material for: Whole-genome sequence analysis reveals selection signatures for important economic traits in Xiang pigs
Source: Sci Rep. 2022 Jul 12;12:11823. doi: 10.1038/s41598-022-14686-w (PMC9276726; doi:10.1038/s41598-022-14686-w)
Supplement: Supplementary file 2 — Supplementary Table S1. [file 41598_2022_14686_MOESM2_ESM.xls]

## Sheet: Table S1
Table S1. Summary of sequencing and mapping statistics in XPs.
Sample	Raw Base(G)	Clean Base(G)	Map Reads(G)	Map ratio(%)	Depth(X)	Q20(%)	GC (%)
XP1	50.87	50.62	48.6	96.01	19.88	92.75	41.73
XP2	35.3	32.75	32.05	97.87	13.11	95.09	42.52
XP3	31.13	30.82	30.05	97.49	12.29	92.61	42.7
XP4	35.23	32.67	31.69	97.01	12.96	95.7	42.69
XP5	35.18	32.74	31.72	96.88	12.97	95.83	42.59
XP6	33.23	31.6	30.85	97.63	12.62	96.25	42.92
XP7	33.16	31.11	29.77	95.7	12.18	95.75	44.98
XP8	35.05	32.44	31.56	97.29	12.91	95.63	42.6
XP9	35.45	32.76	32	97.67	13.09	95.48	42.6
XP10	30.88	29.2	28.37	97.15	11.6	96.19	42.94
XP11	35.66	32.76	31.87	97.28	13.04	94.9	42.66
XP12	35.53	32.56	31.29	96.08	12.8	94.73	43.42
XP13	33.29	31.24	30.34	97.11	12.41	95.74	43.42
XP14	35.39	32.52	31.62	97.24	12.93	94.85	42.74
XP15	35.65	32.85	31.36	95.45	12.83	94.94	43.92
XP16	33.24	30.83	29.23	94.81	11.96	95.28	45.17
XP17	34.81	31.78	30.85	97.08	12.62	94.57	42.43
XP18	35.43	32.29	31.37	97.13	12.83	94.56	42.53
XP19	33.05	30.58	29.56	96.67	12.09	95.28	43.84
XP20	35.21	32.76	32.01	97.71	13.09	95.18	42.76
XP21	35.25	32.41	31.61	97.55	12.93	94.78	42.63
XP22	33.22	30.88	29.84	96.65	12.21	95.44	44.13
XP23	35.23	34.03	32.86	96.55	13.44	97.38	42.43
XP24	35.2	32.45	31.63	97.47	12.94	94.91	42.58
XP25	35.05	32.44	31.56	97.29	12.91	95.63	42.6
