# Supplementary material for: Whole-genome sequence analysis reveals selection signatures for important economic traits in Xiang pigs
Source: Sci Rep. 2022 Jul 12;12:11823. doi: 10.1038/s41598-022-14686-w (PMC9276726; doi:10.1038/s41598-022-14686-w)
Supplement: Supplementary file 3 — Supplementary Table S2. [file 41598_2022_14686_MOESM3_ESM.xlsx]

## Sheet: Table S2
Table S2. The information of 100 pigs resequencing data downloaded from the NCBI.
Accession	Breed	Individuals	Raw Base(G)	Clean Base(G)	Map Reads(G)	Map ratio(%)	Depth(X)
SRS465728	Tibetan	TT1	70.4	65.2031	62.2786	0.955148	25.4718
SRS465729	Tibetan	TT2	65.6	61.57	58.901	0.956651	24.0904
SRS465730	Tibetan	TT3	82.9	53.2341	50.6788	0.952	20.7275
SRS465731	Tibetan	TT4	79.6	50.5208	48.6622	0.963212	19.9027
SRS465732	Tibetan	TT5	79.6	52.3857	50.4391	0.962841	20.6295
SRS465733	Tibetan	TT6	71.7	67.6314	64.6332	0.955668	26.4348
SRS465734	Tibetan	TT7	73.3	67.4431	64.5375	0.956919	26.3957
SRS465735	Tibetan	TT8	39.9	50.113	46.1919	0.921754	18.8924
SRS465736	Tibetan	TT9	71.9	66.9995	62.8693	0.938355	25.7134
SRS465737	Tibetan	TT10	72.6	66.4107	63.4088	0.954798	25.9341
SRS465738	Tibetan	TT11	70.1	62.4679	59.2821	0.949	24.2462
SRS465739	Tibetan	TT12	69	63.8735	60.3725	0.945188	24.6922
SRS465740	Tibetan	TT13	69	64.9721	61.2362	0.9425	25.0455
SRS465741	Tibetan	TT14	68	63.5973	59.4953	0.9355	24.3335
SRS465742	Tibetan	TT15	45.5	63.6799	60.4532	0.94933	24.7252
SRS465743	Tibetan	TT16	69.6	65.241	61.8517	0.948049	25.2972
SRS465744	Tibetan	TT17	73.2	69.0485	65.5663	0.94957	26.8165
SRS465745	Tibetan	TT18	71.6	67.3232	63.8317	0.948138	26.107
SRS465746	Tibetan	TT19	70.4	62.9437	59.6452	0.947596	24.3948
SRS465747	Tibetan	TT20	62.8	52.6499	50.2358	0.954148	20.5463
SRS465748	Tibetan	TT21	65.9	55.4648	52.3825	0.944427	21.4243
SRS465749	Tibetan	TT22	65.7	57.5386	54.8118	0.952609	22.4179
SRS387211	Tibetan	TT23	16	14.88	14.0526	0.9444	5.74747
SRS387217	Tibetan	TT24	17.6	16.5112	16.0782	0.9738	6.57593
SRS387238	Tibetan	TT25	19	17.8006	17.0412	0.9573	6.96983
SRS2043292	Meishan	MS1	31.2	28.8335	27.716	96.1241	11.3358
SRS2043302	Meishan	MS2	32.7	30.0016	28.9728	96.5707	11.8498
SRS2043849	Meishan	MS3	30.4	28.9471	28.1979	97.4117	11.5329
SRS2043852	Meishan	MS4	26.9	25.7641	25.0462	97.2133	10.2438
SRS2043854	Meishan	MS5	28.6	27.7694	26.899	96.8657	11.0017
SRS2043856	Meishan	MS6	29.3	28.1728	27.4935	97.5888	11.2448
SRS2043915	Meishan	MS7	31.2	30.2499	29.1739	96.4429	11.9321
SRS2043995	Meishan	MS8	28	26.911	25.9638	96.4802	10.6191
SRS2044030	Meishan	MS9	32.5	31.518	30.5066	96.791	12.4771
SRS2044055	Meishan	MS10	22.9	22.213	21.643	97.4343	8.85196
SRS2044542	Meishan	MS11	26.6	25.8407	25.019	96.8202	10.2327
SRS2046192	Meishan	MS12	24.9	24.3536	23.6453	97.0916	9.67088
SRS2046281	Meishan	MS13	12.4	12.1363	11.7469	96.7919	4.80447
SRS2040260	Meishan	MS14	24.5	23.89	23.3343	97.6738	9.54366
SRS2040900	Meishan	MS15	23.7	22.8195	22.1828	97.2097	9.07272
SRS2043291	Meishan	MS16	13.6	13.1151	12.7651	97.3315	5.22091
SRS2043301	Meishan	MS17	26.9	26.0368	25.2605	97.0186	10.3315
SRS2043609	Meishan	MS18	27.6	26.5475	25.7173	96.8728	10.5183
SRS2043845	Meishan	MS19	16.1	15.7059	15.2687	97.2165	6.24488
SRS2046487	Meishan	MS20	13.3	12.7353	12.372	97.1476	5.06014
SRS2046488	Meishan	MS21	18.3	27.2253	26.5549	97.5379	10.8609
SRS2048172	Meishan	MS22	26.7	25.9584	25.231	97.1978	10.3194
SRS2048245	Meishan	MS23	30.1	28.6208	27.8936	97.4594	11.4084
SRS2048284	Meishan	MS24	28.8	27.6353	26.9635	97.5693	11.028
SRS2048767	Meishan	MS25	16.7	16.1038	15.6764	97.3456	6.4116
SRS2037594	Duroc	DU1	14.7	14.2358	13.8582	97.3479	5.66798
SRS2037772	Duroc	DU2	12.1	11.6988	11.3165	96.7326	4.62843
SRS2053847	Duroc	DU3	26.7	25.9584	25.2308	97.1972	10.3194
SRS2058801	Duroc	DU4	28.1	27.0772	26.444	97.6616	10.8156
SRS2040661	Duroc	DU5	11.1	10.7751	10.5517	97.9274	4.31563
SRS2043289	Duroc	DU6	35	34.0137	33.1549	97.4751	13.5603
SRS2058802	Duroc	DU7	33.4	27.6721	26.9728	97.4727	11.0318
SRS2043300	Duroc	DU8	12.7	12.2532	11.9791	97.7633	4.89943
SRS2043303	Duroc	DU9	13.6	13.1519	12.8008	97.3303	5.23548
SRS3279681	Duroc	DU10	25.8	25.0101	24.4168	97.6277	9.98642
SRR1577873	Duroc	DU11	35.8	31.7114	29.8885	94.2516	12.2243
SRS2043844	Duroc	DU12	32.8	31.7072	30.776	97.0632	12.5873
SRR1577875	Duroc	DU13	39.3	34.4057	32.2459	93.7225	13.1885
SRS2043851	Duroc	DU14	16.1	15.6234	15.2185	97.4086	6.22433
SRS2043855	Duroc	DU15	32.4	31.4874	30.7407	97.6286	12.5729
SRR1577876	Duroc	DU16	35.4	31.6081	29.2515	92.544	11.9638
SRS2043859	Duroc	DU17	30.1	29.1465	28.509	97.8128	11.6601
SRS2043983	Duroc	DU18	29.3	27.4131	26.6503	97.2172	10.8999
SRS2043998	Duroc	DU19	21.3	20.4102	19.8665	97.3365	8.12538
SRR1577877	Duroc	DU20	36.6	32.7684	30.3837	92.7226	12.4269
SRR1577878	Duroc	DU21	35.5	31.6469	28.4988	90.0525	11.656
SRS2045986	Duroc	DU22	27.2	26.4228	25.8726	97.9177	10.5818
SRR1577880	Duroc	DU23	38.3	32.259	30.5373	94.6629	12.4897
SRS2051177	Duroc	DU24	20.2	19.5569	19.0306	97.3088	7.78348
SRS2053398	Duroc	DU25	18	17.4711	17.0627	97.6623	6.9786
SRS703317	Yorkshire	LW1	44.1	32.2878	30.8848	95.6548	12.6318
SRS703319	Yorkshire	LW2	43.8	32.0123	30.4801	95.2137	12.4663
SRS703320	Yorkshire	LW3	42.6	30.7752	29.502	95.8628	12.0662
SRS703321	Yorkshire	LW4	42.3	31.0181	29.6533	95.5999	12.1281
SRS703322	Yorkshire	LW5	43.2	30.4215	28.862	94.8736	11.8045
SRS703323	Yorkshire	LW6	43.5	32.1979	31.0028	96.2884	12.6801
SRS703325	Yorkshire	LW7	41.6	29.1868	28.1318	96.3853	11.5058
SRS703326	Yorkshire	LW8	44.7	30.9854	29.259	94.4283	11.9669
SRS703332	Yorkshire	LW9	35.1	32.4778	30.8364	94.9462	12.612
SRS703333	Yorkshire	LW10	34	31.6226	30.055	95.0428	12.2925
SRS703324	Yorkshire	LW11	67.8	46.0997	44.1133	95.6911	18.0423
SRS703327	Yorkshire	LW12	37.5	25.8907	23.75	91.7319	9.71372
SRS703331	Yorkshire	LW13	31.8	29.9378	28.4803	95.1317	11.6484
SRS703334	Yorkshire	LW14	34.2	31.2391	29.6229	94.8265	12.1157
SRS703336	Yorkshire	LW15	33.4	31.1235	29.5174	94.8398	12.0726
ERS177317	Yorkshire	LW16	11.2	11.9295	11.9153	99.8809	4.87332
ERS177318	Yorkshire	LW17	20.8	21.2186	21.0944	99.4146	8.62757
ERS177319	Yorkshire	LW18	20.8	21.1175	21.0142	99.5107	8.59477
ERS177320	Yorkshire	LW19	20.8	20.7108	20.5878	99.4061	8.42039
ERS177321	Yorkshire	LW20	19.2	19.1367	19.043	99.5108	7.78856
ERS177322	Yorkshire	LW21	23.6	24.5227	24.4786	99.8201	10.0117
ERS177323	Yorkshire	LW22	19.5	20.2604	20.2171	99.7859	8.26874
ERS177324	Yorkshire	LW23	20.9	20.5461	20.5096	99.8223	8.38839
ERS177325	Yorkshire	LW24	20.9	20.1935	20.0676	99.3764	8.2076
ERS177326	Yorkshire	LW25	17.3	17.0925	16.9182	98.9801	6.91949
