# Supplementary material for: Whole-genome sequence analysis reveals selection signatures for important economic traits in Xiang pigs
Source: Sci Rep. 2022 Jul 12;12:11823. doi: 10.1038/s41598-022-14686-w (PMC9276726; doi:10.1038/s41598-022-14686-w)
Supplement: Supplementary file 4 — Supplementary Table S3. [file 41598_2022_14686_MOESM4_ESM.xlsx]

## Sheet: Table3-1
Table S3-1. List of 769 candidate genes within top 5% Fst and θπ regions identified in the TT vs XP comparison.
Chr	Bin start	Bin end	SNPs	Fst	XP_Pi	TT_Pi	θπ	Gene ID	Gene Name
1	83840001	83940000	526	0.465503	0.000644317	0.00153502	2.3824	ENSSSCG00000004458	TPBG
1	83840001	83940000	526	0.465503	0.000644317	0.00153502	2.3824	ENSSSCG00000032485
1	83840001	83940000	526	0.465503	0.000644317	0.00153502	2.3824	ENSSSCG00000041714
1	83860001	83960000	490	0.46282	0.000561031	0.00147311	2.62572	ENSSSCG00000032485
1	83860001	83960000	490	0.46282	0.000561031	0.00147311	2.62572	ENSSSCG00000041714
1	83850001	83950000	500	0.462292	0.000573709	0.00147196	2.56569	ENSSSCG00000004458	TPBG
1	83850001	83950000	500	0.462292	0.000573709	0.00147196	2.56569	ENSSSCG00000032485
1	83850001	83950000	500	0.462292	0.000573709	0.00147196	2.56569	ENSSSCG00000041714
1	83830001	83930000	543	0.444099	0.000745423	0.00158312	2.12379	ENSSSCG00000004458	TPBG
1	83830001	83930000	543	0.444099	0.000745423	0.00158312	2.12379	ENSSSCG00000032485
1	83830001	83930000	543	0.444099	0.000745423	0.00158312	2.12379	ENSSSCG00000041714
1	83870001	83970000	495	0.429124	0.000603073	0.00142878	2.36917	ENSSSCG00000032485
1	83870001	83970000	495	0.429124	0.000603073	0.00142878	2.36917	ENSSSCG00000041714
2	79520001	79620000	381	0.422917	0.000212876	0.00134299	6.30879	ENSSSCG00000034785
2	79520001	79620000	381	0.422917	0.000212876	0.00134299	6.30879	ENSSSCG00000042891
2	79520001	79620000	381	0.422917	0.000212876	0.00134299	6.30879	ENSSSCG00000027351	ZNF454
2	79520001	79620000	381	0.422917	0.000212876	0.00134299	6.30879	ENSSSCG00000029380	ZFP2
2	79520001	79620000	381	0.422917	0.000212876	0.00134299	6.30879	ENSSSCG00000028295	ZNF354B
9	30700001	30800000	728	0.422091	0.00114131	0.00177277	1.55328	ENSSSCG00000014975	CNTN5
2	79540001	79640000	357	0.417943	0.000257628	0.00121056	4.69887	ENSSSCG00000034785
2	79540001	79640000	357	0.417943	0.000257628	0.00121056	4.69887	ENSSSCG00000042891
2	79540001	79640000	357	0.417943	0.000257628	0.00121056	4.69887	ENSSSCG00000029569	PROP1
2	79540001	79640000	357	0.417943	0.000257628	0.00121056	4.69887	ENSSSCG00000027351	ZNF454
2	79540001	79640000	357	0.417943	0.000257628	0.00121056	4.69887	ENSSSCG00000029380	ZFP2
2	79540001	79640000	357	0.417943	0.000257628	0.00121056	4.69887	ENSSSCG00000028295	ZNF354B
1	83820001	83920000	549	0.417159	0.000839809	0.00152926	1.82096	ENSSSCG00000004458	TPBG
1	83820001	83920000	549	0.417159	0.000839809	0.00152926	1.82096	ENSSSCG00000032485
2	79530001	79630000	374	0.413351	0.000244542	0.00128407	5.25092	ENSSSCG00000034785
2	79530001	79630000	374	0.413351	0.000244542	0.00128407	5.25092	ENSSSCG00000042891
2	79530001	79630000	374	0.413351	0.000244542	0.00128407	5.25092	ENSSSCG00000029569	PROP1
2	79530001	79630000	374	0.413351	0.000244542	0.00128407	5.25092	ENSSSCG00000027351	ZNF454
2	79530001	79630000	374	0.413351	0.000244542	0.00128407	5.25092	ENSSSCG00000029380	ZFP2
2	79530001	79630000	374	0.413351	0.000244542	0.00128407	5.25092	ENSSSCG00000028295	ZNF354B
2	79510001	79610000	374	0.412941	0.000184002	0.00133393	7.24954	ENSSSCG00000034785
2	79510001	79610000	374	0.412941	0.000184002	0.00133393	7.24954	ENSSSCG00000027351	ZNF454
2	79510001	79610000	374	0.412941	0.000184002	0.00133393	7.24954	ENSSSCG00000029380	ZFP2
2	79510001	79610000	374	0.412941	0.000184002	0.00133393	7.24954	ENSSSCG00000028295	ZNF354B
9	30710001	30810000	734	0.405954	0.00115897	0.00175811	1.51696	ENSSSCG00000014975	CNTN5
1	158960001	159060000	285	0.396268	0.000190638	0.000888844	4.66247	ENSSSCG00000041383
1	158960001	159060000	285	0.396268	0.000190638	0.000888844	4.66247	ENSSSCG00000039179
1	158960001	159060000	285	0.396268	0.000190638	0.000888844	4.66247	ENSSSCG00000004897	ZCCHC2
2	79550001	79650000	363	0.393901	0.000372169	0.00122618	3.29469	ENSSSCG00000034785
2	79550001	79650000	363	0.393901	0.000372169	0.00122618	3.29469	ENSSSCG00000042891
2	79550001	79650000	363	0.393901	0.000372169	0.00122618	3.29469	ENSSSCG00000029569	PROP1
2	79550001	79650000	363	0.393901	0.000372169	0.00122618	3.29469	ENSSSCG00000051188
2	79550001	79650000	363	0.393901	0.000372169	0.00122618	3.29469	ENSSSCG00000044183
2	79550001	79650000	363	0.393901	0.000372169	0.00122618	3.29469	ENSSSCG00000028295	ZNF354B
1	158950001	159050000	289	0.393417	0.000249103	0.000894117	3.58935	ENSSSCG00000041383
1	158950001	159050000	289	0.393417	0.000249103	0.000894117	3.58935	ENSSSCG00000039179
1	158950001	159050000	289	0.393417	0.000249103	0.000894117	3.58935	ENSSSCG00000004897	ZCCHC2
2	79570001	79670000	338	0.387921	0.000417957	0.00114112	2.73023	ENSSSCG00000034785
2	79570001	79670000	338	0.387921	0.000417957	0.00114112	2.73023	ENSSSCG00000042891
2	79570001	79670000	338	0.387921	0.000417957	0.00114112	2.73023	ENSSSCG00000029569	PROP1
2	79570001	79670000	338	0.387921	0.000417957	0.00114112	2.73023	ENSSSCG00000051188
2	79570001	79670000	338	0.387921	0.000417957	0.00114112	2.73023	ENSSSCG00000044183
2	79570001	79670000	338	0.387921	0.000417957	0.00114112	2.73023	ENSSSCG00000028295	ZNF354B
2	79560001	79660000	355	0.38792	0.000391704	0.00118464	3.02432	ENSSSCG00000034785
2	79560001	79660000	355	0.38792	0.000391704	0.00118464	3.02432	ENSSSCG00000042891
2	79560001	79660000	355	0.38792	0.000391704	0.00118464	3.02432	ENSSSCG00000029569	PROP1
2	79560001	79660000	355	0.38792	0.000391704	0.00118464	3.02432	ENSSSCG00000051188
2	79560001	79660000	355	0.38792	0.000391704	0.00118464	3.02432	ENSSSCG00000044183
2	79560001	79660000	355	0.38792	0.000391704	0.00118464	3.02432	ENSSSCG00000028295	ZNF354B
1	158970001	159070000	302	0.38552	0.000181193	0.000944413	5.21219	ENSSSCG00000041383
1	158970001	159070000	302	0.38552	0.000181193	0.000944413	5.21219	ENSSSCG00000039179
1	158970001	159070000	302	0.38552	0.000181193	0.000944413	5.21219	ENSSSCG00000004897	ZCCHC2
9	30740001	30840000	747	0.383613	0.00110051	0.00187012	1.69932	ENSSSCG00000014975	CNTN5
8	100980001	101080000	445	0.380771	0.00119127	0.00158531	1.33077	ENSSSCG00000050790
8	100980001	101080000	445	0.380771	0.00119127	0.00158531	1.33077	ENSSSCG00000009084	SPATA5
2	79500001	79600000	339	0.379014	0.000150597	0.00119343	7.92466	ENSSSCG00000027351	ZNF454
2	79500001	79600000	339	0.379014	0.000150597	0.00119343	7.92466	ENSSSCG00000029380	ZFP2
2	79500001	79600000	339	0.379014	0.000150597	0.00119343	7.92466	ENSSSCG00000028295	ZNF354B
9	30720001	30820000	751	0.377251	0.00124668	0.00175804	1.41018	ENSSSCG00000014975	CNTN5
9	30750001	30850000	694	0.376569	0.000958397	0.00172473	1.7996	ENSSSCG00000014975	CNTN5
1	83810001	83910000	474	0.376438	0.000917717	0.00114451	1.24713	ENSSSCG00000004458	TPBG
8	100970001	101070000	432	0.373351	0.00113573	0.0015298	1.34698	ENSSSCG00000050790
8	100970001	101070000	432	0.373351	0.00113573	0.0015298	1.34698	ENSSSCG00000009084	SPATA5
5	29760001	29860000	440	0.373184	0.000208507	0.00171699	8.23469	ENSSSCG00000026004	MSRB3
9	30730001	30830000	777	0.372623	0.00124025	0.00189446	1.52748	ENSSSCG00000014975	CNTN5
5	29770001	29870000	463	0.371253	0.000192058	0.00183201	9.53884	ENSSSCG00000045962
5	29770001	29870000	463	0.371253	0.000192058	0.00183201	9.53884	ENSSSCG00000051694
5	29770001	29870000	463	0.371253	0.000192058	0.00183201	9.53884	ENSSSCG00000026004	MSRB3
13	126020001	126120000	389	0.370459	0.000992465	0.00133597	1.34611	ENSSSCG00000011811	LPP
13	126030001	126130000	415	0.365738	0.00103204	0.00143445	1.38992	ENSSSCG00000011811	LPP
1	158980001	159080000	329	0.365148	0.000186964	0.00102036	5.45752	ENSSSCG00000041383
1	158980001	159080000	329	0.365148	0.000186964	0.00102036	5.45752	ENSSSCG00000039179
1	158980001	159080000	329	0.365148	0.000186964	0.00102036	5.45752	ENSSSCG00000004897	ZCCHC2
2	79490001	79590000	297	0.363654	0.000111029	0.00106436	9.58632	ENSSSCG00000027351	ZNF454
2	79490001	79590000	297	0.363654	0.000111029	0.00106436	9.58632	ENSSSCG00000029380	ZFP2
2	79490001	79590000	297	0.363654	0.000111029	0.00106436	9.58632	ENSSSCG00000028295	ZNF354B
1	83880001	83980000	426	0.362641	0.000465027	0.00121462	2.61193	ENSSSCG00000032485
1	83880001	83980000	426	0.362641	0.000465027	0.00121462	2.61193	ENSSSCG00000041714
1	83880001	83980000	426	0.362641	0.000465027	0.00121462	2.61193	ENSSSCG00000004460	IBTK
13	126010001	126110000	377	0.362228	0.000965565	0.00126678	1.31196	ENSSSCG00000011811	LPP
8	100990001	101090000	473	0.360117	0.00116203	0.00163651	1.40832	ENSSSCG00000050790
8	100990001	101090000	473	0.360117	0.00116203	0.00163651	1.40832	ENSSSCG00000009084	SPATA5
13	126040001	126140000	441	0.356678	0.0010913	0.00151207	1.38557	ENSSSCG00000011811	LPP
8	100960001	101060000	392	0.355878	0.00101254	0.00136343	1.34654	ENSSSCG00000050790
8	100960001	101060000	392	0.355878	0.00101254	0.00136343	1.34654	ENSSSCG00000009084	SPATA5
1	158940001	159040000	317	0.355168	0.000356868	0.000967912	2.71224	ENSSSCG00000039179
1	158940001	159040000	317	0.355168	0.000356868	0.000967912	2.71224	ENSSSCG00000004897	ZCCHC2
5	29750001	29850000	471	0.354183	0.000258434	0.00181563	7.02551	ENSSSCG00000026004	MSRB3
5	29780001	29880000	421	0.35413	0.000198156	0.00160895	8.11961	ENSSSCG00000045962
5	29780001	29880000	421	0.35413	0.000198156	0.00160895	8.11961	ENSSSCG00000051694
5	29780001	29880000	421	0.35413	0.000198156	0.00160895	8.11961	ENSSSCG00000026004	MSRB3
2	79580001	79680000	325	0.351433	0.000472635	0.00105425	2.23058	ENSSSCG00000034785
2	79580001	79680000	325	0.351433	0.000472635	0.00105425	2.23058	ENSSSCG00000042891
2	79580001	79680000	325	0.351433	0.000472635	0.00105425	2.23058	ENSSSCG00000029569	PROP1
2	79580001	79680000	325	0.351433	0.000472635	0.00105425	2.23058	ENSSSCG00000051188
2	79580001	79680000	325	0.351433	0.000472635	0.00105425	2.23058	ENSSSCG00000044183
2	79580001	79680000	325	0.351433	0.000472635	0.00105425	2.23058	ENSSSCG00000042242
2	79580001	79680000	325	0.351433	0.000472635	0.00105425	2.23058	ENSSSCG00000028295	ZNF354B
5	29740001	29840000	457	0.351143	0.000245936	0.0017462	7.10022	ENSSSCG00000026004	MSRB3
1	74210001	74310000	219	0.348639	0.000221184	0.000742169	3.35544	ENSSSCG00000004384	NR2E1
1	74210001	74310000	219	0.348639	0.000221184	0.000742169	3.35544	ENSSSCG00000004385	SNX3
13	126050001	126150000	444	0.347347	0.00111697	0.00150977	1.35167	ENSSSCG00000011811	LPP
1	74180001	74280000	263	0.345932	0.000302801	0.00085414	2.8208	ENSSSCG00000004383	OSTM1
1	74180001	74280000	263	0.345932	0.000302801	0.00085414	2.8208	ENSSSCG00000004384	NR2E1
13	126060001	126160000	423	0.344716	0.001062	0.0014635	1.37806	ENSSSCG00000011811	LPP
5	29730001	29830000	433	0.344426	0.000251904	0.00163124	6.47564	ENSSSCG00000026004	MSRB3
1	158990001	159090000	349	0.341014	0.00020396	0.00105115	5.15371	ENSSSCG00000041383
1	158990001	159090000	349	0.341014	0.00020396	0.00105115	5.15371	ENSSSCG00000039179
1	158990001	159090000	349	0.341014	0.00020396	0.00105115	5.15371	ENSSSCG00000004897	ZCCHC2
8	100950001	101050000	384	0.338236	0.000950719	0.00132943	1.39834	ENSSSCG00000050790
8	100950001	101050000	384	0.338236	0.000950719	0.00132943	1.39834	ENSSSCG00000009084	SPATA5
8	101000001	101100000	500	0.337806	0.00111557	0.00169793	1.52203	ENSSSCG00000009084	SPATA5
13	55290001	55390000	628	0.336367	0.00110437	0.00197386	1.78732	ENSSSCG00000041047
1	74190001	74290000	259	0.336255	0.000285013	0.000841415	2.9522	ENSSSCG00000004384	NR2E1
13	55300001	55400000	671	0.333869	0.00113535	0.00211133	1.85963	ENSSSCG00000041047
1	159000001	159100000	382	0.333376	0.000256965	0.00113757	4.42695	ENSSSCG00000041383
1	159000001	159100000	382	0.333376	0.000256965	0.00113757	4.42695	ENSSSCG00000039179
1	159000001	159100000	382	0.333376	0.000256965	0.00113757	4.42695	ENSSSCG00000004897	ZCCHC2
1	74220001	74320000	164	0.332559	0.000156204	0.000528126	3.381	ENSSSCG00000004384	NR2E1
1	74220001	74320000	164	0.332559	0.000156204	0.000528126	3.381	ENSSSCG00000004385	SNX3
6	116420001	116520000	682	0.33248	0.00120093	0.00154247	1.2844	ENSSSCG00000003733	KLHL14
1	74170001	74270000	288	0.332357	0.000323193	0.000933967	2.88981	ENSSSCG00000004383	OSTM1
1	74200001	74300000	241	0.33072	0.000242212	0.000800748	3.30598	ENSSSCG00000004384	NR2E1
9	30760001	30860000	667	0.330262	0.000956679	0.00164566	1.72018	ENSSSCG00000014975	CNTN5
1	77340001	77440000	229	0.329886	0.000421162	0.000539032	1.27987	ENSSSCG00000051118
1	77340001	77440000	229	0.329886	0.000421162	0.000539032	1.27987	ENSSSCG00000050067
1	77340001	77440000	229	0.329886	0.000421162	0.000539032	1.27987	ENSSSCG00000050853
1	77340001	77440000	229	0.329886	0.000421162	0.000539032	1.27987	ENSSSCG00000025703	REV3L
1	77330001	77430000	219	0.328831	0.000394794	0.000508684	1.28848	ENSSSCG00000051118
1	77330001	77430000	219	0.328831	0.000394794	0.000508684	1.28848	ENSSSCG00000050067
1	77330001	77430000	219	0.328831	0.000394794	0.000508684	1.28848	ENSSSCG00000050853
1	77330001	77430000	219	0.328831	0.000394794	0.000508684	1.28848	ENSSSCG00000025703	REV3L
13	55310001	55410000	712	0.328423	0.00113949	0.00230312	2.02118	ENSSSCG00000041047
1	74160001	74260000	310	0.326774	0.00033837	0.0010074	2.97721	ENSSSCG00000004383	OSTM1
13	126070001	126170000	434	0.326598	0.00111334	0.00148263	1.3317	ENSSSCG00000011811	LPP
13	55320001	55420000	692	0.325966	0.00108298	0.00226641	2.09275	ENSSSCG00000041047
2	79480001	79580000	287	0.325184	0.000102629	0.00101414	9.88161	ENSSSCG00000027351	ZNF454
2	79480001	79580000	287	0.325184	0.000102629	0.00101414	9.88161	ENSSSCG00000029380	ZFP2
2	79480001	79580000	287	0.325184	0.000102629	0.00101414	9.88161	ENSSSCG00000028295	ZNF354B
13	55280001	55380000	666	0.324035	0.00113212	0.00216424	1.91167	ENSSSCG00000041047
1	83890001	83990000	421	0.323347	0.000433908	0.00119242	2.74809	ENSSSCG00000032485
1	83890001	83990000	421	0.323347	0.000433908	0.00119242	2.74809	ENSSSCG00000041714
1	83890001	83990000	421	0.323347	0.000433908	0.00119242	2.74809	ENSSSCG00000004460	IBTK
13	55330001	55430000	698	0.323329	0.00113023	0.0022474	1.98844	ENSSSCG00000041047
1	74120001	74220000	415	0.322335	0.000451746	0.00136179	3.0145	ENSSSCG00000004383	OSTM1
1	74150001	74250000	320	0.32207	0.000345481	0.00102714	2.97307	ENSSSCG00000004383	OSTM1
1	77350001	77450000	250	0.319689	0.000472599	0.000618911	1.30959	ENSSSCG00000051118
1	77350001	77450000	250	0.319689	0.000472599	0.000618911	1.30959	ENSSSCG00000050067
1	77350001	77450000	250	0.319689	0.000472599	0.000618911	1.30959	ENSSSCG00000050853
1	77350001	77450000	250	0.319689	0.000472599	0.000618911	1.30959	ENSSSCG00000025703	REV3L
5	29790001	29890000	425	0.319607	0.000238213	0.00155042	6.50854	ENSSSCG00000045962
5	29790001	29890000	425	0.319607	0.000238213	0.00155042	6.50854	ENSSSCG00000051694
5	29790001	29890000	425	0.319607	0.000238213	0.00155042	6.50854	ENSSSCG00000026004	MSRB3
8	100940001	101040000	381	0.319155	0.000874895	0.00134217	1.53409	ENSSSCG00000050790
8	100940001	101040000	381	0.319155	0.000874895	0.00134217	1.53409	ENSSSCG00000009084	SPATA5
1	74140001	74240000	349	0.316347	0.000362951	0.00114844	3.16417	ENSSSCG00000004383	OSTM1
8	101010001	101110000	537	0.315743	0.00107954	0.0017828	1.65144	ENSSSCG00000009084	SPATA5
8	100930001	101030000	387	0.314382	0.000852185	0.00135769	1.59319	ENSSSCG00000050790
8	100930001	101030000	387	0.314382	0.000852185	0.00135769	1.59319	ENSSSCG00000009084	SPATA5
13	55360001	55460000	604	0.313803	0.000969759	0.00201697	2.07987	ENSSSCG00000041047
13	55340001	55440000	663	0.313215	0.00104094	0.0021122	2.02913	ENSSSCG00000041047
1	74230001	74330000	168	0.312059	0.000146155	0.000526324	3.60114	ENSSSCG00000004384	NR2E1
1	74230001	74330000	168	0.312059	0.000146155	0.000526324	3.60114	ENSSSCG00000004385	SNX3
6	116430001	116530000	651	0.311793	0.00110968	0.00149894	1.35079	ENSSSCG00000003733	KLHL14
1	74100001	74200000	408	0.311555	0.000465012	0.00135127	2.90588	ENSSSCG00000045749
1	74100001	74200000	408	0.311555	0.000465012	0.00135127	2.90588	ENSSSCG00000004383	OSTM1
2	79590001	79690000	301	0.310259	0.000499345	0.000949418	1.90133	ENSSSCG00000034785
2	79590001	79690000	301	0.310259	0.000499345	0.000949418	1.90133	ENSSSCG00000042891
2	79590001	79690000	301	0.310259	0.000499345	0.000949418	1.90133	ENSSSCG00000029569	PROP1
2	79590001	79690000	301	0.310259	0.000499345	0.000949418	1.90133	ENSSSCG00000051188
2	79590001	79690000	301	0.310259	0.000499345	0.000949418	1.90133	ENSSSCG00000044183
2	79590001	79690000	301	0.310259	0.000499345	0.000949418	1.90133	ENSSSCG00000042242
2	79590001	79690000	301	0.310259	0.000499345	0.000949418	1.90133	ENSSSCG00000028295	ZNF354B
13	55350001	55450000	648	0.31025	0.00105157	0.0021835	2.07642	ENSSSCG00000041047
1	159010001	159110000	422	0.308944	0.000365594	0.00122125	3.34045	ENSSSCG00000041383
1	159010001	159110000	422	0.308944	0.000365594	0.00122125	3.34045	ENSSSCG00000039179
1	159010001	159110000	422	0.308944	0.000365594	0.00122125	3.34045	ENSSSCG00000004897	ZCCHC2
1	74110001	74210000	387	0.307967	0.000424855	0.00125452	2.95282	ENSSSCG00000045749
1	74110001	74210000	387	0.307967	0.000424855	0.00125452	2.95282	ENSSSCG00000004383	OSTM1
8	100920001	101020000	404	0.306627	0.000823695	0.00137434	1.66851	ENSSSCG00000050790
8	100920001	101020000	404	0.306627	0.000823695	0.00137434	1.66851	ENSSSCG00000009084	SPATA5
1	83900001	84000000	454	0.303542	0.000452087	0.00127373	2.81744	ENSSSCG00000032485
1	83900001	84000000	454	0.303542	0.000452087	0.00127373	2.81744	ENSSSCG00000041714
1	83900001	84000000	454	0.303542	0.000452087	0.00127373	2.81744	ENSSSCG00000004460	IBTK
13	125690001	125790000	393	0.302958	0.000764545	0.00101678	1.32992	ENSSSCG00000046095
13	125690001	125790000	393	0.302958	0.000764545	0.00101678	1.32992	ENSSSCG00000011811	LPP
13	126080001	126180000	407	0.302624	0.00105604	0.00137898	1.3058	ENSSSCG00000011811	LPP
1	77320001	77420000	214	0.302615	0.000368419	0.000495869	1.34594	ENSSSCG00000051118
1	77320001	77420000	214	0.302615	0.000368419	0.000495869	1.34594	ENSSSCG00000050067
1	77320001	77420000	214	0.302615	0.000368419	0.000495869	1.34594	ENSSSCG00000050853
1	77320001	77420000	214	0.302615	0.000368419	0.000495869	1.34594	ENSSSCG00000025703	REV3L
6	116450001	116550000	719	0.30246	0.00127267	0.00175572	1.37956	ENSSSCG00000003733	KLHL14
5	29720001	29820000	389	0.302106	0.000256893	0.00138782	5.40233	ENSSSCG00000026004	MSRB3
4	54250001	54350000	558	0.298779	0.000532385	0.00199109	3.73994	ENSSSCG00000045469
4	54260001	54360000	548	0.298765	0.000545569	0.00193531	3.54732	ENSSSCG00000045469
1	74090001	74190000	406	0.298603	0.000464269	0.00135192	2.91193	ENSSSCG00000045749
1	74090001	74190000	406	0.298603	0.000464269	0.00135192	2.91193	ENSSSCG00000004383	OSTM1
1	158930001	159030000	414	0.298019	0.000648723	0.00127397	1.96381	ENSSSCG00000039179
1	158930001	159030000	414	0.298019	0.000648723	0.00127397	1.96381	ENSSSCG00000004897	ZCCHC2
1	74130001	74230000	383	0.297925	0.000398657	0.00126036	3.16151	ENSSSCG00000004383	OSTM1
9	31050001	31150000	746	0.297589	0.000938785	0.00201574	2.14718	ENSSSCG00000014975	CNTN5
13	55370001	55470000	599	0.297081	0.000943215	0.00191599	2.03134	ENSSSCG00000041047
9	31060001	31160000	745	0.295767	0.000975954	0.00199495	2.0441	ENSSSCG00000014975	CNTN5
6	116460001	116560000	718	0.295324	0.00131865	0.00171277	1.29888	ENSSSCG00000003733	KLHL14
16	28770001	28870000	412	0.29465	0.000961552	0.00119729	1.24516	ENSSSCG00000016878	FGF10
16	28760001	28860000	352	0.293816	0.000800542	0.000995673	1.24375	ENSSSCG00000016878	FGF10
6	116440001	116540000	675	0.293633	0.00114455	0.00157787	1.37859	ENSSSCG00000003733	KLHL14
9	31070001	31170000	704	0.292709	0.00103564	0.00181847	1.75589	ENSSSCG00000014975	CNTN5
9	31040001	31140000	764	0.292606	0.000955803	0.00204144	2.13584	ENSSSCG00000014975	CNTN5
8	101020001	101120000	568	0.292302	0.00125372	0.00186186	1.48507	ENSSSCG00000009084	SPATA5
9	30980001	31080000	654	0.292026	0.00105091	0.00172423	1.6407	ENSSSCG00000014975	CNTN5
15	116550001	116650000	1005	0.291075	0.00125826	0.00333285	2.64878	ENSSSCG00000016166	SPAG16
8	100910001	101010000	398	0.290383	0.000751947	0.00131226	1.74515	ENSSSCG00000048081
8	100910001	101010000	398	0.290383	0.000751947	0.00131226	1.74515	ENSSSCG00000050790
8	100910001	101010000	398	0.290383	0.000751947	0.00131226	1.74515	ENSSSCG00000009084	SPATA5
5	30130001	30230000	531	0.289459	0.000396462	0.00145386	3.66709	ENSSSCG00000048745
5	30130001	30230000	531	0.289459	0.000396462	0.00145386	3.66709	ENSSSCG00000047705
5	30130001	30230000	531	0.289459	0.000396462	0.00145386	3.66709	ENSSSCG00000034610
2	79420001	79520000	344	0.288814	0.000482287	0.00105693	2.1915	ENSSSCG00000014027	GRM6
2	79420001	79520000	344	0.288814	0.000482287	0.00105693	2.1915	ENSSSCG00000027351	ZNF454
2	79420001	79520000	344	0.288814	0.000482287	0.00105693	2.1915	ENSSSCG00000029380	ZFP2
2	79420001	79520000	344	0.288814	0.000482287	0.00105693	2.1915	ENSSSCG00000021640	ZNF879
9	30970001	31070000	602	0.288503	0.00106188	0.00151149	1.42341	ENSSSCG00000014975	CNTN5
15	116560001	116660000	958	0.288146	0.00147883	0.00303234	2.0505	ENSSSCG00000016166	SPAG16
8	100850001	100950000	332	0.287522	0.000501728	0.000945522	1.88453	ENSSSCG00000048081
8	100850001	100950000	332	0.287522	0.000501728	0.000945522	1.88453	ENSSSCG00000009084	SPATA5
8	100850001	100950000	332	0.287522	0.000501728	0.000945522	1.88453	ENSSSCG00000009083	SPRY1
4	54240001	54340000	557	0.286481	0.000501038	0.00200589	4.00347	ENSSSCG00000045469
9	31030001	31130000	806	0.286313	0.0010053	0.00213063	2.1194	ENSSSCG00000014975	CNTN5
15	116540001	116640000	1016	0.285846	0.00129152	0.00336996	2.6093	ENSSSCG00000016166	SPAG16
13	125680001	125780000	428	0.285578	0.00078657	0.00116873	1.48586	ENSSSCG00000046095
13	125680001	125780000	428	0.285578	0.00078657	0.00116873	1.48586	ENSSSCG00000047923
8	100840001	100940000	315	0.284824	0.000492674	0.000859148	1.74385	ENSSSCG00000045553
8	100840001	100940000	315	0.284824	0.000492674	0.000859148	1.74385	ENSSSCG00000048081
8	100840001	100940000	315	0.284824	0.000492674	0.000859148	1.74385	ENSSSCG00000009084	SPATA5
8	100840001	100940000	315	0.284824	0.000492674	0.000859148	1.74385	ENSSSCG00000009083	SPRY1
5	30140001	30240000	553	0.284776	0.000452243	0.00154685	3.4204	ENSSSCG00000048745
5	30140001	30240000	553	0.284776	0.000452243	0.00154685	3.4204	ENSSSCG00000047705
5	30140001	30240000	553	0.284776	0.000452243	0.00154685	3.4204	ENSSSCG00000034610
8	100860001	100960000	349	0.284597	0.000495221	0.0010337	2.08735	ENSSSCG00000048081
8	100860001	100960000	349	0.284597	0.000495221	0.0010337	2.08735	ENSSSCG00000009084	SPATA5
8	100860001	100960000	349	0.284597	0.000495221	0.0010337	2.08735	ENSSSCG00000009083	SPRY1
5	30150001	30250000	530	0.284416	0.000462775	0.00149555	3.2317	ENSSSCG00000047705
5	30150001	30250000	530	0.284416	0.000462775	0.00149555	3.2317	ENSSSCG00000034610
4	54230001	54330000	566	0.284389	0.000443353	0.00200756	4.52813	ENSSSCG00000045469
5	30120001	30220000	483	0.284368	0.000372777	0.0012976	3.4809	ENSSSCG00000048745
5	30120001	30220000	483	0.284368	0.000372777	0.0012976	3.4809	ENSSSCG00000047705
5	30120001	30220000	483	0.284368	0.000372777	0.0012976	3.4809	ENSSSCG00000034610
15	116520001	116620000	1075	0.28381	0.00159461	0.00347687	2.18039	ENSSSCG00000016166	SPAG16
2	79470001	79570000	298	0.283362	0.000168351	0.00100728	5.98321	ENSSSCG00000014027	GRM6
2	79470001	79570000	298	0.283362	0.000168351	0.00100728	5.98321	ENSSSCG00000027351	ZNF454
2	79470001	79570000	298	0.283362	0.000168351	0.00100728	5.98321	ENSSSCG00000029380	ZFP2
9	30890001	30990000	809	0.283231	0.00150111	0.00191617	1.2765	ENSSSCG00000014975	CNTN5
5	29800001	29900000	423	0.28311	0.000267478	0.00147653	5.52019	ENSSSCG00000045962
5	29800001	29900000	423	0.28311	0.000267478	0.00147653	5.52019	ENSSSCG00000051694
5	29800001	29900000	423	0.28311	0.000267478	0.00147653	5.52019	ENSSSCG00000026004	MSRB3
15	116530001	116630000	1047	0.282908	0.00142858	0.00345853	2.42096	ENSSSCG00000016166	SPAG16
1	74080001	74180000	450	0.282742	0.000456569	0.00146711	3.21334	ENSSSCG00000045749
1	74080001	74180000	450	0.282742	0.000456569	0.00146711	3.21334	ENSSSCG00000004383	OSTM1
1	74260001	74360000	205	0.282298	0.000123339	0.000662008	5.36739	ENSSSCG00000004384	NR2E1
1	74260001	74360000	205	0.282298	0.000123339	0.000662008	5.36739	ENSSSCG00000043831
1	74260001	74360000	205	0.282298	0.000123339	0.000662008	5.36739	ENSSSCG00000004385	SNX3
1	74240001	74340000	177	0.282247	0.000138286	0.00054736	3.95817	ENSSSCG00000004384	NR2E1
1	74240001	74340000	177	0.282247	0.000138286	0.00054736	3.95817	ENSSSCG00000004385	SNX3
9	30990001	31090000	729	0.281903	0.0010804	0.00184258	1.70546	ENSSSCG00000014975	CNTN5
1	83910001	84010000	474	0.281743	0.000445336	0.00131801	2.95959	ENSSSCG00000032485
1	83910001	84010000	474	0.281743	0.000445336	0.00131801	2.95959	ENSSSCG00000041714
1	83910001	84010000	474	0.281743	0.000445336	0.00131801	2.95959	ENSSSCG00000004460	IBTK
1	159020001	159120000	426	0.281415	0.000384786	0.00123675	3.21412	ENSSSCG00000041383
1	159020001	159120000	426	0.281415	0.000384786	0.00123675	3.21412	ENSSSCG00000039179
1	159020001	159120000	426	0.281415	0.000384786	0.00123675	3.21412	ENSSSCG00000004897	ZCCHC2
6	116470001	116570000	713	0.281384	0.00132928	0.0017555	1.32064	ENSSSCG00000003733	KLHL14
1	77360001	77460000	277	0.281371	0.000536642	0.000684118	1.27481	ENSSSCG00000051118
1	77360001	77460000	277	0.281371	0.000536642	0.000684118	1.27481	ENSSSCG00000041833
1	77360001	77460000	277	0.281371	0.000536642	0.000684118	1.27481	ENSSSCG00000050067
1	77360001	77460000	277	0.281371	0.000536642	0.000684118	1.27481	ENSSSCG00000050853
1	77360001	77460000	277	0.281371	0.000536642	0.000684118	1.27481	ENSSSCG00000025703	REV3L
8	100900001	101000000	392	0.281096	0.000686867	0.00127343	1.85397	ENSSSCG00000048081
8	100900001	101000000	392	0.281096	0.000686867	0.00127343	1.85397	ENSSSCG00000050790
8	100900001	101000000	392	0.281096	0.000686867	0.00127343	1.85397	ENSSSCG00000009084	SPATA5
2	79450001	79550000	294	0.280829	0.000219364	0.000988991	4.50845	ENSSSCG00000014027	GRM6
2	79450001	79550000	294	0.280829	0.000219364	0.000988991	4.50845	ENSSSCG00000027351	ZNF454
2	79450001	79550000	294	0.280829	0.000219364	0.000988991	4.50845	ENSSSCG00000029380	ZFP2
2	79450001	79550000	294	0.280829	0.000219364	0.000988991	4.50845	ENSSSCG00000021640	ZNF879
8	100830001	100930000	322	0.280567	0.000559689	0.000815901	1.45778	ENSSSCG00000045553
8	100830001	100930000	322	0.280567	0.000559689	0.000815901	1.45778	ENSSSCG00000048081
8	100830001	100930000	322	0.280567	0.000559689	0.000815901	1.45778	ENSSSCG00000009084	SPATA5
8	100830001	100930000	322	0.280567	0.000559689	0.000815901	1.45778	ENSSSCG00000009083	SPRY1
5	30090001	30190000	366	0.280512	0.000329839	0.000967447	2.93309	ENSSSCG00000048745
5	30090001	30190000	366	0.280512	0.000329839	0.000967447	2.93309	ENSSSCG00000047705
5	30090001	30190000	366	0.280512	0.000329839	0.000967447	2.93309	ENSSSCG00000034610
9	31080001	31180000	659	0.280426	0.00118657	0.00165955	1.39861	ENSSSCG00000014975	CNTN5
8	101030001	101130000	591	0.280423	0.00134482	0.00193433	1.43836	ENSSSCG00000009084	SPATA5
2	79430001	79530000	318	0.279481	0.000361716	0.00100361	2.77458	ENSSSCG00000014027	GRM6
2	79430001	79530000	318	0.279481	0.000361716	0.00100361	2.77458	ENSSSCG00000027351	ZNF454
2	79430001	79530000	318	0.279481	0.000361716	0.00100361	2.77458	ENSSSCG00000029380	ZFP2
2	79430001	79530000	318	0.279481	0.000361716	0.00100361	2.77458	ENSSSCG00000021640	ZNF879
1	44240001	44340000	784	0.278828	0.00137206	0.00212857	1.55137	ENSSSCG00000004253
1	44240001	44340000	784	0.278828	0.00137206	0.00212857	1.55137	ENSSSCG00000004254	DCBLD1
2	79440001	79540000	294	0.27852	0.000255576	0.000975762	3.81789	ENSSSCG00000014027	GRM6
2	79440001	79540000	294	0.27852	0.000255576	0.000975762	3.81789	ENSSSCG00000027351	ZNF454
2	79440001	79540000	294	0.27852	0.000255576	0.000975762	3.81789	ENSSSCG00000029380	ZFP2
2	79440001	79540000	294	0.27852	0.000255576	0.000975762	3.81789	ENSSSCG00000021640	ZNF879
9	31090001	31190000	606	0.277799	0.00124365	0.00161136	1.29567	ENSSSCG00000014975	CNTN5
8	100870001	100970000	374	0.277456	0.000530463	0.00111403	2.10011	ENSSSCG00000048081
8	100870001	100970000	374	0.277456	0.000530463	0.00111403	2.10011	ENSSSCG00000009084	SPATA5
13	126090001	126190000	387	0.277112	0.000983687	0.00130354	1.32516	ENSSSCG00000011811	LPP
5	30080001	30180000	361	0.277036	0.000326615	0.000946058	2.89655	ENSSSCG00000048745
5	30080001	30180000	361	0.277036	0.000326615	0.000946058	2.89655	ENSSSCG00000047705
1	44250001	44350000	773	0.276382	0.00145928	0.0020851	1.42886	ENSSSCG00000004253
1	44250001	44350000	773	0.276382	0.00145928	0.0020851	1.42886	ENSSSCG00000004254	DCBLD1
10	32570001	32670000	399	0.276116	0.000820876	0.00110728	1.3489	ENSSSCG00000021761	UBAP1
5	29710001	29810000	350	0.276075	0.000254827	0.00121473	4.76688	ENSSSCG00000026004	MSRB3
4	54220001	54320000	612	0.275862	0.000459811	0.00211166	4.59245	ENSSSCG00000045469
2	79410001	79510000	361	0.275668	0.000533822	0.00108777	2.0377	ENSSSCG00000014027	GRM6
2	79410001	79510000	361	0.275668	0.000533822	0.00108777	2.0377	ENSSSCG00000027351	ZNF454
2	79410001	79510000	361	0.275668	0.000533822	0.00108777	2.0377	ENSSSCG00000021640	ZNF879
2	79460001	79560000	283	0.275604	0.00016907	0.000962375	5.69217	ENSSSCG00000014027	GRM6
2	79460001	79560000	283	0.275604	0.00016907	0.000962375	5.69217	ENSSSCG00000027351	ZNF454
2	79460001	79560000	283	0.275604	0.00016907	0.000962375	5.69217	ENSSSCG00000029380	ZFP2
14	124440001	124540000	1069	0.275308	0.00186755	0.00275741	1.47649	ENSSSCG00000045418
14	124440001	124540000	1069	0.275308	0.00186755	0.00275741	1.47649	ENSSSCG00000042146
14	124440001	124540000	1069	0.275308	0.00186755	0.00275741	1.47649	ENSSSCG00000021075	TDRD1
14	124440001	124540000	1069	0.275308	0.00186755	0.00275741	1.47649	ENSSSCG00000010648	CCDC186
1	74250001	74350000	198	0.275191	0.000138204	0.000618257	4.47351	ENSSSCG00000004384	NR2E1
1	74250001	74350000	198	0.275191	0.000138204	0.000618257	4.47351	ENSSSCG00000043831
1	74250001	74350000	198	0.275191	0.000138204	0.000618257	4.47351	ENSSSCG00000004385	SNX3
1	44220001	44320000	704	0.275117	0.00105067	0.0019174	1.82493	ENSSSCG00000004252
1	44220001	44320000	704	0.275117	0.00105067	0.0019174	1.82493	ENSSSCG00000004253
1	44220001	44320000	704	0.275117	0.00105067	0.0019174	1.82493	ENSSSCG00000004254	DCBLD1
1	112960001	113060000	247	0.273339	0.000305822	0.000784689	2.56584	ENSSSCG00000004589	RNF111
6	116480001	116580000	674	0.27294	0.00131587	0.00170459	1.29541	ENSSSCG00000003733	KLHL14
9	31020001	31120000	855	0.272852	0.00106141	0.00233018	2.19536	ENSSSCG00000014975	CNTN5
1	157940001	158040000	414	0.272328	0.000858544	0.00134393	1.56536	ENSSSCG00000049954
1	157940001	158040000	414	0.272328	0.000858544	0.00134393	1.56536	ENSSSCG00000004891	SERPINB7
1	157940001	158040000	414	0.272328	0.000858544	0.00134393	1.56536	ENSSSCG00000022337	SERPINB11
9	31000001	31100000	804	0.271962	0.00120542	0.00207436	1.72086	ENSSSCG00000014975	CNTN5
16	28750001	28850000	350	0.271819	0.000726715	0.00100644	1.38492	ENSSSCG00000016878	FGF10
14	124420001	124520000	1112	0.2711	0.00196539	0.0028916	1.47126	ENSSSCG00000045418
14	124420001	124520000	1112	0.2711	0.00196539	0.0028916	1.47126	ENSSSCG00000010648	CCDC186
1	74270001	74370000	236	0.270611	0.000136531	0.000744505	5.45301	ENSSSCG00000004384	NR2E1
1	74270001	74370000	236	0.270611	0.000136531	0.000744505	5.45301	ENSSSCG00000043831
1	74270001	74370000	236	0.270611	0.000136531	0.000744505	5.45301	ENSSSCG00000004385	SNX3
1	74270001	74370000	236	0.270611	0.000136531	0.000744505	5.45301	ENSSSCG00000040199	AFG1L
15	116570001	116670000	1037	0.270268	0.00177791	0.00329888	1.85548	ENSSSCG00000016166	SPAG16
5	30100001	30200000	394	0.269885	0.000319438	0.00104387	3.26783	ENSSSCG00000048745
5	30100001	30200000	394	0.269885	0.000319438	0.00104387	3.26783	ENSSSCG00000047705
5	30100001	30200000	394	0.269885	0.000319438	0.00104387	3.26783	ENSSSCG00000034610
1	44230001	44330000	784	0.269371	0.00125442	0.00219222	1.7476	ENSSSCG00000004253
1	44230001	44330000	784	0.269371	0.00125442	0.00219222	1.7476	ENSSSCG00000004254	DCBLD1
1	83330001	83430000	679	0.268867	0.000778988	0.00233912	3.00277	ENSSSCG00000026346	UBE3D
9	31010001	31110000	842	0.268862	0.00112939	0.00222618	1.97113	ENSSSCG00000014975	CNTN5
8	101040001	101140000	615	0.268746	0.00141724	0.00200608	1.41548	ENSSSCG00000009084	SPATA5
4	54210001	54310000	563	0.268324	0.000416379	0.00188901	4.53676	ENSSSCG00000045469
1	83340001	83440000	753	0.26821	0.000904609	0.00250038	2.76405	ENSSSCG00000026346	UBE3D
14	124430001	124530000	1098	0.267964	0.00193004	0.00283734	1.47009	ENSSSCG00000045418
14	124430001	124530000	1098	0.267964	0.00193004	0.00283734	1.47009	ENSSSCG00000042146
14	124430001	124530000	1098	0.267964	0.00193004	0.00283734	1.47009	ENSSSCG00000021075	TDRD1
14	124430001	124530000	1098	0.267964	0.00193004	0.00283734	1.47009	ENSSSCG00000010648	CCDC186
8	44040001	44140000	421	0.267664	0.000443835	0.00119171	2.68503	ENSSSCG00000045597
8	44040001	44140000	421	0.267664	0.000443835	0.00119171	2.68503	ENSSSCG00000045736
13	206950001	207050000	492	0.267637	0.00076362	0.00107141	1.40307	ENSSSCG00000044255
13	206950001	207050000	492	0.267637	0.00076362	0.00107141	1.40307	ENSSSCG00000029627
13	206950001	207050000	492	0.267637	0.00076362	0.00107141	1.40307	ENSSSCG00000025525
13	206950001	207050000	492	0.267637	0.00076362	0.00107141	1.40307	ENSSSCG00000039085
8	100890001	100990000	384	0.267512	0.000611665	0.00120904	1.97664	ENSSSCG00000048081
8	100890001	100990000	384	0.267512	0.000611665	0.00120904	1.97664	ENSSSCG00000050790
8	100890001	100990000	384	0.267512	0.000611665	0.00120904	1.97664	ENSSSCG00000009084	SPATA5
5	30110001	30210000	442	0.267141	0.000339626	0.00119117	3.5073	ENSSSCG00000048745
5	30110001	30210000	442	0.267141	0.000339626	0.00119117	3.5073	ENSSSCG00000047705
5	30110001	30210000	442	0.267141	0.000339626	0.00119117	3.5073	ENSSSCG00000034610
14	124450001	124550000	1138	0.267081	0.00208486	0.00294874	1.41436	ENSSSCG00000045418
14	124450001	124550000	1138	0.267081	0.00208486	0.00294874	1.41436	ENSSSCG00000042146
14	124450001	124550000	1138	0.267081	0.00208486	0.00294874	1.41436	ENSSSCG00000021075	TDRD1
14	124450001	124550000	1138	0.267081	0.00208486	0.00294874	1.41436	ENSSSCG00000010648	CCDC186
1	112950001	113050000	281	0.267042	0.000321814	0.000884182	2.74749	ENSSSCG00000004589	RNF111
2	79600001	79700000	261	0.267005	0.000503474	0.000838704	1.66583	ENSSSCG00000034785
2	79600001	79700000	261	0.267005	0.000503474	0.000838704	1.66583	ENSSSCG00000042891
2	79600001	79700000	261	0.267005	0.000503474	0.000838704	1.66583	ENSSSCG00000029569	PROP1
2	79600001	79700000	261	0.267005	0.000503474	0.000838704	1.66583	ENSSSCG00000051188
2	79600001	79700000	261	0.267005	0.000503474	0.000838704	1.66583	ENSSSCG00000044183
2	79600001	79700000	261	0.267005	0.000503474	0.000838704	1.66583	ENSSSCG00000042242
2	79600001	79700000	261	0.267005	0.000503474	0.000838704	1.66583	ENSSSCG00000028295	ZNF354B
8	44050001	44150000	406	0.26692	0.00041554	0.00112204	2.7002	ENSSSCG00000045597
8	44050001	44150000	406	0.26692	0.00041554	0.00112204	2.7002	ENSSSCG00000051162
8	44050001	44150000	406	0.26692	0.00041554	0.00112204	2.7002	ENSSSCG00000045736
2	79400001	79500000	368	0.266305	0.000558973	0.00108753	1.94559	ENSSSCG00000014027	GRM6
2	79400001	79500000	368	0.266305	0.000558973	0.00108753	1.94559	ENSSSCG00000027351	ZNF454
2	79400001	79500000	368	0.266305	0.000558973	0.00108753	1.94559	ENSSSCG00000024043	ADAMTS2
2	79400001	79500000	368	0.266305	0.000558973	0.00108753	1.94559	ENSSSCG00000021640	ZNF879
1	44210001	44310000	694	0.265738	0.00109577	0.00188431	1.71962	ENSSSCG00000004252
1	44210001	44310000	694	0.265738	0.00109577	0.00188431	1.71962	ENSSSCG00000004253
1	44210001	44310000	694	0.265738	0.00109577	0.00188431	1.71962	ENSSSCG00000004254	DCBLD1
1	159230001	159330000	474	0.265687	0.000752192	0.00161553	2.14776	ENSSSCG00000051721
1	159230001	159330000	474	0.265687	0.000752192	0.00161553	2.14776	ENSSSCG00000004899	RELCH
1	159230001	159330000	474	0.265687	0.000752192	0.00161553	2.14776	ENSSSCG00000004901	PIGN
6	28720001	28820000	436	0.26539	0.00067915	0.0013679	2.01414	ENSSSCG00000035227	ESRP2
6	28720001	28820000	436	0.26539	0.00067915	0.0013679	2.01414	ENSSSCG00000029578	NFATC3
8	100820001	100920000	342	0.265128	0.0005527	0.000906302	1.63977	ENSSSCG00000045553
8	100820001	100920000	342	0.265128	0.0005527	0.000906302	1.63977	ENSSSCG00000048081
8	100820001	100920000	342	0.265128	0.0005527	0.000906302	1.63977	ENSSSCG00000009084	SPATA5
8	100820001	100920000	342	0.265128	0.0005527	0.000906302	1.63977	ENSSSCG00000009083	SPRY1
16	35410001	35510000	599	0.264998	0.00130611	0.00165959	1.27064	ENSSSCG00000016917	ANKRD55
1	194320001	194420000	344	0.264993	0.000267985	0.0010915	4.07299	ENSSSCG00000044378
1	194320001	194420000	344	0.264993	0.000267985	0.0010915	4.07299	ENSSSCG00000048991
1	194320001	194420000	344	0.264993	0.000267985	0.0010915	4.07299	ENSSSCG00000041457
1	194320001	194420000	344	0.264993	0.000267985	0.0010915	4.07299	ENSSSCG00000028558	SGPP1
4	44740001	44840000	342	0.264736	0.000606962	0.000822461	1.35505	ENSSSCG00000006115	RUNX1T1
1	83320001	83420000	632	0.264725	0.000723555	0.00213086	2.94499	ENSSSCG00000026346	UBE3D
1	74070001	74170000	480	0.264222	0.000511517	0.00147117	2.87609	ENSSSCG00000045749
1	74070001	74170000	480	0.264222	0.000511517	0.00147117	2.87609	ENSSSCG00000004383	OSTM1
1	74070001	74170000	480	0.264222	0.000511517	0.00147117	2.87609	ENSSSCG00000004382	SEC63
2	79370001	79470000	332	0.264132	0.000622222	0.000882123	1.4177	ENSSSCG00000014027	GRM6
2	79370001	79470000	332	0.264132	0.000622222	0.000882123	1.4177	ENSSSCG00000024043	ADAMTS2
2	79370001	79470000	332	0.264132	0.000622222	0.000882123	1.4177	ENSSSCG00000021640	ZNF879
1	194310001	194410000	381	0.263974	0.000319781	0.00122317	3.82502	ENSSSCG00000044378
1	194310001	194410000	381	0.263974	0.000319781	0.00122317	3.82502	ENSSSCG00000048991
1	194310001	194410000	381	0.263974	0.000319781	0.00122317	3.82502	ENSSSCG00000041457
1	194310001	194410000	381	0.263974	0.000319781	0.00122317	3.82502	ENSSSCG00000028558	SGPP1
8	43040001	43140000	599	0.26394	0.00123116	0.00156106	1.26796	ENSSSCG00000008853	TLL1
15	116510001	116610000	1048	0.263212	0.00180115	0.00322099	1.7883	ENSSSCG00000016166	SPAG16
8	100880001	100980000	392	0.262833	0.000577713	0.00118735	2.05526	ENSSSCG00000048081
8	100880001	100980000	392	0.262833	0.000577713	0.00118735	2.05526	ENSSSCG00000009084	SPATA5
1	157930001	158030000	423	0.262742	0.000828681	0.00137362	1.6576	ENSSSCG00000049954
1	157930001	158030000	423	0.262742	0.000828681	0.00137362	1.6576	ENSSSCG00000034000
1	157930001	158030000	423	0.262742	0.000828681	0.00137362	1.6576	ENSSSCG00000004891	SERPINB7
1	157930001	158030000	423	0.262742	0.000828681	0.00137362	1.6576	ENSSSCG00000022337	SERPINB11
4	71690001	71790000	448	0.262449	0.000788651	0.00121389	1.5392	ENSSSCG00000045658
4	71690001	71790000	448	0.262449	0.000788651	0.00121389	1.5392	ENSSSCG00000046930
13	125670001	125770000	416	0.261816	0.000706741	0.0011677	1.65223	ENSSSCG00000046095
13	125670001	125770000	416	0.261816	0.000706741	0.0011677	1.65223	ENSSSCG00000047923
8	100810001	100910000	361	0.261352	0.000689734	0.000973321	1.41115	ENSSSCG00000045553
8	100810001	100910000	361	0.261352	0.000689734	0.000973321	1.41115	ENSSSCG00000009083	SPRY1
6	28710001	28810000	454	0.26113	0.00069258	0.00146128	2.10991	ENSSSCG00000035227	ESRP2
6	28710001	28810000	454	0.26113	0.00069258	0.00146128	2.10991	ENSSSCG00000029578	NFATC3
1	159240001	159340000	507	0.261039	0.000750484	0.00170851	2.27654	ENSSSCG00000051721
1	159240001	159340000	507	0.261039	0.000750484	0.00170851	2.27654	ENSSSCG00000004899	RELCH
1	159240001	159340000	507	0.261039	0.000750484	0.00170851	2.27654	ENSSSCG00000004901	PIGN
16	50090001	50190000	237	0.260679	0.00032601	0.000726903	2.2297	ENSSSCG00000050829
16	50090001	50190000	237	0.260679	0.00032601	0.000726903	2.2297	ENSSSCG00000046456
16	50090001	50190000	237	0.260679	0.00032601	0.000726903	2.2297	ENSSSCG00000031466
4	45300001	45400000	400	0.260674	0.000704732	0.00129885	1.84304	ENSSSCG00000050942
1	159220001	159320000	452	0.26054	0.000758192	0.00154425	2.03675	ENSSSCG00000051721
1	159220001	159320000	452	0.26054	0.000758192	0.00154425	2.03675	ENSSSCG00000004899	RELCH
1	159220001	159320000	452	0.26054	0.000758192	0.00154425	2.03675	ENSSSCG00000004901	PIGN
13	206960001	207060000	483	0.259187	0.000736297	0.00105641	1.43476	ENSSSCG00000044255
13	206960001	207060000	483	0.259187	0.000736297	0.00105641	1.43476	ENSSSCG00000029627
13	206960001	207060000	483	0.259187	0.000736297	0.00105641	1.43476	ENSSSCG00000025525
13	206960001	207060000	483	0.259187	0.000736297	0.00105641	1.43476	ENSSSCG00000049147
13	206960001	207060000	483	0.259187	0.000736297	0.00105641	1.43476	ENSSSCG00000039085
16	50110001	50210000	233	0.259059	0.000218972	0.000722328	3.29872	ENSSSCG00000046456
16	50110001	50210000	233	0.259059	0.000218972	0.000722328	3.29872	ENSSSCG00000031466
16	50110001	50210000	233	0.259059	0.000218972	0.000722328	3.29872	ENSSSCG00000016979	NSG2
13	206970001	207070000	438	0.258541	0.000684836	0.000960275	1.4022	ENSSSCG00000044255
13	206970001	207070000	438	0.258541	0.000684836	0.000960275	1.4022	ENSSSCG00000049399
13	206970001	207070000	438	0.258541	0.000684836	0.000960275	1.4022	ENSSSCG00000029627
13	206970001	207070000	438	0.258541	0.000684836	0.000960275	1.4022	ENSSSCG00000025525
13	206970001	207070000	438	0.258541	0.000684836	0.000960275	1.4022	ENSSSCG00000049147
13	206970001	207070000	438	0.258541	0.000684836	0.000960275	1.4022	ENSSSCG00000039085
16	50100001	50200000	229	0.258507	0.000267381	0.000709516	2.65358	ENSSSCG00000050829
16	50100001	50200000	229	0.258507	0.000267381	0.000709516	2.65358	ENSSSCG00000046456
16	50100001	50200000	229	0.258507	0.000267381	0.000709516	2.65358	ENSSSCG00000031466
2	79390001	79490000	361	0.258219	0.000580491	0.00104815	1.80563	ENSSSCG00000014027	GRM6
2	79390001	79490000	361	0.258219	0.000580491	0.00104815	1.80563	ENSSSCG00000024043	ADAMTS2
2	79390001	79490000	361	0.258219	0.000580491	0.00104815	1.80563	ENSSSCG00000021640	ZNF879
16	50440001	50540000	177	0.258176	0.000139078	0.000588407	4.23077	ENSSSCG00000049075
16	50440001	50540000	177	0.258176	0.000139078	0.000588407	4.23077	ENSSSCG00000016981	CPEB4
1	194300001	194400000	412	0.258111	0.000382876	0.00129779	3.38958	ENSSSCG00000044378
1	194300001	194400000	412	0.258111	0.000382876	0.00129779	3.38958	ENSSSCG00000048991
1	194300001	194400000	412	0.258111	0.000382876	0.00129779	3.38958	ENSSSCG00000041457
1	194300001	194400000	412	0.258111	0.000382876	0.00129779	3.38958	ENSSSCG00000028558	SGPP1
1	83350001	83450000	758	0.257934	0.000875103	0.00243445	2.7819	ENSSSCG00000026346	UBE3D
9	30770001	30870000	584	0.256622	0.000940634	0.00135164	1.43695	ENSSSCG00000014975	CNTN5
10	32560001	32660000	416	0.256236	0.000848183	0.00111672	1.3166	ENSSSCG00000021761	UBAP1
16	50120001	50220000	229	0.256175	0.000173887	0.000709684	4.08129	ENSSSCG00000046456
16	50120001	50220000	229	0.256175	0.000173887	0.000709684	4.08129	ENSSSCG00000031466
16	50120001	50220000	229	0.256175	0.000173887	0.000709684	4.08129	ENSSSCG00000016979	NSG2
15	52310001	52410000	703	0.255988	0.00104455	0.00243219	2.32846	ENSSSCG00000019132	U6
1	158920001	159020000	425	0.255672	0.000740502	0.00129844	1.75346	ENSSSCG00000004897	ZCCHC2
1	83360001	83460000	794	0.255616	0.000887006	0.00249254	2.81006	ENSSSCG00000026346	UBE3D
1	157950001	158050000	430	0.255607	0.000905451	0.001344	1.48434	ENSSSCG00000049954
1	157950001	158050000	430	0.255607	0.000905451	0.001344	1.48434	ENSSSCG00000004891	SERPINB7
1	157950001	158050000	430	0.255607	0.000905451	0.001344	1.48434	ENSSSCG00000022337	SERPINB11
16	50430001	50530000	165	0.255541	0.00011222	0.000543188	4.84038	ENSSSCG00000049075
16	50430001	50530000	165	0.255541	0.00011222	0.000543188	4.84038	ENSSSCG00000016981	CPEB4
14	101440001	101540000	447	0.255489	0.000133984	0.00145553	10.8635	ENSSSCG00000010456	PANK1
14	101440001	101540000	447	0.255489	0.000133984	0.00145553	10.8635	ENSSSCG00000010457	KIF20B
14	124460001	124560000	1176	0.255325	0.00228836	0.00315863	1.3803	ENSSSCG00000042146
14	124460001	124560000	1176	0.255325	0.00228836	0.00315863	1.3803	ENSSSCG00000021075	TDRD1
14	124460001	124560000	1176	0.255325	0.00228836	0.00315863	1.3803	ENSSSCG00000010648	CCDC186
16	35400001	35500000	655	0.255312	0.00147839	0.00183193	1.23914	ENSSSCG00000016917	ANKRD55
4	71700001	71800000	447	0.25526	0.000790923	0.00123737	1.56446	ENSSSCG00000045658
4	71700001	71800000	447	0.25526	0.000790923	0.00123737	1.56446	ENSSSCG00000046930
16	50140001	50240000	202	0.255153	0.000132343	0.000635054	4.79855	ENSSSCG00000046456
16	50140001	50240000	202	0.255153	0.000132343	0.000635054	4.79855	ENSSSCG00000031466
16	50140001	50240000	202	0.255153	0.000132343	0.000635054	4.79855	ENSSSCG00000016979	NSG2
14	101450001	101550000	413	0.25511	0.000114743	0.00136561	11.9015	ENSSSCG00000010456	PANK1
14	101450001	101550000	413	0.25511	0.000114743	0.00136561	11.9015	ENSSSCG00000010457	KIF20B
5	30160001	30260000	584	0.255051	0.000681579	0.00170981	2.5086	ENSSSCG00000034610
13	206940001	207040000	500	0.254928	0.00080056	0.00107534	1.34323	ENSSSCG00000044255
13	206940001	207040000	500	0.254928	0.00080056	0.00107534	1.34323	ENSSSCG00000029627
13	206940001	207040000	500	0.254928	0.00080056	0.00107534	1.34323	ENSSSCG00000039085
1	74300001	74400000	326	0.254886	0.000198426	0.00098935	4.98599	ENSSSCG00000043831
1	74300001	74400000	326	0.254886	0.000198426	0.00098935	4.98599	ENSSSCG00000004385	SNX3
1	74300001	74400000	326	0.254886	0.000198426	0.00098935	4.98599	ENSSSCG00000040199	AFG1L
8	44030001	44130000	430	0.254834	0.000471067	0.00118443	2.51436	ENSSSCG00000044849
8	44030001	44130000	430	0.254834	0.000471067	0.00118443	2.51436	ENSSSCG00000045597
8	44030001	44130000	430	0.254834	0.000471067	0.00118443	2.51436	ENSSSCG00000045736
16	50450001	50550000	181	0.254685	0.000154449	0.000583627	3.77877	ENSSSCG00000049075
16	50450001	50550000	181	0.254685	0.000154449	0.000583627	3.77877	ENSSSCG00000016981	CPEB4
16	35420001	35520000	607	0.254617	0.00125918	0.00161808	1.28503	ENSSSCG00000016917	ANKRD55
16	50130001	50230000	216	0.254587	0.000143388	0.000677194	4.72281	ENSSSCG00000046456
16	50130001	50230000	216	0.254587	0.000143388	0.000677194	4.72281	ENSSSCG00000031466
16	50130001	50230000	216	0.254587	0.000143388	0.000677194	4.72281	ENSSSCG00000016979	NSG2
8	100800001	100900000	407	0.254555	0.000891872	0.00110375	1.23757	ENSSSCG00000045553
8	100800001	100900000	407	0.254555	0.000891872	0.00110375	1.23757	ENSSSCG00000009083	SPRY1
2	79360001	79460000	346	0.254468	0.000675096	0.000886749	1.31352	ENSSSCG00000024043	ADAMTS2
2	79360001	79460000	346	0.254468	0.000675096	0.000886749	1.31352	ENSSSCG00000021640	ZNF879
1	74280001	74380000	264	0.254402	0.000154678	0.000812182	5.25079	ENSSSCG00000004384	NR2E1
1	74280001	74380000	264	0.254402	0.000154678	0.000812182	5.25079	ENSSSCG00000043831
1	74280001	74380000	264	0.254402	0.000154678	0.000812182	5.25079	ENSSSCG00000004385	SNX3
1	74280001	74380000	264	0.254402	0.000154678	0.000812182	5.25079	ENSSSCG00000040199	AFG1L
1	112970001	113070000	242	0.254277	0.000309079	0.000733625	2.37358	ENSSSCG00000004589	RNF111
1	44190001	44290000	691	0.254184	0.00111568	0.00180417	1.6171	ENSSSCG00000004252
1	44190001	44290000	691	0.254184	0.00111568	0.00180417	1.6171	ENSSSCG00000004253
1	44190001	44290000	691	0.254184	0.00111568	0.00180417	1.6171	ENSSSCG00000004254	DCBLD1
1	159210001	159310000	437	0.254016	0.000766396	0.0014628	1.90867	ENSSSCG00000051721
1	159210001	159310000	437	0.254016	0.000766396	0.0014628	1.90867	ENSSSCG00000004899	RELCH
9	114490001	114590000	518	0.253665	0.000645613	0.0017138	2.65453	ENSSSCG00000018758	ssc-mir-214
9	114490001	114590000	518	0.253665	0.000645613	0.0017138	2.65453	ENSSSCG00000019027	MIR199A-1
9	114490001	114590000	518	0.253665	0.000645613	0.0017138	2.65453	ENSSSCG00000038958	DNM3
1	194330001	194430000	344	0.253424	0.000262908	0.00106794	4.06203	ENSSSCG00000044378
1	194330001	194430000	344	0.253424	0.000262908	0.00106794	4.06203	ENSSSCG00000048991
1	194330001	194430000	344	0.253424	0.000262908	0.00106794	4.06203	ENSSSCG00000041457
1	194330001	194430000	344	0.253424	0.000262908	0.00106794	4.06203	ENSSSCG00000028558	SGPP1
1	74290001	74390000	292	0.253213	0.000168981	0.000884154	5.23227	ENSSSCG00000004384	NR2E1
1	74290001	74390000	292	0.253213	0.000168981	0.000884154	5.23227	ENSSSCG00000043831
1	74290001	74390000	292	0.253213	0.000168981	0.000884154	5.23227	ENSSSCG00000004385	SNX3
1	74290001	74390000	292	0.253213	0.000168981	0.000884154	5.23227	ENSSSCG00000040199	AFG1L
1	159250001	159350000	519	0.253058	0.000725364	0.00172878	2.38333	ENSSSCG00000051721
1	159250001	159350000	519	0.253058	0.000725364	0.00172878	2.38333	ENSSSCG00000004899	RELCH
1	159250001	159350000	519	0.253058	0.000725364	0.00172878	2.38333	ENSSSCG00000004901	PIGN
1	44170001	44270000	605	0.253055	0.000984776	0.00155289	1.5769	ENSSSCG00000004252
1	44170001	44270000	605	0.253055	0.000984776	0.00155289	1.5769	ENSSSCG00000004253
1	44170001	44270000	605	0.253055	0.000984776	0.00155289	1.5769	ENSSSCG00000020885	NUS1
9	30850001	30950000	824	0.25246	0.0014775	0.00197344	1.33566	ENSSSCG00000014975	CNTN5
14	101430001	101530000	488	0.252399	0.000145992	0.00159949	10.956	ENSSSCG00000010456	PANK1
14	101430001	101530000	488	0.252399	0.000145992	0.00159949	10.956	ENSSSCG00000010457	KIF20B
16	28740001	28840000	334	0.252195	0.000646359	0.000931177	1.44065	ENSSSCG00000016878	FGF10
1	194290001	194390000	412	0.25218	0.000406256	0.00128785	3.17005	ENSSSCG00000044378
1	194290001	194390000	412	0.25218	0.000406256	0.00128785	3.17005	ENSSSCG00000048991
1	194290001	194390000	412	0.25218	0.000406256	0.00128785	3.17005	ENSSSCG00000041457
1	194290001	194390000	412	0.25218	0.000406256	0.00128785	3.17005	ENSSSCG00000028558	SGPP1
1	75610001	75710000	642	0.251575	0.00127916	0.00182762	1.42877	ENSSSCG00000033739
1	75610001	75710000	642	0.251575	0.00127916	0.00182762	1.42877	ENSSSCG00000004405	FIG4
15	116580001	116680000	1049	0.251552	0.00177634	0.00332302	1.87071	ENSSSCG00000016166	SPAG16
1	44200001	44300000	688	0.251387	0.00106966	0.00181636	1.69807	ENSSSCG00000004252
1	44200001	44300000	688	0.251387	0.00106966	0.00181636	1.69807	ENSSSCG00000004253
1	44200001	44300000	688	0.251387	0.00106966	0.00181636	1.69807	ENSSSCG00000004254	DCBLD1
6	28730001	28830000	413	0.251095	0.000722284	0.00123409	1.70859	ENSSSCG00000035227	ESRP2
6	28730001	28830000	413	0.251095	0.000722284	0.00123409	1.70859	ENSSSCG00000029578	NFATC3
9	114510001	114610000	533	0.25107	0.000650166	0.00175897	2.70542	ENSSSCG00000018758	ssc-mir-214
9	114510001	114610000	533	0.25107	0.000650166	0.00175897	2.70542	ENSSSCG00000019027	MIR199A-1
9	114510001	114610000	533	0.25107	0.000650166	0.00175897	2.70542	ENSSSCG00000038958	DNM3
8	43070001	43170000	563	0.251053	0.00120394	0.00152724	1.26853	ENSSSCG00000008853	TLL1
1	157960001	158060000	417	0.250998	0.000871155	0.00128215	1.47178	ENSSSCG00000049954
1	157960001	158060000	417	0.250998	0.000871155	0.00128215	1.47178	ENSSSCG00000004891	SERPINB7
1	157960001	158060000	417	0.250998	0.000871155	0.00128215	1.47178	ENSSSCG00000022337	SERPINB11
1	157960001	158060000	417	0.250998	0.000871155	0.00128215	1.47178	ENSSSCG00000033560
1	76720001	76820000	475	0.250857	0.000912345	0.00116967	1.28205	ENSSSCG00000047754
1	76720001	76820000	475	0.250857	0.000912345	0.00116967	1.28205	ENSSSCG00000049039
1	76720001	76820000	475	0.250857	0.000912345	0.00116967	1.28205	ENSSSCG00000051795
1	76720001	76820000	475	0.250857	0.000912345	0.00116967	1.28205	ENSSSCG00000037424	CDK19
1	112930001	113030000	341	0.250664	0.000373227	0.00105702	2.83211	ENSSSCG00000004588	CCNB2
1	112930001	113030000	341	0.250664	0.000373227	0.00105702	2.83211	ENSSSCG00000004589	RNF111
14	124410001	124510000	1251	0.250537	0.00235175	0.00326806	1.38963	ENSSSCG00000045418
14	124410001	124510000	1251	0.250537	0.00235175	0.00326806	1.38963	ENSSSCG00000010648	CCDC186
1	159030001	159130000	452	0.250401	0.000479456	0.00127651	2.66241	ENSSSCG00000041383
1	159030001	159130000	452	0.250401	0.000479456	0.00127651	2.66241	ENSSSCG00000039179
1	159030001	159130000	452	0.250401	0.000479456	0.00127651	2.66241	ENSSSCG00000004898	TNFRSF11A
9	30830001	30930000	729	0.250395	0.00125743	0.00182291	1.44971	ENSSSCG00000014975	CNTN5
5	30170001	30270000	561	0.250281	0.00065677	0.00166816	2.53995	ENSSSCG00000034610
1	44260001	44360000	747	0.250246	0.00147337	0.0021522	1.46073	ENSSSCG00000004253
1	44260001	44360000	747	0.250246	0.00147337	0.0021522	1.46073	ENSSSCG00000004254	DCBLD1
16	50150001	50250000	180	0.250113	0.000111715	0.000551348	4.93531	ENSSSCG00000046456
16	50150001	50250000	180	0.250113	0.000111715	0.000551348	4.93531	ENSSSCG00000031466
16	50150001	50250000	180	0.250113	0.000111715	0.000551348	4.93531	ENSSSCG00000016979	NSG2
16	50170001	50270000	153	0.250072	9.14695e-05	0.000443321	4.84665	ENSSSCG00000031466
16	50170001	50270000	153	0.250072	9.14695e-05	0.000443321	4.84665	ENSSSCG00000016979	NSG2
9	114500001	114600000	501	0.249994	0.000617488	0.0016572	2.68378	ENSSSCG00000018758	ssc-mir-214
9	114500001	114600000	501	0.249994	0.000617488	0.0016572	2.68378	ENSSSCG00000019027	MIR199A-1
9	114500001	114600000	501	0.249994	0.000617488	0.0016572	2.68378	ENSSSCG00000038958	DNM3
14	124470001	124570000	1100	0.249965	0.00217811	0.00298656	1.37117	ENSSSCG00000042146
14	124470001	124570000	1100	0.249965	0.00217811	0.00298656	1.37117	ENSSSCG00000021075	TDRD1
14	124470001	124570000	1100	0.249965	0.00217811	0.00298656	1.37117	ENSSSCG00000010648	CCDC186
1	74030001	74130000	505	0.24956	0.000532259	0.00149102	2.80131	ENSSSCG00000045749
1	74030001	74130000	505	0.24956	0.000532259	0.00149102	2.80131	ENSSSCG00000004382	SEC63
1	112940001	113040000	315	0.249434	0.000374525	0.000958323	2.55877	ENSSSCG00000004588	CCNB2
1	112940001	113040000	315	0.249434	0.000374525	0.000958323	2.55877	ENSSSCG00000004589	RNF111
1	44180001	44280000	654	0.249412	0.00101745	0.00169341	1.66437	ENSSSCG00000004252
1	44180001	44280000	654	0.249412	0.00101745	0.00169341	1.66437	ENSSSCG00000004253
1	44180001	44280000	654	0.249412	0.00101745	0.00169341	1.66437	ENSSSCG00000020885	NUS1
1	44180001	44280000	654	0.249412	0.00101745	0.00169341	1.66437	ENSSSCG00000004254	DCBLD1
4	45310001	45410000	373	0.249266	0.000675027	0.00113384	1.6797	ENSSSCG00000050942
4	45310001	45410000	373	0.249266	0.000675027	0.00113384	1.6797	ENSSSCG00000006116	SLC26A7
6	28700001	28800000	457	0.249245	0.000708123	0.00146361	2.06689	ENSSSCG00000029578	NFATC3
4	71670001	71770000	352	0.248708	0.000629995	0.000864963	1.37297	ENSSSCG00000046930
10	32550001	32650000	418	0.248405	0.000820591	0.00113191	1.37938	ENSSSCG00000021761	UBAP1
10	32550001	32650000	418	0.248405	0.000820591	0.00113191	1.37938	ENSSSCG00000010984	KIF24
5	29810001	29910000	419	0.248294	0.000294425	0.00136485	4.63565	ENSSSCG00000045962
5	29810001	29910000	419	0.248294	0.000294425	0.00136485	4.63565	ENSSSCG00000051694
5	29810001	29910000	419	0.248294	0.000294425	0.00136485	4.63565	ENSSSCG00000026004	MSRB3
1	44400001	44500000	1007	0.248278	0.00206093	0.00270558	1.3128	ENSSSCG00000026978	ROS1
16	50460001	50560000	176	0.248248	0.000149192	0.000564821	3.78587	ENSSSCG00000049075
16	50460001	50560000	176	0.248248	0.000149192	0.000564821	3.78587	ENSSSCG00000016981	CPEB4
1	74330001	74430000	479	0.248236	0.000328378	0.00139111	4.23631	ENSSSCG00000043831
1	74330001	74430000	479	0.248236	0.000328378	0.00139111	4.23631	ENSSSCG00000004385	SNX3
1	74330001	74430000	479	0.248236	0.000328378	0.00139111	4.23631	ENSSSCG00000040199	AFG1L
4	44730001	44830000	365	0.248217	0.000626627	0.000907583	1.44836	ENSSSCG00000006115	RUNX1T1
1	112990001	113090000	234	0.247988	0.000273356	0.000721393	2.63902	ENSSSCG00000004589	RNF111
1	112990001	113090000	234	0.247988	0.000273356	0.000721393	2.63902	ENSSSCG00000004592	SLTM
1	75600001	75700000	641	0.24733	0.00125647	0.00182099	1.44929	ENSSSCG00000033739
1	75600001	75700000	641	0.24733	0.00125647	0.00182099	1.44929	ENSSSCG00000004405	FIG4
2	79380001	79480000	350	0.247307	0.000611128	0.000968829	1.58531	ENSSSCG00000014027	GRM6
2	79380001	79480000	350	0.247307	0.000611128	0.000968829	1.58531	ENSSSCG00000024043	ADAMTS2
2	79380001	79480000	350	0.247307	0.000611128	0.000968829	1.58531	ENSSSCG00000021640	ZNF879
8	101050001	101150000	651	0.247211	0.00157221	0.00214255	1.36276	ENSSSCG00000009084	SPATA5
4	54200001	54300000	567	0.247021	0.000430102	0.00181619	4.2227	ENSSSCG00000045469
1	74060001	74160000	504	0.24699	0.000540128	0.00148168	2.7432	ENSSSCG00000045749
1	74060001	74160000	504	0.24699	0.000540128	0.00148168	2.7432	ENSSSCG00000004383	OSTM1
1	74060001	74160000	504	0.24699	0.000540128	0.00148168	2.7432	ENSSSCG00000004382	SEC63
15	52320001	52420000	706	0.246966	0.00109236	0.0024481	2.24111	ENSSSCG00000019132	U6
1	113000001	113100000	239	0.246926	0.000279193	0.000737907	2.643	ENSSSCG00000004589	RNF111
1	113000001	113100000	239	0.246926	0.000279193	0.000737907	2.643	ENSSSCG00000004592	SLTM
1	74340001	74440000	488	0.246732	0.000353612	0.00140333	3.96856	ENSSSCG00000043831
1	74340001	74440000	488	0.246732	0.000353612	0.00140333	3.96856	ENSSSCG00000004385	SNX3
1	74340001	74440000	488	0.246732	0.000353612	0.00140333	3.96856	ENSSSCG00000040199	AFG1L
15	52300001	52400000	795	0.246569	0.00123186	0.00267249	2.16948	ENSSSCG00000019132	U6
4	44720001	44820000	356	0.246055	0.000597435	0.000899722	1.50597	ENSSSCG00000006115	RUNX1T1
15	116500001	116600000	1025	0.246019	0.00205274	0.00302157	1.47197	ENSSSCG00000016166	SPAG16
1	76740001	76840000	450	0.245865	0.000834579	0.0011226	1.34511	ENSSSCG00000047754
1	76740001	76840000	450	0.245865	0.000834579	0.0011226	1.34511	ENSSSCG00000049039
1	76740001	76840000	450	0.245865	0.000834579	0.0011226	1.34511	ENSSSCG00000051795
1	76740001	76840000	450	0.245865	0.000834579	0.0011226	1.34511	ENSSSCG00000004392	AMD1
1	76740001	76840000	450	0.245865	0.000834579	0.0011226	1.34511	ENSSSCG00000037424	CDK19
16	50080001	50180000	255	0.245816	0.000369986	0.000773418	2.0904	ENSSSCG00000050829
16	50080001	50180000	255	0.245816	0.000369986	0.000773418	2.0904	ENSSSCG00000046456
1	159260001	159360000	551	0.245765	0.000734221	0.00180548	2.45904	ENSSSCG00000051721
1	159260001	159360000	551	0.245765	0.000734221	0.00180548	2.45904	ENSSSCG00000050416
1	159260001	159360000	551	0.245765	0.000734221	0.00180548	2.45904	ENSSSCG00000004899	RELCH
1	159260001	159360000	551	0.245765	0.000734221	0.00180548	2.45904	ENSSSCG00000004901	PIGN
1	112980001	113080000	228	0.245693	0.000283536	0.000696649	2.457	ENSSSCG00000004589	RNF111
1	112920001	113020000	414	0.24544	0.00040304	0.00128426	3.18643	ENSSSCG00000004588	CCNB2
1	112920001	113020000	414	0.24544	0.00040304	0.00128426	3.18643	ENSSSCG00000004589	RNF111
1	44410001	44510000	991	0.24534	0.00200944	0.0026687	1.32808	ENSSSCG00000045461
1	44410001	44510000	991	0.24534	0.00200944	0.0026687	1.32808	ENSSSCG00000026978	ROS1
6	116520001	116620000	511	0.245202	0.000957672	0.0014035	1.46553	ENSSSCG00000003733	KLHL14
1	157920001	158020000	433	0.245199	0.000796884	0.00136866	1.71751	ENSSSCG00000049954
1	157920001	158020000	433	0.245199	0.000796884	0.00136866	1.71751	ENSSSCG00000034000
1	157920001	158020000	433	0.245199	0.000796884	0.00136866	1.71751	ENSSSCG00000004891	SERPINB7
1	157920001	158020000	433	0.245199	0.000796884	0.00136866	1.71751	ENSSSCG00000022337	SERPINB11
4	71680001	71780000	396	0.244838	0.000646958	0.00103717	1.60315	ENSSSCG00000045658
4	71680001	71780000	396	0.244838	0.000646958	0.00103717	1.60315	ENSSSCG00000046930
1	74050001	74150000	526	0.244809	0.000544756	0.00156159	2.86659	ENSSSCG00000045749
1	74050001	74150000	526	0.244809	0.000544756	0.00156159	2.86659	ENSSSCG00000004383	OSTM1
1	74050001	74150000	526	0.244809	0.000544756	0.00156159	2.86659	ENSSSCG00000004382	SEC63
13	125660001	125760000	445	0.24464	0.000759885	0.00128562	1.69186	ENSSSCG00000046095
13	125660001	125760000	445	0.24464	0.000759885	0.00128562	1.69186	ENSSSCG00000047923
4	45320001	45420000	341	0.2446	0.000626665	0.000993418	1.58525	ENSSSCG00000050942
4	45320001	45420000	341	0.2446	0.000626665	0.000993418	1.58525	ENSSSCG00000006116	SLC26A7
1	75590001	75690000	644	0.244458	0.0012655	0.00181616	1.43513	ENSSSCG00000033739
16	50160001	50260000	164	0.244424	9.38858e-05	0.000484779	5.1635	ENSSSCG00000046456
16	50160001	50260000	164	0.244424	9.38858e-05	0.000484779	5.1635	ENSSSCG00000031466
16	50160001	50260000	164	0.244424	9.38858e-05	0.000484779	5.1635	ENSSSCG00000016979	NSG2
13	55640001	55740000	461	0.244118	0.000720586	0.00133306	1.84997	ENSSSCG00000037943	U6
13	55640001	55740000	461	0.244118	0.000720586	0.00133306	1.84997	ENSSSCG00000011522	CNTN3
1	194280001	194380000	393	0.244107	0.000421627	0.0012222	2.89877	ENSSSCG00000049933
1	194280001	194380000	393	0.244107	0.000421627	0.0012222	2.89877	ENSSSCG00000044378
1	194280001	194380000	393	0.244107	0.000421627	0.0012222	2.89877	ENSSSCG00000041457
1	194280001	194380000	393	0.244107	0.000421627	0.0012222	2.89877	ENSSSCG00000028558	SGPP1
16	50470001	50570000	167	0.243922	0.000155265	0.00053909	3.47206	ENSSSCG00000049075
16	50470001	50570000	167	0.243922	0.000155265	0.00053909	3.47206	ENSSSCG00000041085
16	50470001	50570000	167	0.243922	0.000155265	0.00053909	3.47206	ENSSSCG00000016981	CPEB4
10	32540001	32640000	403	0.243789	0.000780025	0.00111006	1.42311	ENSSSCG00000021761	UBAP1
10	32540001	32640000	403	0.243789	0.000780025	0.00111006	1.42311	ENSSSCG00000010984	KIF24
1	113010001	113110000	240	0.243778	0.000312075	0.000741229	2.37516	ENSSSCG00000004589	RNF111
1	113010001	113110000	240	0.243778	0.000312075	0.000741229	2.37516	ENSSSCG00000004592	SLTM
1	159040001	159140000	469	0.243741	0.000536689	0.00130313	2.42809	ENSSSCG00000041383
1	159040001	159140000	469	0.243741	0.000536689	0.00130313	2.42809	ENSSSCG00000039179
1	159040001	159140000	469	0.243741	0.000536689	0.00130313	2.42809	ENSSSCG00000004898	TNFRSF11A
9	30840001	30940000	777	0.243703	0.0013263	0.00187137	1.41097	ENSSSCG00000014975	CNTN5
14	124400001	124500000	1288	0.243701	0.0024747	0.00338368	1.36731	ENSSSCG00000010647	ADRB1
14	124400001	124500000	1288	0.243701	0.0024747	0.00338368	1.36731	ENSSSCG00000045418
14	124400001	124500000	1288	0.243701	0.0024747	0.00338368	1.36731	ENSSSCG00000010648	CCDC186
1	74510001	74610000	342	0.243546	0.000672301	0.00105948	1.5759	ENSSSCG00000040199	AFG1L
9	86490001	86590000	262	0.243384	0.000853473	0.00111258	1.30359	ENSSSCG00000030484	AHR
9	86490001	86590000	262	0.243384	0.000853473	0.00111258	1.30359	ENSSSCG00000044725
1	194270001	194370000	385	0.243249	0.000450287	0.00116821	2.59437	ENSSSCG00000049933
1	194270001	194370000	385	0.243249	0.000450287	0.00116821	2.59437	ENSSSCG00000044378
1	194270001	194370000	385	0.243249	0.000450287	0.00116821	2.59437	ENSSSCG00000041457
1	194270001	194370000	385	0.243249	0.000450287	0.00116821	2.59437	ENSSSCG00000028558	SGPP1
4	71710001	71810000	478	0.24315	0.000809674	0.00128871	1.59164	ENSSSCG00000045658
4	71710001	71810000	478	0.24315	0.000809674	0.00128871	1.59164	ENSSSCG00000046930
13	126100001	126200000	352	0.242641	0.000908386	0.00114373	1.25908	ENSSSCG00000011811	LPP
4	44710001	44810000	350	0.242515	0.000580773	0.000892817	1.53729	ENSSSCG00000006115	RUNX1T1
13	206930001	207030000	532	0.242509	0.000826471	0.00118105	1.42903	ENSSSCG00000029627
13	206930001	207030000	532	0.242509	0.000826471	0.00118105	1.42903	ENSSSCG00000039085
1	75230001	75330000	700	0.242467	0.00111833	0.00160777	1.43765	ENSSSCG00000004415
6	28690001	28790000	433	0.242419	0.000649964	0.00135365	2.08265	ENSSSCG00000029578	NFATC3
1	75220001	75320000	694	0.242407	0.00103653	0.0016376	1.57989	ENSSSCG00000004391	CEP57L1
1	75220001	75320000	694	0.242407	0.00103653	0.0016376	1.57989	ENSSSCG00000004415
16	50420001	50520000	172	0.242387	0.000109804	0.000548428	4.99461	ENSSSCG00000049075
16	50420001	50520000	172	0.242387	0.000109804	0.000548428	4.99461	ENSSSCG00000048792
16	50420001	50520000	172	0.242387	0.000109804	0.000548428	4.99461	ENSSSCG00000016981	CPEB4
18	30660001	30760000	843	0.241618	0.0017274	0.00238609	1.38132	ENSSSCG00000042905
5	29820001	29920000	400	0.241519	0.000329299	0.00124977	3.79524	ENSSSCG00000045962
5	29820001	29920000	400	0.241519	0.000329299	0.00124977	3.79524	ENSSSCG00000051694
5	29820001	29920000	400	0.241519	0.000329299	0.00124977	3.79524	ENSSSCG00000026004	MSRB3
1	113020001	113120000	234	0.241499	0.000317732	0.00071047	2.23607	ENSSSCG00000004589	RNF111
1	113020001	113120000	234	0.241499	0.000317732	0.00071047	2.23607	ENSSSCG00000004592	SLTM
1	74040001	74140000	521	0.241234	0.000534642	0.00152537	2.85307	ENSSSCG00000045749
1	74040001	74140000	521	0.241234	0.000534642	0.00152537	2.85307	ENSSSCG00000004383	OSTM1
1	74040001	74140000	521	0.241234	0.000534642	0.00152537	2.85307	ENSSSCG00000004382	SEC63
9	114480001	114580000	568	0.241177	0.000715093	0.00189095	2.64434	ENSSSCG00000018758	ssc-mir-214
9	114480001	114580000	568	0.241177	0.000715093	0.00189095	2.64434	ENSSSCG00000019027	MIR199A-1
9	114480001	114580000	568	0.241177	0.000715093	0.00189095	2.64434	ENSSSCG00000038958	DNM3
6	28740001	28840000	395	0.241128	0.000728995	0.00114401	1.5693	ENSSSCG00000044005
6	28740001	28840000	395	0.241128	0.000728995	0.00114401	1.5693	ENSSSCG00000035227	ESRP2
6	28740001	28840000	395	0.241128	0.000728995	0.00114401	1.5693	ENSSSCG00000029578	NFATC3
1	74480001	74580000	248	0.241043	0.000395766	0.000801335	2.02477	ENSSSCG00000040199	AFG1L
1	76730001	76830000	459	0.24103	0.000850613	0.00113464	1.33391	ENSSSCG00000047754
1	76730001	76830000	459	0.24103	0.000850613	0.00113464	1.33391	ENSSSCG00000049039
1	76730001	76830000	459	0.24103	0.000850613	0.00113464	1.33391	ENSSSCG00000051795
1	76730001	76830000	459	0.24103	0.000850613	0.00113464	1.33391	ENSSSCG00000037424	CDK19
4	44700001	44800000	331	0.24098	0.00056363	0.000847524	1.50369	ENSSSCG00000006115	RUNX1T1
1	74310001	74410000	356	0.24078	0.000231798	0.00106144	4.57916	ENSSSCG00000043831
1	74310001	74410000	356	0.24078	0.000231798	0.00106144	4.57916	ENSSSCG00000004385	SNX3
1	74310001	74410000	356	0.24078	0.000231798	0.00106144	4.57916	ENSSSCG00000040199	AFG1L
1	75630001	75730000	813	0.240548	0.00166793	0.00242635	1.45471	ENSSSCG00000033739
1	75630001	75730000	813	0.240548	0.00166793	0.00242635	1.45471	ENSSSCG00000004405	FIG4
14	79060001	79160000	553	0.240533	0.000194654	0.00184438	9.47517	ENSSSCG00000043656
14	79070001	79170000	568	0.240464	0.00016165	0.0018729	11.5861	ENSSSCG00000043656
14	101420001	101520000	555	0.240277	0.000264148	0.00184502	6.9848	ENSSSCG00000019740	ssc-mir-107
14	101420001	101520000	555	0.240277	0.000264148	0.00184502	6.9848	ENSSSCG00000010456	PANK1
14	101420001	101520000	555	0.240277	0.000264148	0.00184502	6.9848	ENSSSCG00000010457	KIF20B
6	28750001	28850000	393	0.239908	0.000794563	0.00105916	1.33301	ENSSSCG00000044005
6	28750001	28850000	393	0.239908	0.000794563	0.00105916	1.33301	ENSSSCG00000035227	ESRP2
6	28750001	28850000	393	0.239908	0.000794563	0.00105916	1.33301	ENSSSCG00000029578	NFATC3
6	116510001	116610000	559	0.239607	0.00111433	0.00144881	1.30016	ENSSSCG00000003733	KLHL14
2	79350001	79450000	348	0.239575	0.000658622	0.000881803	1.33886	ENSSSCG00000024043	ADAMTS2
2	79350001	79450000	348	0.239575	0.000658622	0.000881803	1.33886	ENSSSCG00000021640	ZNF879
16	50400001	50500000	146	0.239286	9.43593e-05	0.000461542	4.89132	ENSSSCG00000035512	C5orf47
16	50400001	50500000	146	0.239286	9.43593e-05	0.000461542	4.89132	ENSSSCG00000048792
16	50400001	50500000	146	0.239286	9.43593e-05	0.000461542	4.89132	ENSSSCG00000016981	CPEB4
1	194260001	194360000	396	0.239196	0.000519169	0.00117718	2.26743	ENSSSCG00000049933
1	194260001	194360000	396	0.239196	0.000519169	0.00117718	2.26743	ENSSSCG00000044378
1	194260001	194360000	396	0.239196	0.000519169	0.00117718	2.26743	ENSSSCG00000041457
1	194260001	194360000	396	0.239196	0.000519169	0.00117718	2.26743	ENSSSCG00000028558	SGPP1
1	194260001	194360000	396	0.239196	0.000519169	0.00117718	2.26743	ENSSSCG00000005110	SYNE2
16	50180001	50280000	129	0.238755	7.64899e-05	0.000375168	4.9048	ENSSSCG00000031466
16	50180001	50280000	129	0.238755	7.64899e-05	0.000375168	4.9048	ENSSSCG00000016979	NSG2
1	44440001	44540000	893	0.238637	0.00188252	0.00245321	1.30315	ENSSSCG00000045461
1	44440001	44540000	893	0.238637	0.00188252	0.00245321	1.30315	ENSSSCG00000026978	ROS1
1	74350001	74450000	492	0.238592	0.00037585	0.00140243	3.73136	ENSSSCG00000043831
1	74350001	74450000	492	0.238592	0.00037585	0.00140243	3.73136	ENSSSCG00000040199	AFG1L
14	124480001	124580000	1123	0.238551	0.00240719	0.00304502	1.26497	ENSSSCG00000042146
14	124480001	124580000	1123	0.238551	0.00240719	0.00304502	1.26497	ENSSSCG00000021075	TDRD1
14	124480001	124580000	1123	0.238551	0.00240719	0.00304502	1.26497	ENSSSCG00000010648	CCDC186
4	45330001	45430000	343	0.238502	0.000618852	0.000991269	1.60179	ENSSSCG00000050942
4	45330001	45430000	343	0.238502	0.000618852	0.000991269	1.60179	ENSSSCG00000006116	SLC26A7
16	50480001	50580000	168	0.238421	0.000169633	0.00052866	3.11649	ENSSSCG00000049075
16	50480001	50580000	168	0.238421	0.000169633	0.00052866	3.11649	ENSSSCG00000041085
16	50480001	50580000	168	0.238421	0.000169633	0.00052866	3.11649	ENSSSCG00000016981	CPEB4
16	50390001	50490000	141	0.238294	8.6849e-05	0.000439835	5.06436	ENSSSCG00000035512	C5orf47
16	50390001	50490000	141	0.238294	8.6849e-05	0.000439835	5.06436	ENSSSCG00000048792
16	50390001	50490000	141	0.238294	8.6849e-05	0.000439835	5.06436	ENSSSCG00000016981	CPEB4
8	44060001	44160000	423	0.238082	0.000431661	0.00114746	2.65824	ENSSSCG00000045597
8	44060001	44160000	423	0.238082	0.000431661	0.00114746	2.65824	ENSSSCG00000051162
8	44060001	44160000	423	0.238082	0.000431661	0.00114746	2.65824	ENSSSCG00000045736
1	45090001	45190000	631	0.238029	0.000158768	0.00194183	12.2306	ENSSSCG00000051636
1	45090001	45190000	631	0.238029	0.000158768	0.00194183	12.2306	ENSSSCG00000043689
1	45090001	45190000	631	0.238029	0.000158768	0.00194183	12.2306	ENSSSCG00000025941	PTP4A1
15	116310001	116410000	626	0.237927	0.00114506	0.0020839	1.8199	ENSSSCG00000016166	SPAG16
1	44450001	44550000	915	0.237907	0.0019608	0.00246992	1.25965	ENSSSCG00000004255	VGLL2
1	44450001	44550000	915	0.237907	0.0019608	0.00246992	1.25965	ENSSSCG00000045461
1	44450001	44550000	915	0.237907	0.0019608	0.00246992	1.25965	ENSSSCG00000026978	ROS1
1	44370001	44470000	927	0.237801	0.00184529	0.00245939	1.33279	ENSSSCG00000004254	DCBLD1
1	44370001	44470000	927	0.237801	0.00184529	0.00245939	1.33279	ENSSSCG00000026978	ROS1
16	35440001	35540000	593	0.237761	0.00111451	0.00167243	1.5006	ENSSSCG00000020841	U6
16	35440001	35540000	593	0.237761	0.00111451	0.00167243	1.5006	ENSSSCG00000016917	ANKRD55
16	35430001	35530000	593	0.237738	0.00116603	0.00163295	1.40044	ENSSSCG00000020841	U6
16	35430001	35530000	593	0.237738	0.00116603	0.00163295	1.40044	ENSSSCG00000016917	ANKRD55
1	44270001	44370000	754	0.237737	0.00159019	0.00218806	1.37597	ENSSSCG00000004253
1	44270001	44370000	754	0.237737	0.00159019	0.00218806	1.37597	ENSSSCG00000004254	DCBLD1
1	74520001	74620000	385	0.237614	0.00074872	0.00117715	1.57222	ENSSSCG00000040199	AFG1L
15	52290001	52390000	791	0.237193	0.00137042	0.00264481	1.92993	ENSSSCG00000019132	U6
1	44420001	44520000	903	0.237187	0.00176254	0.00253098	1.43598	ENSSSCG00000045461
1	44420001	44520000	903	0.237187	0.00176254	0.00253098	1.43598	ENSSSCG00000026978	ROS1
14	101460001	101560000	393	0.237151	0.000121429	0.00127766	10.5219	ENSSSCG00000010456	PANK1
14	101460001	101560000	393	0.237151	0.000121429	0.00127766	10.5219	ENSSSCG00000010457	KIF20B
4	55950001	56050000	645	0.236885	0.000728683	0.00188974	2.59336	ENSSSCG00000022989	ZNF704
13	55630001	55730000	539	0.236874	0.000796656	0.00152892	1.91917	ENSSSCG00000037943	U6
13	55630001	55730000	539	0.236874	0.000796656	0.00152892	1.91917	ENSSSCG00000011522	CNTN3
1	157970001	158070000	363	0.236826	0.000759322	0.00106659	1.40466	ENSSSCG00000049954
1	157970001	158070000	363	0.236826	0.000759322	0.00106659	1.40466	ENSSSCG00000004891	SERPINB7
1	157970001	158070000	363	0.236826	0.000759322	0.00106659	1.40466	ENSSSCG00000022337	SERPINB11
1	157970001	158070000	363	0.236826	0.000759322	0.00106659	1.40466	ENSSSCG00000033560
1	75240001	75340000	691	0.236817	0.00119761	0.00155332	1.29702	ENSSSCG00000004415
14	79050001	79150000	512	0.236718	0.000217079	0.00169838	7.82379	ENSSSCG00000043656
14	79050001	79150000	512	0.236718	0.000217079	0.00169838	7.82379	ENSSSCG00000034308	LRMDA
5	38370001	38470000	551	0.236601	0.00119002	0.00150598	1.26551	ENSSSCG00000048370
5	38370001	38470000	551	0.236601	0.00119002	0.00150598	1.26551	ENSSSCG00000000516	KCNC2
9	52350001	52450000	324	0.236574	0.000574255	0.000767517	1.33654	ENSSSCG00000015211	PKNOX2
14	79080001	79180000	560	0.23618	0.000238385	0.00185118	7.76551	ENSSSCG00000043656
18	30650001	30750000	793	0.236007	0.00149706	0.00235656	1.57413	ENSSSCG00000042905
1	112910001	113010000	446	0.23593	0.000473971	0.00137569	2.90248	ENSSSCG00000004588	CCNB2
1	112910001	113010000	446	0.23593	0.000473971	0.00137569	2.90248	ENSSSCG00000004589	RNF111
4	55960001	56060000	692	0.235915	0.000680618	0.00203702	2.9929	ENSSSCG00000022989	ZNF704
6	28680001	28780000	399	0.235857	0.000639515	0.00128062	2.00249	ENSSSCG00000029578	NFATC3
1	194250001	194350000	403	0.235782	0.000538551	0.00120907	2.24504	ENSSSCG00000049933
1	194250001	194350000	403	0.235782	0.000538551	0.00120907	2.24504	ENSSSCG00000044378
1	194250001	194350000	403	0.235782	0.000538551	0.00120907	2.24504	ENSSSCG00000041457
1	194250001	194350000	403	0.235782	0.000538551	0.00120907	2.24504	ENSSSCG00000005110	SYNE2
5	29700001	29800000	314	0.235627	0.000252819	0.00102487	4.05377	ENSSSCG00000026004	MSRB3
5	43380001	43480000	596	0.235476	0.00117716	0.00157434	1.33741	ENSSSCG00000051665
1	75620001	75720000	727	0.235442	0.00146474	0.00209144	1.42786	ENSSSCG00000033739
1	75620001	75720000	727	0.235442	0.00146474	0.00209144	1.42786	ENSSSCG00000004405	FIG4
1	159200001	159300000	378	0.235327	0.000706726	0.00118794	1.68091	ENSSSCG00000051721
1	159200001	159300000	378	0.235327	0.000706726	0.00118794	1.68091	ENSSSCG00000004899	RELCH
13	206980001	207080000	432	0.235312	0.000668108	0.000930654	1.39297	ENSSSCG00000044255
13	206980001	207080000	432	0.235312	0.000668108	0.000930654	1.39297	ENSSSCG00000049399
13	206980001	207080000	432	0.235312	0.000668108	0.000930654	1.39297	ENSSSCG00000029627
13	206980001	207080000	432	0.235312	0.000668108	0.000930654	1.39297	ENSSSCG00000025525
13	206980001	207080000	432	0.235312	0.000668108	0.000930654	1.39297	ENSSSCG00000049147
13	206980001	207080000	432	0.235312	0.000668108	0.000930654	1.39297	ENSSSCG00000039085
1	44430001	44530000	879	0.23513	0.00186452	0.00239165	1.28272	ENSSSCG00000045461
1	44430001	44530000	879	0.23513	0.00186452	0.00239165	1.28272	ENSSSCG00000026978	ROS1
9	52360001	52460000	318	0.234985	0.000562026	0.000725897	1.29157	ENSSSCG00000015211	PKNOX2
1	44390001	44490000	937	0.234973	0.00190853	0.00252563	1.32334	ENSSSCG00000026978	ROS1
18	30640001	30740000	799	0.234628	0.00146849	0.0023588	1.60628	ENSSSCG00000045155
18	30640001	30740000	799	0.234628	0.00146849	0.0023588	1.60628	ENSSSCG00000042905
1	45100001	45200000	601	0.234346	0.000132939	0.00180373	13.5681	ENSSSCG00000051636
1	45100001	45200000	601	0.234346	0.000132939	0.00180373	13.5681	ENSSSCG00000043689
1	45100001	45200000	601	0.234346	0.000132939	0.00180373	13.5681	ENSSSCG00000025941	PTP4A1
1	74470001	74570000	239	0.233858	0.000385457	0.00077067	1.99937	ENSSSCG00000040199	AFG1L
1	75580001	75680000	598	0.233689	0.00120947	0.00171584	1.41867	ENSSSCG00000033739
1	157980001	158080000	329	0.233672	0.000688887	0.000952791	1.38309	ENSSSCG00000049954
1	157980001	158080000	329	0.233672	0.000688887	0.000952791	1.38309	ENSSSCG00000004891	SERPINB7
1	157980001	158080000	329	0.233672	0.000688887	0.000952791	1.38309	ENSSSCG00000022337	SERPINB11
1	157980001	158080000	329	0.233672	0.000688887	0.000952791	1.38309	ENSSSCG00000033560
4	46060001	46160000	340	0.233671	0.000418786	0.00123032	2.93783	ENSSSCG00000040562	C8orf88
4	46060001	46160000	340	0.233671	0.000418786	0.00123032	2.93783	ENSSSCG00000031424	NECAB1
15	137140001	137240000	743	0.233587	0.00126318	0.00157755	1.24887	ENSSSCG00000036981	PRLH
15	137140001	137240000	743	0.233587	0.00126318	0.00157755	1.24887	ENSSSCG00000032849	MLPH
15	137140001	137240000	743	0.233587	0.00126318	0.00157755	1.24887	ENSSSCG00000016328	RAB17
9	86500001	86600000	275	0.233469	0.000896977	0.00112676	1.25617	ENSSSCG00000030484	AHR
9	86500001	86600000	275	0.233469	0.000896977	0.00112676	1.25617	ENSSSCG00000044725
1	113030001	113130000	221	0.233336	0.000319846	0.00065457	2.04652	ENSSSCG00000004589	RNF111
1	113030001	113130000	221	0.233336	0.000319846	0.00065457	2.04652	ENSSSCG00000004592	SLTM
4	45340001	45440000	337	0.233291	0.000600987	0.00095698	1.59235	ENSSSCG00000050942
4	45340001	45440000	337	0.233291	0.000600987	0.00095698	1.59235	ENSSSCG00000006116	SLC26A7
16	35450001	35550000	561	0.233233	0.00102164	0.00156353	1.53041	ENSSSCG00000020841	U6
16	35450001	35550000	561	0.233233	0.00102164	0.00156353	1.53041	ENSSSCG00000016917	ANKRD55
1	194340001	194440000	345	0.233217	0.000301267	0.0010597	3.51748	ENSSSCG00000048991
1	194340001	194440000	345	0.233217	0.000301267	0.0010597	3.51748	ENSSSCG00000043340
1	194340001	194440000	345	0.233217	0.000301267	0.0010597	3.51748	ENSSSCG00000041457
1	194340001	194440000	345	0.233217	0.000301267	0.0010597	3.51748	ENSSSCG00000005112	WDR89
1	194340001	194440000	345	0.233217	0.000301267	0.0010597	3.51748	ENSSSCG00000028558	SGPP1
9	114470001	114570000	601	0.233209	0.000763015	0.00201564	2.64168	ENSSSCG00000018758	ssc-mir-214
9	114470001	114570000	601	0.233209	0.000763015	0.00201564	2.64168	ENSSSCG00000019027	MIR199A-1
9	114470001	114570000	601	0.233209	0.000763015	0.00201564	2.64168	ENSSSCG00000038958	DNM3
4	58900001	59000000	530	0.233186	0.00105567	0.00158197	1.49855	ENSSSCG00000033751
1	75640001	75740000	814	0.232988	0.00166952	0.00244819	1.4664	ENSSSCG00000049983
1	75640001	75740000	814	0.232988	0.00166952	0.00244819	1.4664	ENSSSCG00000033739
1	75640001	75740000	814	0.232988	0.00166952	0.00244819	1.4664	ENSSSCG00000004405	FIG4
1	74530001	74630000	387	0.232876	0.000754393	0.00116272	1.54127	ENSSSCG00000004387	FOXO3
1	74530001	74630000	387	0.232876	0.000754393	0.00116272	1.54127	ENSSSCG00000040199	AFG1L
4	46050001	46150000	348	0.232847	0.00043094	0.00125684	2.91651	ENSSSCG00000040562	C8orf88
4	46050001	46150000	348	0.232847	0.00043094	0.00125684	2.91651	ENSSSCG00000031424	NECAB1
4	44690001	44790000	306	0.232842	0.000533622	0.00078743	1.47563	ENSSSCG00000006115	RUNX1T1
1	44380001	44480000	949	0.232559	0.00187131	0.00252119	1.34729	ENSSSCG00000026978	ROS1
6	116530001	116630000	530	0.232525	0.000938594	0.00144279	1.53718	ENSSSCG00000003733	KLHL14
2	79340001	79440000	346	0.232485	0.000633636	0.000852629	1.34561	ENSSSCG00000024043	ADAMTS2
2	79340001	79440000	346	0.232485	0.000633636	0.000852629	1.34561	ENSSSCG00000021640	ZNF879
15	116590001	116690000	1078	0.232382	0.00208619	0.00347284	1.66468	ENSSSCG00000016166	SPAG16
1	44160001	44260000	531	0.232345	0.000835257	0.0013635	1.63243	ENSSSCG00000004252
1	44160001	44260000	531	0.232345	0.000835257	0.0013635	1.63243	ENSSSCG00000004253
1	44160001	44260000	531	0.232345	0.000835257	0.0013635	1.63243	ENSSSCG00000020885	NUS1
9	30810001	30910000	676	0.23233	0.00106688	0.00170164	1.59497	ENSSSCG00000014975	CNTN5
8	54190001	54290000	128	0.23225	0.000214724	0.000443595	2.06588	ENSSSCG00000035975
8	54190001	54290000	128	0.23225	0.000214724	0.000443595	2.06588	ENSSSCG00000047744
14	65920001	66020000	324	0.232177	0.000487455	0.00113803	2.33464	ENSSSCG00000050038
9	52340001	52440000	337	0.2321	0.000591928	0.000827961	1.39875	ENSSSCG00000015211	PKNOX2
16	50320001	50420000	81	0.231882	5.97061e-05	0.000242875	4.06784	ENSSSCG00000035512	C5orf47
16	50320001	50420000	81	0.231882	5.97061e-05	0.000242875	4.06784	ENSSSCG00000048792
16	50320001	50420000	81	0.231882	5.97061e-05	0.000242875	4.06784	ENSSSCG00000016979	NSG2
1	159050001	159150000	465	0.231799	0.000589946	0.00126868	2.1505	ENSSSCG00000041383
1	159050001	159150000	465	0.231799	0.000589946	0.00126868	2.1505	ENSSSCG00000039179
1	159050001	159150000	465	0.231799	0.000589946	0.00126868	2.1505	ENSSSCG00000004898	TNFRSF11A
6	116540001	116640000	539	0.23177	0.000956912	0.00151356	1.58171	ENSSSCG00000003733	KLHL14
1	159270001	159370000	588	0.231596	0.000813668	0.00192285	2.36319	ENSSSCG00000050416
1	159270001	159370000	588	0.231596	0.000813668	0.00192285	2.36319	ENSSSCG00000004899	RELCH
1	159270001	159370000	588	0.231596	0.000813668	0.00192285	2.36319	ENSSSCG00000004901	PIGN
16	50410001	50510000	166	0.231476	9.66613e-05	0.000511332	5.28994	ENSSSCG00000049075
16	50410001	50510000	166	0.231476	9.66613e-05	0.000511332	5.28994	ENSSSCG00000048792
16	50410001	50510000	166	0.231476	9.66613e-05	0.000511332	5.28994	ENSSSCG00000016981	CPEB4
6	116490001	116590000	638	0.231337	0.00129011	0.00167306	1.29684	ENSSSCG00000003733	KLHL14
1	45110001	45210000	579	0.231082	0.000116727	0.00172973	14.8186	ENSSSCG00000051636
1	45110001	45210000	579	0.231082	0.000116727	0.00172973	14.8186	ENSSSCG00000043689
1	45110001	45210000	579	0.231082	0.000116727	0.00172973	14.8186	ENSSSCG00000025941	PTP4A1
5	30200001	30300000	602	0.230961	0.000818911	0.00177433	2.16669	ENSSSCG00000034610
16	35390001	35490000	665	0.230909	0.00148848	0.00198962	1.33668	ENSSSCG00000038692
16	35390001	35490000	665	0.230909	0.00148848	0.00198962	1.33668	ENSSSCG00000016917	ANKRD55
9	86480001	86580000	246	0.230792	0.000814077	0.00104538	1.28413	ENSSSCG00000030484	AHR
9	86480001	86580000	246	0.230792	0.000814077	0.00104538	1.28413	ENSSSCG00000044725
1	208820001	208920000	345	0.230595	0.000444684	0.00107907	2.4266	ENSSSCG00000051701
9	30820001	30920000	679	0.230538	0.00101679	0.00177618	1.74685	ENSSSCG00000014975	CNTN5
1	95570001	95670000	790	0.230479	0.00105615	0.00243147	2.3022	ENSSSCG00000021072	EPG5
1	95570001	95670000	790	0.230479	0.00105615	0.00243147	2.3022	ENSSSCG00000004499	ATP5F1A
1	157810001	157910000	674	0.230458	0.000800056	0.00209357	2.61678	ENSSSCG00000004888	SERPINB8
1	157810001	157910000	674	0.230458	0.000800056	0.00209357	2.61678	ENSSSCG00000004889	SERPINB10
1	157810001	157910000	674	0.230458	0.000800056	0.00209357	2.61678	ENSSSCG00000004890	SERPINB2
4	46040001	46140000	355	0.230249	0.00043085	0.00128772	2.98879	ENSSSCG00000040562	C8orf88
4	46040001	46140000	355	0.230249	0.00043085	0.00128772	2.98879	ENSSSCG00000031424	NECAB1
6	93620001	93720000	259	0.230008	0.000257479	0.000807599	3.13656	ENSSSCG00000039034	DNALI1
6	93620001	93720000	259	0.230008	0.000257479	0.000807599	3.13656	ENSSSCG00000031631	GNL2
6	93620001	93720000	259	0.230008	0.000257479	0.000807599	3.13656	ENSSSCG00000032240	RSPO1
8	98750001	98850000	360	0.229989	0.000855778	0.00107305	1.25389	ENSSSCG00000044579
1	157880001	157980000	460	0.229948	0.000656557	0.0013506	2.05709	ENSSSCG00000004890	SERPINB2
1	157880001	157980000	460	0.229948	0.000656557	0.0013506	2.05709	ENSSSCG00000034000
1	157880001	157980000	460	0.229948	0.000656557	0.0013506	2.05709	ENSSSCG00000004891	SERPINB7
10	25240001	25340000	883	0.229853	0.00184545	0.00269757	1.46174	ENSSSCG00000031186
10	25240001	25340000	883	0.229853	0.00184545	0.00269757	1.46174	ENSSSCG00000011167	ZNF782
15	137150001	137250000	756	0.229588	0.0012684	0.00162248	1.27915	ENSSSCG00000036981	PRLH
15	137150001	137250000	756	0.229588	0.0012684	0.00162248	1.27915	ENSSSCG00000032849	MLPH
15	137150001	137250000	756	0.229588	0.0012684	0.00162248	1.27915	ENSSSCG00000016328	RAB17
16	50310001	50410000	81	0.229553	6.04898e-05	0.000243536	4.02607	ENSSSCG00000035512	C5orf47
16	50310001	50410000	81	0.229553	6.04898e-05	0.000243536	4.02607	ENSSSCG00000016979	NSG2
1	44280001	44380000	773	0.229512	0.00171667	0.00223844	1.30394	ENSSSCG00000004253
1	44280001	44380000	773	0.229512	0.00171667	0.00223844	1.30394	ENSSSCG00000004254	DCBLD1
4	58890001	58990000	516	0.229416	0.00103811	0.00152858	1.47246	ENSSSCG00000033751
16	50360001	50460000	113	0.229294	7.83103e-05	0.000341287	4.35814	ENSSSCG00000035512	C5orf47
16	50360001	50460000	113	0.229294	7.83103e-05	0.000341287	4.35814	ENSSSCG00000048792
16	50360001	50460000	113	0.229294	7.83103e-05	0.000341287	4.35814	ENSSSCG00000016981	CPEB4
16	50360001	50460000	113	0.229294	7.83103e-05	0.000341287	4.35814	ENSSSCG00000016979	NSG2
6	28670001	28770000	388	0.229181	0.000693329	0.00119912	1.72951	ENSSSCG00000029578	NFATC3
4	46030001	46130000	353	0.229102	0.000398708	0.00129089	3.23768	ENSSSCG00000040562	C8orf88
4	46030001	46130000	353	0.229102	0.000398708	0.00129089	3.23768	ENSSSCG00000031424	NECAB1
1	45080001	45180000	659	0.229002	0.000211699	0.00205007	9.68389	ENSSSCG00000051636
1	45080001	45180000	659	0.229002	0.000211699	0.00205007	9.68389	ENSSSCG00000046094
1	45080001	45180000	659	0.229002	0.000211699	0.00205007	9.68389	ENSSSCG00000043689
1	45080001	45180000	659	0.229002	0.000211699	0.00205007	9.68389	ENSSSCG00000025941	PTP4A1
16	50300001	50400000	82	0.228799	6.11919e-05	0.000244321	3.9927	ENSSSCG00000035512	C5orf47
16	50300001	50400000	82	0.228799	6.11919e-05	0.000244321	3.9927	ENSSSCG00000016979	NSG2
5	30210001	30310000	588	0.228787	0.000958473	0.00170917	1.78322	ENSSSCG00000034610
15	52330001	52430000	696	0.228759	0.00118764	0.00234983	1.97857	ENSSSCG00000019132	U6
15	116290001	116390000	696	0.228276	0.00135614	0.00226803	1.67242	ENSSSCG00000016166	SPAG16
4	71720001	71820000	501	0.22815	0.000854369	0.00137334	1.60743	ENSSSCG00000045658
4	71720001	71820000	501	0.22815	0.000854369	0.00137334	1.60743	ENSSSCG00000046930
16	35460001	35560000	518	0.228116	0.00098023	0.00140114	1.4294	ENSSSCG00000020841	U6
16	35460001	35560000	518	0.228116	0.00098023	0.00140114	1.4294	ENSSSCG00000016917	ANKRD55
8	101060001	101160000	661	0.228088	0.00161112	0.00216307	1.34259	ENSSSCG00000009084	SPATA5
5	29830001	29930000	398	0.228017	0.000407961	0.00116425	2.85383	ENSSSCG00000045962
5	29830001	29930000	398	0.228017	0.000407961	0.00116425	2.85383	ENSSSCG00000051694
5	29830001	29930000	398	0.228017	0.000407961	0.00116425	2.85383	ENSSSCG00000026004	MSRB3
1	74320001	74420000	404	0.227767	0.000276533	0.00114645	4.1458	ENSSSCG00000043831
1	74320001	74420000	404	0.227767	0.000276533	0.00114645	4.1458	ENSSSCG00000004385	SNX3
1	74320001	74420000	404	0.227767	0.000276533	0.00114645	4.1458	ENSSSCG00000040199	AFG1L
9	114460001	114560000	605	0.227721	0.000810096	0.00202349	2.49784	ENSSSCG00000018758	ssc-mir-214
9	114460001	114560000	605	0.227721	0.000810096	0.00202349	2.49784	ENSSSCG00000019027	MIR199A-1
9	114460001	114560000	605	0.227721	0.000810096	0.00202349	2.49784	ENSSSCG00000038958	DNM3
18	30670001	30770000	858	0.227701	0.0019037	0.00235633	1.23776	ENSSSCG00000042905
1	112900001	113000000	463	0.227689	0.000545563	0.00138454	2.53782	ENSSSCG00000004588	CCNB2
1	112900001	113000000	463	0.227689	0.000545563	0.00138454	2.53782	ENSSSCG00000004587	MYO1E
1	112900001	113000000	463	0.227689	0.000545563	0.00138454	2.53782	ENSSSCG00000004589	RNF111
16	50070001	50170000	258	0.22768	0.000403186	0.000779695	1.93383	ENSSSCG00000050829
16	50070001	50170000	258	0.22768	0.000403186	0.000779695	1.93383	ENSSSCG00000046456
1	208830001	208930000	348	0.227666	0.000433083	0.00108754	2.51116	ENSSSCG00000051701
15	116700001	116800000	940	0.227558	0.00157222	0.00293645	1.86771	ENSSSCG00000016168	VWC2L
15	116700001	116800000	940	0.227558	0.00157222	0.00293645	1.86771	ENSSSCG00000016166	SPAG16
1	159090001	159190000	485	0.227527	0.000902632	0.00123147	1.36431	ENSSSCG00000039179
1	159090001	159190000	485	0.227527	0.000902632	0.00123147	1.36431	ENSSSCG00000004898	TNFRSF11A
1	45140001	45240000	387	0.227445	0.000109527	0.00115417	10.5378	ENSSSCG00000051636
1	45140001	45240000	387	0.227445	0.000109527	0.00115417	10.5378	ENSSSCG00000025941	PTP4A1
1	45140001	45240000	387	0.227445	0.000109527	0.00115417	10.5378	ENSSSCG00000035259	PHF3
4	46070001	46170000	306	0.227096	0.000393674	0.00110558	2.80836	ENSSSCG00000040562	C8orf88
4	46070001	46170000	306	0.227096	0.000393674	0.00110558	2.80836	ENSSSCG00000031424	NECAB1
1	137390001	137490000	168	0.22705	4.51918e-05	0.000471481	10.4329	ENSSSCG00000030560	IGF1R
1	194350001	194450000	351	0.226864	0.000358705	0.00107659	3.00132	ENSSSCG00000048991
1	194350001	194450000	351	0.226864	0.000358705	0.00107659	3.00132	ENSSSCG00000043340
1	194350001	194450000	351	0.226864	0.000358705	0.00107659	3.00132	ENSSSCG00000041457
1	194350001	194450000	351	0.226864	0.000358705	0.00107659	3.00132	ENSSSCG00000005112	WDR89
1	194350001	194450000	351	0.226864	0.000358705	0.00107659	3.00132	ENSSSCG00000028558	SGPP1
1	157870001	157970000	501	0.226787	0.00069077	0.00145595	2.10772	ENSSSCG00000004890	SERPINB2
1	157870001	157970000	501	0.226787	0.00069077	0.00145595	2.10772	ENSSSCG00000034000
1	157870001	157970000	501	0.226787	0.00069077	0.00145595	2.10772	ENSSSCG00000004891	SERPINB7
1	83310001	83410000	584	0.226773	0.000726354	0.00181686	2.50134	ENSSSCG00000026346	UBE3D
16	50380001	50480000	132	0.226659	7.96246e-05	0.00040667	5.10734	ENSSSCG00000035512	C5orf47
16	50380001	50480000	132	0.226659	7.96246e-05	0.00040667	5.10734	ENSSSCG00000048792
16	50380001	50480000	132	0.226659	7.96246e-05	0.00040667	5.10734	ENSSSCG00000016981	CPEB4
1	44360001	44460000	915	0.226463	0.00194602	0.00240952	1.23818	ENSSSCG00000004254	DCBLD1
1	44360001	44460000	915	0.226463	0.00194602	0.00240952	1.23818	ENSSSCG00000026978	ROS1
4	54190001	54290000	603	0.226424	0.000471508	0.00190387	4.03783	ENSSSCG00000045469
10	25250001	25350000	904	0.22628	0.00176026	0.00279243	1.58637	ENSSSCG00000031186
10	25250001	25350000	904	0.22628	0.00176026	0.00279243	1.58637	ENSSSCG00000045583
10	25250001	25350000	904	0.22628	0.00176026	0.00279243	1.58637	ENSSSCG00000011167	ZNF782
1	44290001	44390000	803	0.226177	0.00173305	0.00228993	1.32133	ENSSSCG00000004254	DCBLD1
5	30190001	30290000	591	0.226125	0.000702084	0.00178531	2.54287	ENSSSCG00000034610
1	44300001	44400000	797	0.226058	0.00178741	0.00225113	1.25944	ENSSSCG00000004254	DCBLD1
4	46080001	46180000	290	0.225965	0.000374669	0.00103381	2.75926	ENSSSCG00000040562	C8orf88
4	46080001	46180000	290	0.225965	0.000374669	0.00103381	2.75926	ENSSSCG00000031424	NECAB1
11	8170001	8270000	542	0.225941	0.00100872	0.00136519	1.35339	ENSSSCG00000045960
11	8170001	8270000	542	0.225941	0.00100872	0.00136519	1.35339	ENSSSCG00000009336	RXFP2
6	93630001	93730000	264	0.225831	0.000236401	0.000799681	3.38273	ENSSSCG00000031631	GNL2
6	93630001	93730000	264	0.225831	0.000236401	0.000799681	3.38273	ENSSSCG00000032240	RSPO1
1	194240001	194340000	430	0.225645	0.000558118	0.0012605	2.25848	ENSSSCG00000049933
1	194240001	194340000	430	0.225645	0.000558118	0.0012605	2.25848	ENSSSCG00000044378
1	194240001	194340000	430	0.225645	0.000558118	0.0012605	2.25848	ENSSSCG00000041457
1	194240001	194340000	430	0.225645	0.000558118	0.0012605	2.25848	ENSSSCG00000005110	SYNE2
9	52470001	52570000	245	0.225643	0.0004233	0.000531261	1.25505	ENSSSCG00000015211	PKNOX2
1	113040001	113140000	217	0.225571	0.000328467	0.000633098	1.92743	ENSSSCG00000004589	RNF111
1	113040001	113140000	217	0.225571	0.000328467	0.000633098	1.92743	ENSSSCG00000004592	SLTM
1	157790001	157890000	709	0.225485	0.000755679	0.00225641	2.98594	ENSSSCG00000004888	SERPINB8
1	157790001	157890000	709	0.225485	0.000755679	0.00225641	2.98594	ENSSSCG00000004889	SERPINB10
1	157790001	157890000	709	0.225485	0.000755679	0.00225641	2.98594	ENSSSCG00000004890	SERPINB2
1	157800001	157900000	672	0.225448	0.00076434	0.00212022	2.77392	ENSSSCG00000004888	SERPINB8
1	157800001	157900000	672	0.225448	0.00076434	0.00212022	2.77392	ENSSSCG00000004889	SERPINB10
1	157800001	157900000	672	0.225448	0.00076434	0.00212022	2.77392	ENSSSCG00000004890	SERPINB2
4	46090001	46190000	283	0.225396	0.000370659	0.00101224	2.73092	ENSSSCG00000040562	C8orf88
4	46090001	46190000	283	0.225396	0.000370659	0.00101224	2.73092	ENSSSCG00000031424	NECAB1
8	101740001	101840000	363	0.225303	0.000886119	0.0011185	1.26225	ENSSSCG00000009090	KIAA1109
1	194470001	194570000	352	0.225281	0.000775447	0.00102924	1.32729	ENSSSCG00000005112	WDR89
1	194470001	194570000	352	0.225281	0.000775447	0.00102924	1.32729	ENSSSCG00000026382	PPP2R5E
16	35380001	35480000	691	0.225093	0.00151828	0.00211228	1.39123	ENSSSCG00000038692
16	35380001	35480000	691	0.225093	0.00151828	0.00211228	1.39123	ENSSSCG00000016917	ANKRD55
1	137400001	137500000	158	0.225073	3.0098e-05	0.000451865	15.0131	ENSSSCG00000030560	IGF1R
4	46000001	46100000	319	0.224905	0.000359711	0.00114498	3.18306	ENSSSCG00000040562	C8orf88
4	46000001	46100000	319	0.224905	0.000359711	0.00114498	3.18306	ENSSSCG00000031424	NECAB1
16	50190001	50290000	120	0.224827	6.96001e-05	0.000346919	4.98446	ENSSSCG00000016979	NSG2
15	116710001	116810000	926	0.224821	0.00148425	0.00295702	1.99227	ENSSSCG00000016168	VWC2L
15	116710001	116810000	926	0.224821	0.00148425	0.00295702	1.99227	ENSSSCG00000016166	SPAG16
9	114520001	114620000	531	0.224757	0.000778453	0.00167017	2.1455	ENSSSCG00000018758	ssc-mir-214
9	114520001	114620000	531	0.224757	0.000778453	0.00167017	2.1455	ENSSSCG00000019027	MIR199A-1
9	114520001	114620000	531	0.224757	0.000778453	0.00167017	2.1455	ENSSSCG00000038958	DNM3
9	114450001	114550000	601	0.224751	0.000841435	0.0019845	2.35847	ENSSSCG00000018758	ssc-mir-214
9	114450001	114550000	601	0.224751	0.000841435	0.0019845	2.35847	ENSSSCG00000019027	MIR199A-1
9	114450001	114550000	601	0.224751	0.000841435	0.0019845	2.35847	ENSSSCG00000038958	DNM3
1	157890001	157990000	461	0.224579	0.000696232	0.00134011	1.9248	ENSSSCG00000034000
1	157890001	157990000	461	0.224579	0.000696232	0.00134011	1.9248	ENSSSCG00000004891	SERPINB7
4	46100001	46200000	261	0.224529	0.000344463	0.000925367	2.6864	ENSSSCG00000031424	NECAB1
1	159060001	159160000	488	0.224191	0.000629995	0.00133108	2.11284	ENSSSCG00000039179
1	159060001	159160000	488	0.224191	0.000629995	0.00133108	2.11284	ENSSSCG00000004898	TNFRSF11A
1	73990001	74090000	515	0.224131	0.000530714	0.00156048	2.94034	ENSSSCG00000045749
1	73990001	74090000	515	0.224131	0.000530714	0.00156048	2.94034	ENSSSCG00000004382	SEC63
4	46020001	46120000	328	0.223855	0.000381777	0.00118354	3.10008	ENSSSCG00000040562	C8orf88
4	46020001	46120000	328	0.223855	0.000381777	0.00118354	3.10008	ENSSSCG00000031424	NECAB1
1	137380001	137480000	171	0.223838	5.08898e-05	0.000473047	9.29552	ENSSSCG00000030560	IGF1R
1	137380001	137480000	171	0.223838	5.08898e-05	0.000473047	9.29552	ENSSSCG00000004811	PGPEP1L
1	157990001	158090000	320	0.223812	0.000713862	0.00091498	1.28173	ENSSSCG00000049954
1	157990001	158090000	320	0.223812	0.000713862	0.00091498	1.28173	ENSSSCG00000004891	SERPINB7
1	157990001	158090000	320	0.223812	0.000713862	0.00091498	1.28173	ENSSSCG00000022337	SERPINB11
1	157990001	158090000	320	0.223812	0.000713862	0.00091498	1.28173	ENSSSCG00000033560
14	65930001	66030000	251	0.223613	0.000382924	0.000835255	2.18126	ENSSSCG00000050038
4	46010001	46110000	331	0.22357	0.000395908	0.00118829	3.00143	ENSSSCG00000040562	C8orf88
4	46010001	46110000	331	0.22357	0.000395908	0.00118829	3.00143	ENSSSCG00000031424	NECAB1
1	157780001	157880000	724	0.223532	0.00075696	0.00231101	3.05301	ENSSSCG00000004888	SERPINB8
1	157780001	157880000	724	0.223532	0.00075696	0.00231101	3.05301	ENSSSCG00000004889	SERPINB10
1	157780001	157880000	724	0.223532	0.00075696	0.00231101	3.05301	ENSSSCG00000004890	SERPINB2
1	95560001	95660000	818	0.223388	0.00114802	0.00253539	2.20849	ENSSSCG00000021072	EPG5
1	95560001	95660000	818	0.223388	0.00114802	0.00253539	2.20849	ENSSSCG00000004499	ATP5F1A
1	159080001	159180000	514	0.223385	0.000901343	0.00130808	1.45126	ENSSSCG00000039179
1	159080001	159180000	514	0.223385	0.000901343	0.00130808	1.45126	ENSSSCG00000004898	TNFRSF11A
4	55940001	56040000	623	0.223243	0.000845377	0.00179483	2.12311	ENSSSCG00000022989	ZNF704
1	45120001	45220000	519	0.223102	0.000122221	0.00151238	12.3741	ENSSSCG00000051636
1	45120001	45220000	519	0.223102	0.000122221	0.00151238	12.3741	ENSSSCG00000043689
1	45120001	45220000	519	0.223102	0.000122221	0.00151238	12.3741	ENSSSCG00000025941	PTP4A1
1	45120001	45220000	519	0.223102	0.000122221	0.00151238	12.3741	ENSSSCG00000035259	PHF3
1	83520001	83620000	575	0.223004	0.000732813	0.00168281	2.29637	ENSSSCG00000042605
4	45350001	45450000	315	0.222931	0.000557352	0.00088081	1.58035	ENSSSCG00000050942
4	45350001	45450000	315	0.222931	0.000557352	0.00088081	1.58035	ENSSSCG00000006116	SLC26A7
9	119850001	119950000	961	0.22293	0.0019052	0.00278085	1.45961	ENSSSCG00000020161	U6
9	119850001	119950000	961	0.22293	0.0019052	0.00278085	1.45961	ENSSSCG00000035617
9	119850001	119950000	961	0.22293	0.0019052	0.00278085	1.45961	ENSSSCG00000015519	RASAL2
6	93640001	93740000	271	0.222887	0.000219143	0.000782385	3.5702	ENSSSCG00000031631	GNL2
6	93640001	93740000	271	0.222887	0.000219143	0.000782385	3.5702	ENSSSCG00000032240	RSPO1
1	74360001	74460000	527	0.222867	0.000441312	0.00145762	3.30292	ENSSSCG00000040199	AFG1L
1	74490001	74590000	274	0.222834	0.00049994	0.0008774	1.75501	ENSSSCG00000040199	AFG1L
15	137170001	137270000	756	0.222771	0.00129772	0.00176413	1.35941	ENSSSCG00000036981	PRLH
15	137170001	137270000	756	0.222771	0.00129772	0.00176413	1.35941	ENSSSCG00000050312
15	137170001	137270000	756	0.222771	0.00129772	0.00176413	1.35941	ENSSSCG00000032849	MLPH
15	137170001	137270000	756	0.222771	0.00129772	0.00176413	1.35941	ENSSSCG00000016328	RAB17
8	98760001	98860000	329	0.222676	0.000743341	0.000996731	1.34088	ENSSSCG00000044579
16	35370001	35470000	679	0.222595	0.00156163	0.00204352	1.30858	ENSSSCG00000038692
16	35370001	35470000	679	0.222595	0.00156163	0.00204352	1.30858	ENSSSCG00000016917	ANKRD55
4	47350001	47450000	170	0.222583	0.000149593	0.000604289	4.03955	ENSSSCG00000044847
14	101410001	101510000	579	0.222494	0.000402745	0.00189298	4.70019	ENSSSCG00000019740	ssc-mir-107
14	101410001	101510000	579	0.222494	0.000402745	0.00189298	4.70019	ENSSSCG00000010456	PANK1
16	30520001	30620000	960	0.222368	0.001971	0.0024778	1.25713	ENSSSCG00000051468
16	50490001	50590000	164	0.22228	0.000177322	0.000508752	2.86909	ENSSSCG00000049075
16	50490001	50590000	164	0.22228	0.000177322	0.000508752	2.86909	ENSSSCG00000041085
16	50490001	50590000	164	0.22228	0.000177322	0.000508752	2.86909	ENSSSCG00000016981	CPEB4
14	65950001	66050000	203	0.222256	0.00028436	0.000673862	2.36975	ENSSSCG00000050038
16	50210001	50310000	82	0.222205	6.68572e-05	0.000213462	3.1928	ENSSSCG00000016979	NSG2
16	50370001	50470000	126	0.222159	7.96246e-05	0.000379917	4.77135	ENSSSCG00000035512	C5orf47
16	50370001	50470000	126	0.222159	7.96246e-05	0.000379917	4.77135	ENSSSCG00000048792
16	50370001	50470000	126	0.222159	7.96246e-05	0.000379917	4.77135	ENSSSCG00000016981	CPEB4
9	52460001	52560000	239	0.222117	0.000415871	0.000520888	1.25252	ENSSSCG00000015211	PKNOX2
1	137780001	137880000	436	0.221958	0.000942919	0.00125546	1.33146	ENSSSCG00000041648
1	137780001	137880000	436	0.221958	0.000942919	0.00125546	1.33146	ENSSSCG00000039118
1	137780001	137880000	436	0.221958	0.000942919	0.00125546	1.33146	ENSSSCG00000035223
1	137780001	137880000	436	0.221958	0.000942919	0.00125546	1.33146	ENSSSCG00000004813	TTC23
8	101810001	101910000	581	0.221846	0.00100772	0.00202635	2.01083	ENSSSCG00000009090	KIAA1109
1	74020001	74120000	493	0.221791	0.000509196	0.00146811	2.88319	ENSSSCG00000045749
1	74020001	74120000	493	0.221791	0.000509196	0.00146811	2.88319	ENSSSCG00000004382	SEC63
1	74460001	74560000	246	0.22164	0.000420747	0.000802935	1.90836	ENSSSCG00000040199	AFG1L
6	28660001	28760000	361	0.221409	0.000713002	0.00106212	1.48965	ENSSSCG00000029578	NFATC3
8	54180001	54280000	147	0.221311	0.000287355	0.000515481	1.79388	ENSSSCG00000047744
1	73790001	73890000	486	0.221301	0.000336558	0.00148602	4.41535	ENSSSCG00000048970
1	73790001	73890000	486	0.221301	0.000336558	0.00148602	4.41535	ENSSSCG00000044902
1	73790001	73890000	486	0.221301	0.000336558	0.00148602	4.41535	ENSSSCG00000033392	SCML4
1	73950001	74050000	524	0.221089	0.000660819	0.00174663	2.64313	ENSSSCG00000033392	SCML4
1	73950001	74050000	524	0.221089	0.000660819	0.00174663	2.64313	ENSSSCG00000004382	SEC63
11	11180001	11280000	1167	0.221028	0.00206189	0.00343341	1.66518	ENSSSCG00000034348	NBEA
1	219070001	219170000	406	0.22102	8.82208e-05	0.00131133	14.8642	ENSSSCG00000005228	KCNV2
4	46110001	46210000	245	0.221008	0.00034403	0.000842464	2.44881	ENSSSCG00000031424	NECAB1
1	137770001	137870000	450	0.220923	0.000890641	0.00129281	1.45155	ENSSSCG00000041648
1	137770001	137870000	450	0.220923	0.000890641	0.00129281	1.45155	ENSSSCG00000039118
1	137770001	137870000	450	0.220923	0.000890641	0.00129281	1.45155	ENSSSCG00000035223
1	159110001	159210000	416	0.220728	0.000788225	0.00103473	1.31273	ENSSSCG00000004898	TNFRSF11A
1	159110001	159210000	416	0.220728	0.000788225	0.00103473	1.31273	ENSSSCG00000004899	RELCH
13	55620001	55720000	647	0.220595	0.000879632	0.00179977	2.04605	ENSSSCG00000037943	U6
13	55620001	55720000	647	0.220595	0.000879632	0.00179977	2.04605	ENSSSCG00000011522	CNTN3
1	74010001	74110000	492	0.220407	0.000524462	0.00146172	2.78708	ENSSSCG00000045749
1	74010001	74110000	492	0.220407	0.000524462	0.00146172	2.78708	ENSSSCG00000004382	SEC63
1	74500001	74600000	292	0.22026	0.00052163	0.000932817	1.78827	ENSSSCG00000040199	AFG1L
1	73980001	74080000	490	0.220233	0.000567819	0.00148778	2.62017	ENSSSCG00000045749
1	73980001	74080000	490	0.220233	0.000567819	0.00148778	2.62017	ENSSSCG00000004382	SEC63
9	30780001	30880000	571	0.220212	0.00097152	0.00127371	1.31105	ENSSSCG00000014975	CNTN5
14	65940001	66040000	227	0.220199	0.000328042	0.000749634	2.28518	ENSSSCG00000050038
13	125650001	125750000	497	0.220186	0.000829276	0.00140036	1.68865	ENSSSCG00000046095
13	125650001	125750000	497	0.220186	0.000829276	0.00140036	1.68865	ENSSSCG00000047923
1	73960001	74060000	517	0.220132	0.000618656	0.00170432	2.75488	ENSSSCG00000033392	SCML4
1	73960001	74060000	517	0.220132	0.000618656	0.00170432	2.75488	ENSSSCG00000004382	SEC63
2	79330001	79430000	341	0.220096	0.000579129	0.000837143	1.44552	ENSSSCG00000024043	ADAMTS2
2	79330001	79430000	341	0.220096	0.000579129	0.000837143	1.44552	ENSSSCG00000021640	ZNF879
1	73640001	73740000	303	0.220088	0.000228434	0.000860345	3.76627	ENSSSCG00000004379	SOBP
11	11130001	11230000	908	0.220038	0.0019035	0.00256966	1.34997	ENSSSCG00000034348	NBEA
1	45130001	45230000	458	0.220018	0.000117143	0.00133659	11.4099	ENSSSCG00000051636
1	45130001	45230000	458	0.220018	0.000117143	0.00133659	11.4099	ENSSSCG00000025941	PTP4A1
1	45130001	45230000	458	0.220018	0.000117143	0.00133659	11.4099	ENSSSCG00000035259	PHF3
8	54200001	54300000	127	0.219957	0.0002335	0.000416921	1.78553	ENSSSCG00000035975
8	54200001	54300000	127	0.219957	0.0002335	0.000416921	1.78553	ENSSSCG00000047744
1	159070001	159170000	504	0.219889	0.000754877	0.00133491	1.76838	ENSSSCG00000039179
1	159070001	159170000	504	0.219889	0.000754877	0.00133491	1.76838	ENSSSCG00000004898	TNFRSF11A
1	159280001	159380000	627	0.21956	0.000874297	0.00203565	2.32833	ENSSSCG00000050416
1	159280001	159380000	627	0.21956	0.000874297	0.00203565	2.32833	ENSSSCG00000004899	RELCH
1	159280001	159380000	627	0.21956	0.000874297	0.00203565	2.32833	ENSSSCG00000004901	PIGN
14	124390001	124490000	1276	0.219495	0.00256926	0.00327533	1.27481	ENSSSCG00000010647	ADRB1
14	124390001	124490000	1276	0.219495	0.00256926	0.00327533	1.27481	ENSSSCG00000045418
14	124390001	124490000	1276	0.219495	0.00256926	0.00327533	1.27481	ENSSSCG00000010648	CCDC186
4	45990001	46090000	306	0.219457	0.00034456	0.00109162	3.16816	ENSSSCG00000040562	C8orf88
4	45990001	46090000	306	0.219457	0.00034456	0.00109162	3.16816	ENSSSCG00000031424	NECAB1
6	116500001	116600000	616	0.219413	0.00128133	0.00164549	1.2842	ENSSSCG00000003733	KLHL14
1	158870001	158970000	739	0.219385	0.00173942	0.002223	1.27801	ENSSSCG00000004897	ZCCHC2
1	112890001	112990000	487	0.21933	0.000634183	0.00141423	2.23	ENSSSCG00000004588	CCNB2
1	112890001	112990000	487	0.21933	0.000634183	0.00141423	2.23	ENSSSCG00000004587	MYO1E
1	112890001	112990000	487	0.21933	0.000634183	0.00141423	2.23	ENSSSCG00000004589	RNF111
15	137160001	137260000	788	0.219279	0.001297	0.00178712	1.37789	ENSSSCG00000036981	PRLH
15	137160001	137260000	788	0.219279	0.001297	0.00178712	1.37789	ENSSSCG00000032849	MLPH
15	137160001	137260000	788	0.219279	0.001297	0.00178712	1.37789	ENSSSCG00000016328	RAB17
1	194480001	194580000	384	0.219257	0.000804068	0.0011843	1.47289	ENSSSCG00000026382	PPP2R5E
1	75210001	75310000	662	0.219077	0.000970808	0.00157196	1.61923	ENSSSCG00000004391	CEP57L1
1	75210001	75310000	662	0.219077	0.000970808	0.00157196	1.61923	ENSSSCG00000004415
5	30070001	30170000	308	0.218994	0.000262532	0.000795867	3.0315	ENSSSCG00000048745
5	30070001	30170000	308	0.218994	0.000262532	0.000795867	3.0315	ENSSSCG00000047705
9	119840001	119940000	1077	0.218919	0.00217629	0.00301245	1.38421	ENSSSCG00000020161	U6
9	119840001	119940000	1077	0.218919	0.00217629	0.00301245	1.38421	ENSSSCG00000035617
9	119840001	119940000	1077	0.218919	0.00217629	0.00301245	1.38421	ENSSSCG00000039332	SEC16B
8	44020001	44120000	492	0.218912	0.000616963	0.00135546	2.19699	ENSSSCG00000044849
8	44020001	44120000	492	0.218912	0.000616963	0.00135546	2.19699	ENSSSCG00000045597
8	44020001	44120000	492	0.218912	0.000616963	0.00135546	2.19699	ENSSSCG00000045736
5	30180001	30280000	549	0.218867	0.00065592	0.0016649	2.53827	ENSSSCG00000034610
1	157900001	158000000	462	0.218753	0.000711171	0.00135637	1.90723	ENSSSCG00000034000
1	157900001	158000000	462	0.218753	0.000711171	0.00135637	1.90723	ENSSSCG00000004891	SERPINB7
14	79040001	79140000	502	0.218701	0.000329577	0.00161561	4.90207	ENSSSCG00000034308	LRMDA
9	52330001	52430000	361	0.218699	0.000653831	0.000909306	1.39074	ENSSSCG00000015211	PKNOX2
10	25260001	25360000	864	0.218655	0.00153691	0.00274308	1.7848	ENSSSCG00000031186
10	25260001	25360000	864	0.218655	0.00153691	0.00274308	1.7848	ENSSSCG00000045583
10	25260001	25360000	864	0.218655	0.00153691	0.00274308	1.7848	ENSSSCG00000011167	ZNF782
15	116320001	116420000	675	0.218648	0.00124666	0.00211482	1.69639	ENSSSCG00000016166	SPAG16
1	219060001	219160000	439	0.218604	9.00004e-05	0.00141114	15.6793	ENSSSCG00000005228	KCNV2
5	29840001	29940000	385	0.218529	0.000422762	0.00108191	2.55915	ENSSSCG00000045962
5	29840001	29940000	385	0.218529	0.000422762	0.00108191	2.55915	ENSSSCG00000051694
5	29840001	29940000	385	0.218529	0.000422762	0.00108191	2.55915	ENSSSCG00000026004	MSRB3
1	74540001	74640000	388	0.218508	0.000775615	0.00113406	1.46214	ENSSSCG00000004387	FOXO3
1	74540001	74640000	388	0.218508	0.000775615	0.00113406	1.46214	ENSSSCG00000040199	AFG1L
15	117030001	117130000	768	0.218479	0.000720408	0.00242125	3.36094	ENSSSCG00000016170	BARD1
16	30530001	30630000	916	0.21843	0.00189521	0.00239708	1.26481	ENSSSCG00000051468
1	194360001	194460000	337	0.218419	0.00036646	0.00102529	2.79782	ENSSSCG00000048991
1	194360001	194460000	337	0.218419	0.00036646	0.00102529	2.79782	ENSSSCG00000043340
1	194360001	194460000	337	0.218419	0.00036646	0.00102529	2.79782	ENSSSCG00000005112	WDR89
1	194360001	194460000	337	0.218419	0.00036646	0.00102529	2.79782	ENSSSCG00000028558	SGPP1
1	73780001	73880000	487	0.218404	0.000365962	0.00147182	4.02178	ENSSSCG00000050189
1	73780001	73880000	487	0.218404	0.000365962	0.00147182	4.02178	ENSSSCG00000048970
1	73780001	73880000	487	0.218404	0.000365962	0.00147182	4.02178	ENSSSCG00000044902
1	73780001	73880000	487	0.218404	0.000365962	0.00147182	4.02178	ENSSSCG00000033392	SCML4
1	137760001	137860000	471	0.218246	0.000807259	0.00133549	1.65435	ENSSSCG00000041648
1	137760001	137860000	471	0.218246	0.000807259	0.00133549	1.65435	ENSSSCG00000039118
1	137760001	137860000	471	0.218246	0.000807259	0.00133549	1.65435	ENSSSCG00000035223
4	47340001	47440000	167	0.218238	0.000146891	0.000584353	3.97814	ENSSSCG00000044847
8	54210001	54310000	126	0.218038	0.000230692	0.000410269	1.77843	ENSSSCG00000035975
8	54210001	54310000	126	0.218038	0.000230692	0.000410269	1.77843	ENSSSCG00000047744
1	83510001	83610000	628	0.218013	0.000738135	0.00183132	2.48101	ENSSSCG00000042605
16	50200001	50300000	107	0.217866	7.41143e-05	0.000293048	3.954	ENSSSCG00000016979	NSG2
15	117090001	117190000	873	0.217798	0.00152468	0.00272971	1.79035	ENSSSCG00000016170	BARD1
5	30220001	30320000	587	0.21774	0.00104098	0.00172406	1.65619	ENSSSCG00000034610
1	83530001	83630000	572	0.217609	0.00072318	0.00167695	2.31886	ENSSSCG00000042605
16	50290001	50390000	83	0.217548	7.2147e-05	0.000232655	3.22474	ENSSSCG00000035512	C5orf47
16	50290001	50390000	83	0.217548	7.2147e-05	0.000232655	3.22474	ENSSSCG00000016979	NSG2
8	101950001	102050000	631	0.217468	0.00129354	0.00163933	1.26732	ENSSSCG00000041643
11	11120001	11220000	942	0.217397	0.00200164	0.0026533	1.32556	ENSSSCG00000034348	NBEA
13	55650001	55750000	470	0.217396	0.000711785	0.00143888	2.02151	ENSSSCG00000037943	U6
13	55650001	55750000	470	0.217396	0.000711785	0.00143888	2.02151	ENSSSCG00000011522	CNTN3
5	39210001	39310000	324	0.217249	0.000204727	0.000980949	4.7915	ENSSSCG00000044141
16	30510001	30610000	990	0.217221	0.00206537	0.00262065	1.26885	ENSSSCG00000051468
4	46120001	46220000	235	0.217218	0.000364488	0.000764063	2.09626	ENSSSCG00000031424	NECAB1
1	159120001	159220000	405	0.217171	0.000793344	0.000988016	1.24538	ENSSSCG00000004898	TNFRSF11A
1	159120001	159220000	405	0.217171	0.000793344	0.000988016	1.24538	ENSSSCG00000004899	RELCH
1	45070001	45170000	740	0.21704	0.000679104	0.00220354	3.24478	ENSSSCG00000051636
1	45070001	45170000	740	0.21704	0.000679104	0.00220354	3.24478	ENSSSCG00000046094
1	45070001	45170000	740	0.21704	0.000679104	0.00220354	3.24478	ENSSSCG00000043689
15	116690001	116790000	1047	0.216982	0.00197067	0.00332241	1.68593	ENSSSCG00000016168	VWC2L
15	116690001	116790000	1047	0.216982	0.00197067	0.00332241	1.68593	ENSSSCG00000016166	SPAG16
11	11170001	11270000	1144	0.216965	0.00219675	0.00331445	1.5088	ENSSSCG00000034348	NBEA
8	101800001	101900000	523	0.216864	0.000969059	0.00176944	1.82594	ENSSSCG00000009090	KIAA1109
1	75650001	75750000	792	0.216718	0.00155731	0.00239275	1.53646	ENSSSCG00000049983
1	75650001	75750000	792	0.216718	0.00155731	0.00239275	1.53646	ENSSSCG00000033739
1	75650001	75750000	792	0.216718	0.00155731	0.00239275	1.53646	ENSSSCG00000004405	FIG4
16	50060001	50160000	275	0.216704	0.000447285	0.000818508	1.82995	ENSSSCG00000050829
16	50060001	50160000	275	0.216704	0.000447285	0.000818508	1.82995	ENSSSCG00000046456
1	219050001	219150000	515	0.216677	0.000173307	0.00159132	9.18209	ENSSSCG00000005228	KCNV2
4	55970001	56070000	654	0.216629	0.000630804	0.00189652	3.00651	ENSSSCG00000022989	ZNF704
9	119970001	120070000	852	0.216576	0.00156593	0.0023646	1.51003	ENSSSCG00000015519	RASAL2
1	194230001	194330000	448	0.216534	0.000642388	0.00127508	1.98491	ENSSSCG00000049933
1	194230001	194330000	448	0.216534	0.000642388	0.00127508	1.98491	ENSSSCG00000041457
1	194230001	194330000	448	0.216534	0.000642388	0.00127508	1.98491	ENSSSCG00000005110	SYNE2
13	55610001	55710000	726	0.216476	0.000952256	0.00203569	2.13775	ENSSSCG00000037943	U6
13	55610001	55710000	726	0.216476	0.000952256	0.00203569	2.13775	ENSSSCG00000011522	CNTN3
1	157760001	157860000	671	0.216453	0.000621644	0.0021462	3.45246	ENSSSCG00000004888	SERPINB8
1	157760001	157860000	671	0.216453	0.000621644	0.0021462	3.45246	ENSSSCG00000004889	SERPINB10
9	120090001	120190000	1053	0.21643	0.00158284	0.00284009	1.7943	ENSSSCG00000015519	RASAL2
1	159100001	159200000	449	0.21637	0.00086882	0.00112152	1.29085	ENSSSCG00000004898	TNFRSF11A
1	44100001	44200000	612	0.216285	0.00119451	0.00157662	1.31989	ENSSSCG00000045405
1	44100001	44200000	612	0.216285	0.00119451	0.00157662	1.31989	ENSSSCG00000020885	NUS1
1	83490001	83590000	701	0.21619	0.000838204	0.00197524	2.35651	ENSSSCG00000042605
16	50350001	50450000	108	0.216088	7.28735e-05	0.000318445	4.36983	ENSSSCG00000035512	C5orf47
16	50350001	50450000	108	0.216088	7.28735e-05	0.000318445	4.36983	ENSSSCG00000048792
16	50350001	50450000	108	0.216088	7.28735e-05	0.000318445	4.36983	ENSSSCG00000016981	CPEB4
16	50350001	50450000	108	0.216088	7.28735e-05	0.000318445	4.36983	ENSSSCG00000016979	NSG2
6	28650001	28750000	347	0.215586	0.000739973	0.00096367	1.3023	ENSSSCG00000029578	NFATC3
1	74370001	74470000	507	0.21542	0.000456667	0.00142022	3.10997	ENSSSCG00000040199	AFG1L
1	157770001	157870000	716	0.215278	0.000714936	0.00231998	3.24502	ENSSSCG00000004888	SERPINB8
1	157770001	157870000	716	0.215278	0.000714936	0.00231998	3.24502	ENSSSCG00000004889	SERPINB10
1	158000001	158100000	329	0.215247	0.000747226	0.000957635	1.28159	ENSSSCG00000049954
1	158000001	158100000	329	0.215247	0.000747226	0.000957635	1.28159	ENSSSCG00000022337	SERPINB11
1	158000001	158100000	329	0.215247	0.000747226	0.000957635	1.28159	ENSSSCG00000034519	SERPINB13
1	158000001	158100000	329	0.215247	0.000747226	0.000957635	1.28159	ENSSSCG00000033560
5	39200001	39300000	329	0.214944	0.000203421	0.000986492	4.84951	ENSSSCG00000044141
9	30790001	30890000	599	0.214809	0.00106269	0.00138139	1.2999	ENSSSCG00000014975	CNTN5
1	210060001	210160000	798	0.21478	0.000400651	0.00256295	6.39696	ENSSSCG00000048974
9	120080001	120180000	1051	0.214677	0.00157905	0.00287748	1.82229	ENSSSCG00000015519	RASAL2
9	28290001	28390000	571	0.214564	0.00121602	0.00150327	1.23622	ENSSSCG00000014972	CCDC82
9	28290001	28390000	571	0.214564	0.00121602	0.00150327	1.23622	ENSSSCG00000034879	MAML2
1	158910001	159010000	487	0.214426	0.000947334	0.00153393	1.61921	ENSSSCG00000004897	ZCCHC2
5	39220001	39320000	316	0.214423	0.000232499	0.000970269	4.17322	ENSSSCG00000000521	PHLDA1
5	39220001	39320000	316	0.214423	0.000232499	0.000970269	4.17322	ENSSSCG00000044141
14	66060001	66160000	204	0.214368	0.000157494	0.00066824	4.24296	ENSSSCG00000045125
1	95580001	95680000	779	0.214355	0.000980909	0.00235379	2.3996	ENSSSCG00000021072	EPG5
1	95580001	95680000	779	0.214355	0.000980909	0.00235379	2.3996	ENSSSCG00000004499	ATP5F1A
5	33670001	33770000	416	0.214264	0.000142025	0.00137079	9.65175	ENSSSCG00000049808
5	33670001	33770000	416	0.214264	0.000142025	0.00137079	9.65175	ENSSSCG00000000493	FRS2
15	116720001	116820000	899	0.214193	0.00148976	0.00282904	1.89899	ENSSSCG00000016168	VWC2L
15	116720001	116820000	899	0.214193	0.00148976	0.00282904	1.89899	ENSSSCG00000016166	SPAG16
14	101470001	101570000	402	0.214179	0.000131413	0.00127507	9.70277	ENSSSCG00000010456	PANK1
14	101470001	101570000	402	0.214179	0.000131413	0.00127507	9.70277	ENSSSCG00000010457	KIF20B
18	30480001	30580000	1070	0.214126	0.00231192	0.00321523	1.39072	ENSSSCG00000047179
15	52340001	52440000	668	0.214058	0.00125183	0.00221838	1.77211	ENSSSCG00000019132	U6
15	116250001	116350000	705	0.214054	0.0012251	0.00233335	1.90462	ENSSSCG00000016166	SPAG16
1	157910001	158010000	463	0.214048	0.000769353	0.00141345	1.83719	ENSSSCG00000034000
1	157910001	158010000	463	0.214048	0.000769353	0.00141345	1.83719	ENSSSCG00000004891	SERPINB7
4	45980001	46080000	335	0.213962	0.000371548	0.0011891	3.20039	ENSSSCG00000040562	C8orf88
4	45980001	46080000	335	0.213962	0.000371548	0.0011891	3.20039	ENSSSCG00000031424	NECAB1
18	26350001	26450000	946	0.213813	0.00209408	0.00266236	1.27137	ENSSSCG00000016621	KCND2
1	44090001	44190000	611	0.213667	0.00120697	0.00154298	1.27839	ENSSSCG00000045405
1	44090001	44190000	611	0.213667	0.00120697	0.00154298	1.27839	ENSSSCG00000020885	NUS1
15	117040001	117140000	757	0.213585	0.000710222	0.00237098	3.33836	ENSSSCG00000016170	BARD1
15	117050001	117150000	751	0.21356	0.000767187	0.00227443	2.96464	ENSSSCG00000016170	BARD1
13	62060001	62160000	576	0.213346	0.00120893	0.00151774	1.25544	ENSSSCG00000041046
16	50220001	50320000	71	0.213279	6.02368e-05	0.000177927	2.95379	ENSSSCG00000016979	NSG2
1	73650001	73750000	331	0.21325	0.000282131	0.000942392	3.34026	ENSSSCG00000050189
1	73650001	73750000	331	0.21325	0.000282131	0.000942392	3.34026	ENSSSCG00000004379	SOBP
9	114440001	114540000	624	0.213249	0.000939127	0.00204485	2.17739	ENSSSCG00000018758	ssc-mir-214
9	114440001	114540000	624	0.213249	0.000939127	0.00204485	2.17739	ENSSSCG00000019027	MIR199A-1
9	114440001	114540000	624	0.213249	0.000939127	0.00204485	2.17739	ENSSSCG00000038958	DNM3
15	116730001	116830000	852	0.213084	0.00138433	0.00268577	1.94012	ENSSSCG00000016168	VWC2L
15	116730001	116830000	852	0.213084	0.00138433	0.00268577	1.94012	ENSSSCG00000016166	SPAG16
14	65960001	66060000	187	0.213008	0.000256123	0.000604972	2.36204	ENSSSCG00000050038
14	66050001	66150000	196	0.212959	0.000154465	0.000632024	4.0917	ENSSSCG00000045125
10	25270001	25370000	859	0.212845	0.0014764	0.00272912	1.8485	ENSSSCG00000031186
10	25270001	25370000	859	0.212845	0.0014764	0.00272912	1.8485	ENSSSCG00000045583
10	25270001	25370000	859	0.212845	0.0014764	0.00272912	1.8485	ENSSSCG00000011167	ZNF782
11	11140001	11240000	983	0.212832	0.00197012	0.0028557	1.44951	ENSSSCG00000034348	NBEA
1	122560001	122660000	390	0.212751	0.000841868	0.00108077	1.28378	ENSSSCG00000046212
1	122560001	122660000	390	0.212751	0.000841868	0.00108077	1.28378	ENSSSCG00000004652	COPS2
1	122560001	122660000	390	0.212751	0.000841868	0.00108077	1.28378	ENSSSCG00000004653	SECISBP2L
1	83920001	84020000	377	0.212738	0.000446797	0.000905592	2.02685	ENSSSCG00000041714
1	83920001	84020000	377	0.212738	0.000446797	0.000905592	2.02685	ENSSSCG00000004460	IBTK
15	116490001	116590000	902	0.212658	0.00204699	0.00253377	1.2378	ENSSSCG00000016166	SPAG16
6	32400001	32500000	964	0.212492	0.00155447	0.0025528	1.64223	ENSSSCG00000049382
6	32400001	32500000	964	0.212492	0.00155447	0.0025528	1.64223	ENSSSCG00000002835	TOX3
1	74380001	74480000	503	0.212487	0.000458553	0.00141358	3.0827	ENSSSCG00000040199	AFG1L
1	210050001	210150000	798	0.212456	0.000443426	0.00254627	5.74227	ENSSSCG00000048974
9	30800001	30900000	637	0.212448	0.00108466	0.00152722	1.40802	ENSSSCG00000014975	CNTN5
15	117100001	117200000	835	0.212439	0.00167916	0.00263742	1.57068	ENSSSCG00000016170	BARD1
18	30630001	30730000	789	0.212433	0.00141743	0.00233278	1.64578	ENSSSCG00000045155
15	117080001	117180000	918	0.212418	0.00144939	0.0028644	1.97628	ENSSSCG00000016170	BARD1
9	119930001	120030000	908	0.212413	0.00170195	0.00245763	1.44401	ENSSSCG00000049684
9	119930001	120030000	908	0.212413	0.00170195	0.00245763	1.44401	ENSSSCG00000015519	RASAL2
1	159190001	159290000	342	0.212349	0.00063553	0.00100792	1.58595	ENSSSCG00000051721
1	159190001	159290000	342	0.212349	0.00063553	0.00100792	1.58595	ENSSSCG00000004899	RELCH
1	73770001	73870000	528	0.212345	0.000427122	0.00159092	3.72474	ENSSSCG00000050189
1	73770001	73870000	528	0.212345	0.000427122	0.00159092	3.72474	ENSSSCG00000044902
1	73770001	73870000	528	0.212345	0.000427122	0.00159092	3.72474	ENSSSCG00000033392	SCML4
6	93610001	93710000	259	0.21228	0.000265127	0.000804505	3.03441	ENSSSCG00000029991	SNIP1
6	93610001	93710000	259	0.21228	0.000265127	0.000804505	3.03441	ENSSSCG00000039034	DNALI1
6	93610001	93710000	259	0.21228	0.000265127	0.000804505	3.03441	ENSSSCG00000031631	GNL2
6	93610001	93710000	259	0.21228	0.000265127	0.000804505	3.03441	ENSSSCG00000032240	RSPO1
1	83480001	83580000	699	0.21223	0.000795313	0.00188858	2.37464	ENSSSCG00000042605
1	210110001	210210000	672	0.212136	0.000338967	0.00224806	6.63209	ENSSSCG00000048974
1	112880001	112980000	504	0.212112	0.000684093	0.00144099	2.10642	ENSSSCG00000004588	CCNB2
1	112880001	112980000	504	0.212112	0.000684093	0.00144099	2.10642	ENSSSCG00000004587	MYO1E
1	112880001	112980000	504	0.212112	0.000684093	0.00144099	2.10642	ENSSSCG00000004589	RNF111
1	44080001	44180000	633	0.211812	0.00127329	0.00159035	1.24901	ENSSSCG00000045405
1	44080001	44180000	633	0.211812	0.00127329	0.00159035	1.24901	ENSSSCG00000020885	NUS1
5	29850001	29950000	395	0.211758	0.000416412	0.00107435	2.58002	ENSSSCG00000045962
5	29850001	29950000	395	0.211758	0.000416412	0.00107435	2.58002	ENSSSCG00000051694
5	29850001	29950000	395	0.211758	0.000416412	0.00107435	2.58002	ENSSSCG00000026004	MSRB3
9	119830001	119930000	1155	0.211703	0.00248805	0.00311866	1.25346	ENSSSCG00000020161	U6
9	119830001	119930000	1155	0.211703	0.00248805	0.00311866	1.25346	ENSSSCG00000035617
9	119830001	119930000	1155	0.211703	0.00248805	0.00311866	1.25346	ENSSSCG00000039332	SEC16B
1	194490001	194590000	404	0.211701	0.000823471	0.00132807	1.61277	ENSSSCG00000026382	PPP2R5E
16	50340001	50440000	94	0.211669	6.56327e-05	0.0002671	4.06962	ENSSSCG00000035512	C5orf47
16	50340001	50440000	94	0.211669	6.56327e-05	0.0002671	4.06962	ENSSSCG00000048792
16	50340001	50440000	94	0.211669	6.56327e-05	0.0002671	4.06962	ENSSSCG00000016981	CPEB4
16	50340001	50440000	94	0.211669	6.56327e-05	0.0002671	4.06962	ENSSSCG00000016979	NSG2
9	119980001	120080000	867	0.211619	0.00158249	0.0024048	1.51963	ENSSSCG00000015519	RASAL2
1	74000001	74100000	459	0.211581	0.000492845	0.00135165	2.74255	ENSSSCG00000045749
1	74000001	74100000	459	0.211581	0.000492845	0.00135165	2.74255	ENSSSCG00000004382	SEC63
4	58870001	58970000	512	0.211456	0.000965243	0.00145842	1.51094	ENSSSCG00000033751
11	11150001	11250000	1014	0.211437	0.00199117	0.00294335	1.4782	ENSSSCG00000034348	NBEA
13	55600001	55700000	777	0.211415	0.000987621	0.00217641	2.20369	ENSSSCG00000037943	U6
13	55600001	55700000	777	0.211415	0.000987621	0.00217641	2.20369	ENSSSCG00000011522	CNTN3
5	41390001	41490000	530	0.211393	0.00121867	0.00165457	1.35769	ENSSSCG00000000528	PKP2
16	50330001	50430000	93	0.211385	6.69714e-05	0.000266201	3.97485	ENSSSCG00000035512	C5orf47
16	50330001	50430000	93	0.211385	6.69714e-05	0.000266201	3.97485	ENSSSCG00000048792
16	50330001	50430000	93	0.211385	6.69714e-05	0.000266201	3.97485	ENSSSCG00000016981	CPEB4
16	50330001	50430000	93	0.211385	6.69714e-05	0.000266201	3.97485	ENSSSCG00000016979	NSG2
1	152580001	152680000	514	0.211339	0.00033171	0.00165631	4.99325	ENSSSCG00000032214	SOCS6
14	79030001	79130000	493	0.211262	0.000403618	0.00155933	3.86338	ENSSSCG00000034308	LRMDA
16	50260001	50360000	69	0.211212	6.16572e-05	0.000177255	2.87485	ENSSSCG00000016979	NSG2
1	73760001	73860000	527	0.211127	0.000463792	0.00158505	3.41759	ENSSSCG00000050189
1	73760001	73860000	527	0.211127	0.000463792	0.00158505	3.41759	ENSSSCG00000044902
1	73760001	73860000	527	0.211127	0.000463792	0.00158505	3.41759	ENSSSCG00000033392	SCML4
15	116300001	116400000	648	0.211105	0.00123005	0.00207381	1.68596	ENSSSCG00000016166	SPAG16
4	58880001	58980000	536	0.210927	0.00104503	0.00155917	1.49199	ENSSSCG00000033751
15	116280001	116380000	694	0.210715	0.00136074	0.00226783	1.66662	ENSSSCG00000016166	SPAG16
1	73970001	74070000	525	0.210644	0.000640378	0.00165816	2.58935	ENSSSCG00000004382	SEC63
9	52320001	52420000	363	0.210592	0.000672289	0.000924602	1.3753	ENSSSCG00000015211	PKNOX2
1	210100001	210200000	683	0.210568	0.000313528	0.00226061	7.21023	ENSSSCG00000048974
15	117060001	117160000	828	0.210541	0.00104589	0.00252703	2.41615	ENSSSCG00000016170	BARD1
1	95550001	95650000	871	0.210413	0.00131737	0.00270695	2.05481	ENSSSCG00000021072	EPG5
1	95550001	95650000	871	0.210413	0.00131737	0.00270695	2.05481	ENSSSCG00000004499	ATP5F1A
1	83500001	83600000	664	0.209868	0.000796153	0.00190148	2.38833	ENSSSCG00000042605
13	55570001	55670000	897	0.209747	0.00107504	0.00249892	2.32449	ENSSSCG00000037943	U6
13	55570001	55670000	897	0.209747	0.00107504	0.00249892	2.32449	ENSSSCG00000011522	CNTN3
1	219080001	219180000	394	0.209586	0.000100033	0.00124672	12.4631	ENSSSCG00000005228	KCNV2
1	219080001	219180000	394	0.209586	0.000100033	0.00124672	12.4631	ENSSSCG00000005229	VLDLR
9	119990001	120090000	874	0.209549	0.0015804	0.00248259	1.57086	ENSSSCG00000015519	RASAL2
9	120100001	120200000	1108	0.209488	0.00178454	0.00303567	1.70109	ENSSSCG00000015519	RASAL2
1	137410001	137510000	154	0.209459	3.03673e-05	0.000426716	14.0518	ENSSSCG00000041479
1	137410001	137510000	154	0.209459	3.03673e-05	0.000426716	14.0518	ENSSSCG00000030560	IGF1R
12	39770001	39870000	769	0.20931	0.00135562	0.00207729	1.53235	ENSSSCG00000033580
12	39770001	39870000	769	0.20931	0.00135562	0.00207729	1.53235	ENSSSCG00000036746	RASL10B
12	39770001	39870000	769	0.20931	0.00135562	0.00207729	1.53235	ENSSSCG00000039395	GAS2L2
12	39770001	39870000	769	0.20931	0.00135562	0.00207729	1.53235	ENSSSCG00000017712	AP2B1
1	73940001	74040000	537	0.209299	0.000692127	0.00176532	2.55057	ENSSSCG00000033392	SCML4
1	73940001	74040000	537	0.209299	0.000692127	0.00176532	2.55057	ENSSSCG00000004382	SEC63
15	117020001	117120000	764	0.209256	0.000871865	0.00241437	2.7692	ENSSSCG00000016170	BARD1
16	50500001	50600000	179	0.209123	0.000208098	0.000552198	2.65355	ENSSSCG00000049075
16	50500001	50600000	179	0.209123	0.000208098	0.000552198	2.65355	ENSSSCG00000049195
16	50500001	50600000	179	0.209123	0.000208098	0.000552198	2.65355	ENSSSCG00000041085
16	50500001	50600000	179	0.209123	0.000208098	0.000552198	2.65355	ENSSSCG00000045534
9	119920001	120020000	959	0.209088	0.00188747	0.00258772	1.371	ENSSSCG00000049684
9	119920001	120020000	959	0.209088	0.00188747	0.00258772	1.371	ENSSSCG00000015519	RASAL2
1	74450001	74550000	287	0.209084	0.000464804	0.000904708	1.94643	ENSSSCG00000040199	AFG1L
4	46130001	46230000	208	0.20896	0.000344423	0.000642059	1.86416	ENSSSCG00000031424	NECAB1
1	210070001	210170000	768	0.208843	0.000307085	0.00243153	7.9181	ENSSSCG00000048974
1	45150001	45250000	332	0.208842	0.00011738	0.000948022	8.07652	ENSSSCG00000051636
1	45150001	45250000	332	0.208842	0.00011738	0.000948022	8.07652	ENSSSCG00000047872
1	45150001	45250000	332	0.208842	0.00011738	0.000948022	8.07652	ENSSSCG00000025941	PTP4A1
1	45150001	45250000	332	0.208842	0.00011738	0.000948022	8.07652	ENSSSCG00000035259	PHF3
5	33650001	33750000	462	0.208781	0.000162735	0.00147283	9.05048	ENSSSCG00000049808
5	33650001	33750000	462	0.208781	0.000162735	0.00147283	9.05048	ENSSSCG00000000493	FRS2
15	116680001	116780000	1121	0.208778	0.00226943	0.0035787	1.57692	ENSSSCG00000016168	VWC2L
15	116680001	116780000	1121	0.208778	0.00226943	0.0035787	1.57692	ENSSSCG00000016166	SPAG16
9	119820001	119920000	1165	0.208773	0.00245819	0.00309421	1.25874	ENSSSCG00000020161	U6
9	119820001	119920000	1165	0.208773	0.00245819	0.00309421	1.25874	ENSSSCG00000035617
9	119820001	119920000	1165	0.208773	0.00245819	0.00309421	1.25874	ENSSSCG00000039332	SEC16B
4	44680001	44780000	282	0.208764	0.000469475	0.000749906	1.59733	ENSSSCG00000006115	RUNX1T1
16	50250001	50350000	69	0.208739	5.7894e-05	0.00017252	2.97993	ENSSSCG00000016979	NSG2
5	39230001	39330000	313	0.20853	0.000290523	0.000962456	3.31284	ENSSSCG00000000521	PHLDA1
5	39230001	39330000	313	0.20853	0.000290523	0.000962456	3.31284	ENSSSCG00000044141
5	39230001	39330000	313	0.20853	0.000290523	0.000962456	3.31284	ENSSSCG00000000522	NAP1L1
1	73710001	73810000	654	0.208524	0.000567834	0.00199186	3.50782	ENSSSCG00000050189
1	73710001	73810000	654	0.208524	0.000567834	0.00199186	3.50782	ENSSSCG00000004379	SOBP
1	73710001	73810000	654	0.208524	0.000567834	0.00199186	3.50782	ENSSSCG00000044902
18	26340001	26440000	991	0.208464	0.00220552	0.00279851	1.26887	ENSSSCG00000016621	KCND2
1	157750001	157850000	625	0.208439	0.000594484	0.00199661	3.35856	ENSSSCG00000004888	SERPINB8
1	157750001	157850000	625	0.208439	0.000594484	0.00199661	3.35856	ENSSSCG00000004889	SERPINB10
9	114530001	114630000	494	0.208296	0.000833703	0.00153241	1.83808	ENSSSCG00000019027	MIR199A-1
9	114530001	114630000	494	0.208296	0.000833703	0.00153241	1.83808	ENSSSCG00000038958	DNM3
11	5480001	5580000	845	0.208241	0.0017529	0.00216188	1.23332	ENSSSCG00000049656
11	5480001	5580000	845	0.208241	0.0017529	0.00216188	1.23332	ENSSSCG00000009319	PAN3
1	113050001	113150000	226	0.208227	0.000361137	0.000626568	1.73499	ENSSSCG00000004589	RNF111
1	113050001	113150000	226	0.208227	0.000361137	0.000626568	1.73499	ENSSSCG00000004592	SLTM
1	157860001	157960000	538	0.208226	0.000730395	0.00156736	2.14591	ENSSSCG00000004889	SERPINB10
1	157860001	157960000	538	0.208226	0.000730395	0.00156736	2.14591	ENSSSCG00000004890	SERPINB2
1	157860001	157960000	538	0.208226	0.000730395	0.00156736	2.14591	ENSSSCG00000034000
1	157860001	157960000	538	0.208226	0.000730395	0.00156736	2.14591	ENSSSCG00000004891	SERPINB7
4	58860001	58960000	507	0.208103	0.000925076	0.00140469	1.51846	ENSSSCG00000033751
18	30490001	30590000	980	0.207838	0.00186117	0.00295105	1.58559	ENSSSCG00000047179
5	33660001	33760000	475	0.207798	0.000173519	0.0015261	8.795	ENSSSCG00000049808
5	33660001	33760000	475	0.207798	0.000173519	0.0015261	8.795	ENSSSCG00000000493	FRS2
15	116330001	116430000	733	0.207745	0.00134066	0.00223694	1.66854	ENSSSCG00000016166	SPAG16
1	25440001	25540000	689	0.207741	0.000996062	0.00180175	1.80887	ENSSSCG00000004145	ABRACL
1	25440001	25540000	689	0.207741	0.000996062	0.00180175	1.80887	ENSSSCG00000004146	REPS1
1	73720001	73820000	668	0.20769	0.000586593	0.00202269	3.4482	ENSSSCG00000050189
1	73720001	73820000	668	0.20769	0.000586593	0.00202269	3.4482	ENSSSCG00000004379	SOBP
1	73720001	73820000	668	0.20769	0.000586593	0.00202269	3.4482	ENSSSCG00000044902
5	33690001	33790000	385	0.207673	0.000139176	0.00126741	9.10653	ENSSSCG00000049808
5	33690001	33790000	385	0.207673	0.000139176	0.00126741	9.10653	ENSSSCG00000000493	FRS2
16	50230001	50330000	67	0.207518	5.56572e-05	0.00016656	2.9926	ENSSSCG00000016979	NSG2
5	33680001	33780000	379	0.207458	0.000132107	0.00123068	9.31578	ENSSSCG00000049808
5	33680001	33780000	379	0.207458	0.000132107	0.00123068	9.31578	ENSSSCG00000000493	FRS2
1	210120001	210220000	712	0.207403	0.000366219	0.00237864	6.49513	ENSSSCG00000048974
15	117070001	117170000	870	0.207402	0.0012297	0.00266549	2.16759	ENSSSCG00000016170	BARD1
13	55590001	55690000	827	0.207396	0.000974839	0.0022975	2.3568	ENSSSCG00000037943	U6
13	55590001	55690000	827	0.207396	0.000974839	0.0022975	2.3568	ENSSSCG00000011522	CNTN3
15	116360001	116460000	808	0.207351	0.00159056	0.00236566	1.48731	ENSSSCG00000016166	SPAG16
1	74390001	74490000	482	0.207297	0.000440127	0.00134765	3.06196	ENSSSCG00000040199	AFG1L
14	101480001	101580000	434	0.207195	0.000146433	0.00137681	9.40232	ENSSSCG00000010456	PANK1
14	101480001	101580000	434	0.207195	0.000146433	0.00137681	9.40232	ENSSSCG00000010457	KIF20B
1	210130001	210230000	670	0.207055	0.00034152	0.00219621	6.43069	ENSSSCG00000048974
5	41410001	41510000	549	0.207053	0.00134657	0.00169639	1.25979	ENSSSCG00000000528	PKP2
10	25280001	25380000	937	0.207015	0.0020171	0.00274412	1.36043	ENSSSCG00000045583
10	25280001	25380000	937	0.207015	0.0020171	0.00274412	1.36043	ENSSSCG00000011168	ZNF510
10	25280001	25380000	937	0.207015	0.0020171	0.00274412	1.36043	ENSSSCG00000011167	ZNF782
8	101820001	101920000	608	0.206992	0.00107691	0.00208106	1.93244	ENSSSCG00000009090	KIAA1109
13	55560001	55660000	906	0.206981	0.00108931	0.00250821	2.30257	ENSSSCG00000011522	CNTN3
5	41380001	41480000	519	0.20694	0.00117845	0.0016018	1.35924	ENSSSCG00000000528	PKP2
1	115680001	115780000	381	0.206829	0.000266181	0.00125451	4.713	ENSSSCG00000049979
1	115680001	115780000	381	0.206829	0.000266181	0.00125451	4.713	ENSSSCG00000004602	TEX9
1	115680001	115780000	381	0.206829	0.000266181	0.00125451	4.713	ENSSSCG00000004603	RFX7
10	25230001	25330000	894	0.206779	0.00191518	0.00267072	1.3945	ENSSSCG00000031186
10	25230001	25330000	894	0.206779	0.00191518	0.00267072	1.3945	ENSSSCG00000011167	ZNF782
13	55580001	55680000	864	0.206653	0.00102078	0.00241791	2.36869	ENSSSCG00000037943	U6
13	55580001	55680000	864	0.206653	0.00102078	0.00241791	2.36869	ENSSSCG00000011522	CNTN3
11	11190001	11290000	1108	0.206463	0.00198108	0.00316477	1.5975	ENSSSCG00000034348	NBEA
16	49900001	50000000	520	0.206446	0.00111381	0.00143677	1.28996	ENSSSCG00000044358
11	11160001	11260000	1094	0.206418	0.00203481	0.00317407	1.55989	ENSSSCG00000034348	NBEA
1	157820001	157920000	667	0.206316	0.000823103	0.0019982	2.42764	ENSSSCG00000004888	SERPINB8
1	157820001	157920000	667	0.206316	0.000823103	0.0019982	2.42764	ENSSSCG00000004889	SERPINB10
1	157820001	157920000	667	0.206316	0.000823103	0.0019982	2.42764	ENSSSCG00000004890	SERPINB2
1	73630001	73730000	283	0.20629	0.000233626	0.000792228	3.39101	ENSSSCG00000004379	SOBP
1	83280001	83380000	555	0.206259	0.000805423	0.00155537	1.93112	ENSSSCG00000026346	UBE3D
13	62070001	62170000	584	0.206247	0.00123106	0.00152416	1.23809	ENSSSCG00000041046
8	101860001	101960000	580	0.205858	0.00100551	0.00188722	1.87688	ENSSSCG00000009090	KIAA1109
4	55930001	56030000	641	0.205772	0.000975065	0.00174238	1.78694	ENSSSCG00000022989	ZNF704
1	74550001	74650000	419	0.205689	0.00082577	0.00116132	1.40635	ENSSSCG00000004387	FOXO3
1	74550001	74650000	419	0.205689	0.00082577	0.00116132	1.40635	ENSSSCG00000040199	AFG1L
16	50270001	50370000	72	0.205681	6.37715e-05	0.000188781	2.96027	ENSSSCG00000016979	NSG2
8	98770001	98870000	314	0.205679	0.000686223	0.000956447	1.39378	ENSSSCG00000044579
1	159170001	159270000	314	0.205623	0.000649656	0.00080791	1.2436	ENSSSCG00000051721
1	159170001	159270000	314	0.205623	0.000649656	0.00080791	1.2436	ENSSSCG00000004898	TNFRSF11A
1	159170001	159270000	314	0.205623	0.000649656	0.00080791	1.2436	ENSSSCG00000004899	RELCH
4	53240001	53340000	375	0.205559	0.000838866	0.00105526	1.25796	ENSSSCG00000049545
1	167030001	167130000	486	0.20548	0.00119583	0.00147708	1.23519	ENSSSCG00000026078	GLCE
1	44070001	44170000	704	0.205442	0.00144594	0.00182611	1.26292	ENSSSCG00000045405
1	44070001	44170000	704	0.205442	0.00144594	0.00182611	1.26292	ENSSSCG00000020885	NUS1
18	44360001	44460000	1055	0.205385	0.00143916	0.00317401	2.20546	ENSSSCG00000048246
1	194220001	194320000	485	0.205323	0.000796129	0.00138567	1.74051	ENSSSCG00000049933
1	194220001	194320000	485	0.205323	0.000796129	0.00138567	1.74051	ENSSSCG00000041457
1	194220001	194320000	485	0.205323	0.000796129	0.00138567	1.74051	ENSSSCG00000005110	SYNE2
4	47330001	47430000	151	0.205258	0.000128646	0.000516823	4.0174	ENSSSCG00000044847
7	95430001	95530000	1272	0.205249	0.00263933	0.00349223	1.32315	ENSSSCG00000033093	RGS6
8	101880001	101980000	661	0.205172	0.00128673	0.00198609	1.54352	ENSSSCG00000009090	KIAA1109
4	45970001	46070000	350	0.205126	0.000387392	0.00121399	3.13375	ENSSSCG00000040562	C8orf88
4	45970001	46070000	350	0.205126	0.000387392	0.00121399	3.13375	ENSSSCG00000031424	NECAB1
5	33640001	33740000	449	0.205107	0.000153698	0.001406	9.14781	ENSSSCG00000037845	YEATS4
5	33640001	33740000	449	0.205107	0.000153698	0.001406	9.14781	ENSSSCG00000049808
5	33640001	33740000	449	0.205107	0.000153698	0.001406	9.14781	ENSSSCG00000000493	FRS2
1	83270001	83370000	594	0.205039	0.000894111	0.00163657	1.83039	ENSSSCG00000026346	UBE3D
1	152590001	152690000	515	0.204978	0.000318919	0.00163367	5.12252	ENSSSCG00000032214	SOCS6
1	152590001	152690000	515	0.204978	0.000318919	0.00163367	5.12252	ENSSSCG00000032574	RTTN
18	44390001	44490000	1062	0.204951	0.00178971	0.00302796	1.69187	ENSSSCG00000048246
18	44390001	44490000	1062	0.204951	0.00178971	0.00302796	1.69187	ENSSSCG00000016691	JAZF1
16	50280001	50380000	76	0.2049	6.67919e-05	0.000201672	3.01941	ENSSSCG00000016979	NSG2
1	152570001	152670000	537	0.204683	0.000429597	0.001798	4.18532	ENSSSCG00000051592
1	152570001	152670000	537	0.204683	0.000429597	0.001798	4.18532	ENSSSCG00000032214	SOCS6
1	25450001	25550000	657	0.204562	0.000924238	0.00170814	1.84816	ENSSSCG00000004146	REPS1
3	116140001	116240000	1092	0.204506	0.0027595	0.00341682	1.2382	ENSSSCG00000047227
6	32410001	32510000	1046	0.204469	0.00170682	0.00275264	1.61273	ENSSSCG00000049382
6	32410001	32510000	1046	0.204469	0.00170682	0.00275264	1.61273	ENSSSCG00000002835	TOX3
8	101850001	101950000	607	0.204437	0.00107606	0.00199824	1.857	ENSSSCG00000009090	KIAA1109
8	44190001	44290000	399	0.204401	0.000815432	0.00135154	1.65745	ENSSSCG00000048616
5	29860001	29960000	412	0.204286	0.000435506	0.00111394	2.55781	ENSSSCG00000045962
5	29860001	29960000	412	0.204286	0.000435506	0.00111394	2.55781	ENSSSCG00000051694
5	29860001	29960000	412	0.204286	0.000435506	0.00111394	2.55781	ENSSSCG00000026004	MSRB3
16	26680001	26780000	334	0.204272	0.000223118	0.000982379	4.40296	ENSSSCG00000040855	C5orf51
16	26680001	26780000	334	0.204272	0.000223118	0.000982379	4.40296	ENSSSCG00000016865	FBXO4
1	152510001	152610000	448	0.204222	0.00060599	0.00151031	2.4923	ENSSSCG00000051592
1	152510001	152610000	448	0.204222	0.00060599	0.00151031	2.4923	ENSSSCG00000049605
1	152510001	152610000	448	0.204222	0.00060599	0.00151031	2.4923	ENSSSCG00000032214	SOCS6
15	116240001	116340000	743	0.204028	0.00126068	0.00253113	2.00775	ENSSSCG00000016166	SPAG16
13	55690001	55790000	396	0.204016	0.000662806	0.0012577	1.89754	ENSSSCG00000011522	CNTN3
11	11110001	11210000	974	0.203981	0.00205605	0.00278596	1.35501	ENSSSCG00000034348	NBEA
4	58820001	58920000	451	0.203912	0.000934231	0.00118315	1.26644	ENSSSCG00000033751
4	46140001	46240000	180	0.203879	0.00029651	0.000544608	1.83673	ENSSSCG00000031424	NECAB1
4	72800001	72900000	528	0.203871	0.000970392	0.00127898	1.318	ENSSSCG00000006232	RAB2A
9	36960001	37060000	849	0.20385	0.000746895	0.00277711	3.71821	ENSSSCG00000015010	EXPH5
9	36960001	37060000	849	0.20385	0.000746895	0.00277711	3.71821	ENSSSCG00000015011
14	79090001	79190000	603	0.203841	0.00037375	0.00189185	5.06181	ENSSSCG00000043656
5	41400001	41500000	556	0.203804	0.00134169	0.00172493	1.28564	ENSSSCG00000000528	PKP2
4	54180001	54280000	571	0.203602	0.000473046	0.00168533	3.56272	ENSSSCG00000045469
5	30230001	30330000	572	0.203595	0.00114454	0.00163656	1.42988	ENSSSCG00000034610
18	30500001	30600000	1056	0.203564	0.00192811	0.00308591	1.60048	ENSSSCG00000047179
15	116230001	116330000	843	0.203527	0.00152494	0.00302648	1.98466	ENSSSCG00000016166	SPAG16
4	71730001	71830000	552	0.203482	0.00113393	0.00165106	1.45605	ENSSSCG00000045658
4	71730001	71830000	552	0.203482	0.00113393	0.00165106	1.45605	ENSSSCG00000046930
14	101400001	101500000	604	0.203462	0.000506493	0.00193797	3.82625	ENSSSCG00000019740	ssc-mir-107
14	101400001	101500000	604	0.203462	0.000506493	0.00193797	3.82625	ENSSSCG00000010456	PANK1
16	42610001	42710000	1006	0.203456	0.00192397	0.00252828	1.3141	ENSSSCG00000016941	RNF180
16	26690001	26790000	385	0.203435	0.000268784	0.00115808	4.30859	ENSSSCG00000040855	C5orf51
16	26690001	26790000	385	0.203435	0.000268784	0.00115808	4.30859	ENSSSCG00000016865	FBXO4
4	73080001	73180000	1029	0.203361	0.00228295	0.00298536	1.30768	ENSSSCG00000006233	CA8
16	49890001	49990000	489	0.203223	0.00104327	0.00133996	1.28438	ENSSSCG00000044358
5	33630001	33730000	457	0.203172	0.000158547	0.00142243	8.97166	ENSSSCG00000037845	YEATS4
5	33630001	33730000	457	0.203172	0.000158547	0.00142243	8.97166	ENSSSCG00000049808
5	33630001	33730000	457	0.203172	0.000158547	0.00142243	8.97166	ENSSSCG00000000493	FRS2
13	182600001	182700000	1224	0.203143	0.00243658	0.00340669	1.39814	ENSSSCG00000012018	CHODL
6	32430001	32530000	975	0.203129	0.0016333	0.00254174	1.5562	ENSSSCG00000049382
6	32430001	32530000	975	0.203129	0.0016333	0.00254174	1.5562	ENSSSCG00000002835	TOX3
6	32390001	32490000	1006	0.203129	0.00157466	0.00266596	1.69304	ENSSSCG00000049382
7	95420001	95520000	1250	0.203118	0.00240232	0.00337262	1.4039	ENSSSCG00000033093	RGS6
9	52480001	52580000	218	0.203086	0.000337789	0.000473043	1.40041	ENSSSCG00000015211	PKNOX2
1	112870001	112970000	535	0.203075	0.000833277	0.00150394	1.80485	ENSSSCG00000004588	CCNB2
1	112870001	112970000	535	0.203075	0.000833277	0.00150394	1.80485	ENSSSCG00000004587	MYO1E
1	112870001	112970000	535	0.203075	0.000833277	0.00150394	1.80485	ENSSSCG00000004589	RNF111
1	95400001	95500000	627	0.203061	0.000690235	0.00179192	2.5961	ENSSSCG00000004493	SIGLEC15
1	95400001	95500000	627	0.203061	0.000690235	0.00179192	2.5961	ENSSSCG00000021072	EPG5
16	50510001	50610000	173	0.202999	0.000220457	0.000527326	2.39197	ENSSSCG00000049075
16	50510001	50610000	173	0.202999	0.000220457	0.000527326	2.39197	ENSSSCG00000049195
16	50510001	50610000	173	0.202999	0.000220457	0.000527326	2.39197	ENSSSCG00000041085
16	50510001	50610000	173	0.202999	0.000220457	0.000527326	2.39197	ENSSSCG00000045534
1	73730001	73830000	655	0.202944	0.000580308	0.0019862	3.42267	ENSSSCG00000050189
1	73730001	73830000	655	0.202944	0.000580308	0.0019862	3.42267	ENSSSCG00000044902
4	46180001	46280000	153	0.202775	0.000229252	0.000468007	2.04145	ENSSSCG00000040180	TMEM64
4	46180001	46280000	153	0.202775	0.000229252	0.000468007	2.04145	ENSSSCG00000031424	NECAB1
5	38360001	38460000	522	0.202685	0.00106811	0.00159162	1.49013	ENSSSCG00000048370
5	38360001	38460000	522	0.202685	0.00106811	0.00159162	1.49013	ENSSSCG00000000516	KCNC2
4	58850001	58950000	492	0.202666	0.000942042	0.00139681	1.48275	ENSSSCG00000033751
4	47320001	47420000	145	0.202591	0.000111633	0.000487675	4.36856	ENSSSCG00000044847
4	46170001	46270000	155	0.202507	0.000235636	0.000467362	1.98341	ENSSSCG00000031424	NECAB1
5	16760001	16860000	244	0.202479	0.000403456	0.000651104	1.61382	ENSSSCG00000028060	SLC4A8
5	16760001	16860000	244	0.202479	0.000403456	0.000651104	1.61382	ENSSSCG00000050655
1	115670001	115770000	396	0.202456	0.000413562	0.00130855	3.1641	ENSSSCG00000049979
1	115670001	115770000	396	0.202456	0.000413562	0.00130855	3.1641	ENSSSCG00000004602	TEX9
1	115670001	115770000	396	0.202456	0.000413562	0.00130855	3.1641	ENSSSCG00000004603	RFX7
1	44110001	44210000	580	0.202429	0.0010693	0.00154728	1.447	ENSSSCG00000045405
1	44110001	44210000	580	0.202429	0.0010693	0.00154728	1.447	ENSSSCG00000004252
1	44110001	44210000	580	0.202429	0.0010693	0.00154728	1.447	ENSSSCG00000020885	NUS1
15	116670001	116770000	1104	0.202331	0.00224818	0.00347497	1.54568	ENSSSCG00000016168	VWC2L
15	116670001	116770000	1104	0.202331	0.00224818	0.00347497	1.54568	ENSSSCG00000016166	SPAG16
6	115800001	115900000	387	0.202205	0.000740459	0.00114205	1.54235	ENSSSCG00000003729	RNF125
1	157740001	157840000	649	0.202053	0.000704328	0.00210024	2.98191	ENSSSCG00000004888	SERPINB8
1	115690001	115790000	397	0.202042	0.000190859	0.00128334	6.72402	ENSSSCG00000049979
1	115690001	115790000	397	0.202042	0.000190859	0.00128334	6.72402	ENSSSCG00000004602	TEX9
1	115690001	115790000	397	0.202042	0.000190859	0.00128334	6.72402	ENSSSCG00000004603	RFX7
2	32120001	32220000	509	0.202031	0.00133165	0.00170958	1.28381	ENSSSCG00000013331	METTL15
16	50040001	50140000	284	0.201962	0.000512657	0.000834931	1.62863	ENSSSCG00000050829
15	116260001	116360000	682	0.201854	0.0012308	0.0021713	1.76414	ENSSSCG00000016166	SPAG16
1	83430001	83530000	750	0.201822	0.000870554	0.00176935	2.03244	ENSSSCG00000042605
16	29640001	29740000	780	0.2018	0.00158421	0.00213644	1.34858	ENSSSCG00000026527	HCN1
18	44380001	44480000	1066	0.201772	0.00164069	0.00310145	1.89033	ENSSSCG00000048246
10	25220001	25320000	864	0.201727	0.00189007	0.00247734	1.31071	ENSSSCG00000031186
10	25220001	25320000	864	0.201727	0.00189007	0.00247734	1.31071	ENSSSCG00000011167	ZNF782
13	182610001	182710000	1279	0.201726	0.00257948	0.00356166	1.38077	ENSSSCG00000012018	CHODL
1	83470001	83570000	667	0.20164	0.000707107	0.00173477	2.45333	ENSSSCG00000042605
11	11100001	11200000	960	0.201578	0.00202944	0.00278684	1.37321	ENSSSCG00000034348	NBEA
1	95590001	95690000	730	0.201564	0.000827201	0.00213094	2.57608	ENSSSCG00000021072	EPG5
1	95590001	95690000	730	0.201564	0.000827201	0.00213094	2.57608	ENSSSCG00000004499	ATP5F1A
16	29650001	29750000	718	0.201539	0.00143908	0.00199965	1.38953	ENSSSCG00000026527	HCN1
1	159290001	159390000	622	0.201515	0.000810814	0.00197993	2.4419	ENSSSCG00000050416
1	159290001	159390000	622	0.201515	0.000810814	0.00197993	2.4419	ENSSSCG00000004899	RELCH
1	159290001	159390000	622	0.201515	0.000810814	0.00197993	2.4419	ENSSSCG00000004901	PIGN
10	33260001	33360000	379	0.201464	0.000791024	0.001302	1.64597	ENSSSCG00000035454	B4GALT1
10	33260001	33360000	379	0.201464	0.000791024	0.001302	1.64597	ENSSSCG00000045657
1	210090001	210190000	738	0.201418	0.000308124	0.00236118	7.66308	ENSSSCG00000048974
1	83260001	83360000	649	0.201416	0.00100878	0.00177739	1.76192	ENSSSCG00000026346	UBE3D
1	74420001	74520000	397	0.201379	0.00045238	0.00115057	2.54337	ENSSSCG00000040199	AFG1L
9	52310001	52410000	358	0.201363	0.000686273	0.000932075	1.35817	ENSSSCG00000015211	PKNOX2
1	73750001	73850000	632	0.201323	0.000596243	0.00191623	3.21384	ENSSSCG00000050189
1	73750001	73850000	632	0.201323	0.000596243	0.00191623	3.21384	ENSSSCG00000044902
1	73750001	73850000	632	0.201323	0.000596243	0.00191623	3.21384	ENSSSCG00000033392	SCML4
1	161050001	161150000	1140	0.201224	0.00189799	0.00348681	1.83711	ENSSSCG00000047145
1	161050001	161150000	1140	0.201224	0.00189799	0.00348681	1.83711	ENSSSCG00000047436
6	32420001	32520000	1027	0.201163	0.00173977	0.00270393	1.55419	ENSSSCG00000049382
6	32420001	32520000	1027	0.201163	0.00173977	0.00270393	1.55419	ENSSSCG00000002835	TOX3
16	28730001	28830000	321	0.201115	0.000594226	0.000841124	1.4155	ENSSSCG00000016878	FGF10
14	65970001	66070000	169	0.20099	0.000231405	0.000541547	2.34026	ENSSSCG00000050038
1	104740001	104840000	402	0.200907	0.000857339	0.00105998	1.23636	ENSSSCG00000004535	TCF4
6	139730001	139830000	947	0.200651	0.00170167	0.00268466	1.57766	ENSSSCG00000050694
8	44180001	44280000	391	0.200631	0.00082011	0.00129863	1.58348	ENSSSCG00000048616
14	65900001	66000000	417	0.200618	0.000751302	0.00136767	1.8204	ENSSSCG00000041538	SNORD36
6	115780001	115880000	425	0.200602	0.00088743	0.00131886	1.48616	ENSSSCG00000003728	TRAPPC8
6	115780001	115880000	425	0.200602	0.00088743	0.00131886	1.48616	ENSSSCG00000003729	RNF125
1	83460001	83560000	656	0.20055	0.000663364	0.0016798	2.53224	ENSSSCG00000042605
6	115810001	115910000	372	0.200548	0.000710571	0.00105334	1.48239	ENSSSCG00000003729	RNF125
1	75540001	75640000	561	0.200525	0.00122561	0.00155072	1.26526	ENSSSCG00000004411	ZBTB24
1	75540001	75640000	561	0.200525	0.00122561	0.00155072	1.26526	ENSSSCG00000004410
1	75540001	75640000	561	0.200525	0.00122561	0.00155072	1.26526	ENSSSCG00000033739
2	32110001	32210000	507	0.200514	0.00129902	0.00169652	1.306	ENSSSCG00000013331	METTL15
5	38340001	38440000	575	0.200466	0.00129492	0.00180114	1.39093	ENSSSCG00000000516	KCNC2
1	104730001	104830000	430	0.20044	0.000904328	0.0011707	1.29455	ENSSSCG00000004535	TCF4
16	50050001	50150000	277	0.200347	0.000466819	0.000803073	1.72031	ENSSSCG00000050829
1	83290001	83390000	562	0.200282	0.000805703	0.00159246	1.97649	ENSSSCG00000026346	UBE3D
5	30060001	30160000	279	0.200265	0.000238377	0.000728551	3.0563	ENSSSCG00000048745
5	30060001	30160000	279	0.200265	0.000238377	0.000728551	3.0563	ENSSSCG00000047705
4	46160001	46260000	154	0.200118	0.000255513	0.000464847	1.81927	ENSSSCG00000031424	NECAB1
1	157850001	157950000	605	0.200101	0.000779409	0.00174723	2.24174	ENSSSCG00000004889	SERPINB10
1	157850001	157950000	605	0.200101	0.000779409	0.00174723	2.24174	ENSSSCG00000004890	SERPINB2
1	157850001	157950000	605	0.200101	0.000779409	0.00174723	2.24174	ENSSSCG00000034000
5	29690001	29790000	291	0.200067	0.000251048	0.000911713	3.63163	ENSSSCG00000026004	MSRB3
6	115820001	115920000	361	0.199889	0.000747845	0.000974176	1.30264	ENSSSCG00000003729	RNF125
1	157830001	157930000	645	0.199881	0.000790155	0.0018561	2.34903	ENSSSCG00000004888	SERPINB8
1	157830001	157930000	645	0.199881	0.000790155	0.0018561	2.34903	ENSSSCG00000004889	SERPINB10
1	157830001	157930000	645	0.199881	0.000790155	0.0018561	2.34903	ENSSSCG00000004890	SERPINB2
1	157830001	157930000	645	0.199881	0.000790155	0.0018561	2.34903	ENSSSCG00000034000
1	152550001	152650000	558	0.199873	0.000596618	0.00191181	3.20441	ENSSSCG00000051592
1	152550001	152650000	558	0.199873	0.000596618	0.00191181	3.20441	ENSSSCG00000049605
1	152550001	152650000	558	0.199873	0.000596618	0.00191181	3.20441	ENSSSCG00000032214	SOCS6
6	115770001	115870000	416	0.199831	0.000869348	0.00128206	1.47474	ENSSSCG00000003728	TRAPPC8
6	115770001	115870000	416	0.199831	0.000869348	0.00128206	1.47474	ENSSSCG00000003729	RNF125
8	101890001	101990000	658	0.199793	0.00133309	0.00190924	1.43219	ENSSSCG00000041643
8	101890001	101990000	658	0.199793	0.00133309	0.00190924	1.43219	ENSSSCG00000009090	KIAA1109
5	18680001	18780000	367	0.199708	0.000420989	0.00113486	2.6957	ENSSSCG00000000276	TARBP2
5	18680001	18780000	367	0.199708	0.000420989	0.00113486	2.6957	ENSSSCG00000000277	NPFF
5	18680001	18780000	367	0.199708	0.000420989	0.00113486	2.6957	ENSSSCG00000019333	U6
5	18680001	18780000	367	0.199708	0.000420989	0.00113486	2.6957	ENSSSCG00000000274	PCBP2
5	18680001	18780000	367	0.199708	0.000420989	0.00113486	2.6957	ENSSSCG00000000275	MAP3K12
5	18680001	18780000	367	0.199708	0.000420989	0.00113486	2.6957	ENSSSCG00000000278
16	35490001	35590000	464	0.199686	0.000872768	0.00114672	1.31389	ENSSSCG00000020841	U6
16	35490001	35590000	464	0.199686	0.000872768	0.00114672	1.31389	ENSSSCG00000043099	U3
16	35490001	35590000	464	0.199686	0.000872768	0.00114672	1.31389	ENSSSCG00000016917	ANKRD55
9	114430001	114530000	624	0.199682	0.000995357	0.00201609	2.02549	ENSSSCG00000018758	ssc-mir-214
9	114430001	114530000	624	0.199682	0.000995357	0.00201609	2.02549	ENSSSCG00000038958	DNM3
1	152520001	152620000	479	0.199647	0.000599942	0.00159899	2.66524	ENSSSCG00000051592
1	152520001	152620000	479	0.199647	0.000599942	0.00159899	2.66524	ENSSSCG00000049605
1	152520001	152620000	479	0.199647	0.000599942	0.00159899	2.66524	ENSSSCG00000032214	SOCS6
8	44070001	44170000	440	0.199636	0.00048531	0.00116563	2.40183	ENSSSCG00000045597
8	44070001	44170000	440	0.199636	0.00048531	0.00116563	2.40183	ENSSSCG00000051162
8	44070001	44170000	440	0.199636	0.00048531	0.00116563	2.40183	ENSSSCG00000050154
8	44070001	44170000	440	0.199636	0.00048531	0.00116563	2.40183	ENSSSCG00000045736
1	137430001	137530000	165	0.1996	5.20245e-05	0.000451139	8.67166	ENSSSCG00000041479
1	137430001	137530000	165	0.1996	5.20245e-05	0.000451139	8.67166	ENSSSCG00000030560	IGF1R
1	95540001	95640000	915	0.199548	0.00146911	0.00284023	1.9333	ENSSSCG00000021072	EPG5
1	95540001	95640000	915	0.199548	0.00146911	0.00284023	1.9333	ENSSSCG00000004499	ATP5F1A
5	39240001	39340000	313	0.199508	0.000354524	0.000959489	2.70641	ENSSSCG00000000521	PHLDA1
5	39240001	39340000	313	0.199508	0.000354524	0.000959489	2.70641	ENSSSCG00000044141
5	39240001	39340000	313	0.199508	0.000354524	0.000959489	2.70641	ENSSSCG00000000522	NAP1L1
16	50240001	50340000	69	0.199456	5.48572e-05	0.00017123	3.12138	ENSSSCG00000016979	NSG2
4	55920001	56020000	663	0.199445	0.00116912	0.00168208	1.43876	ENSSSCG00000046510
4	55920001	56020000	663	0.199445	0.00116912	0.00168208	1.43876	ENSSSCG00000022989	ZNF704
15	116340001	116440000	782	0.199433	0.00152271	0.00240159	1.57718	ENSSSCG00000016166	SPAG16
6	117720001	117820000	962	0.199379	0.00216536	0.00278246	1.28499	ENSSSCG00000003737	NOL4
5	16770001	16870000	316	0.199334	0.000543009	0.0008142	1.49942	ENSSSCG00000028060	SLC4A8
5	16770001	16870000	316	0.199334	0.000543009	0.0008142	1.49942	ENSSSCG00000050655
16	26700001	26800000	415	0.199317	0.000311756	0.00128024	4.10654	ENSSSCG00000040855	C5orf51
16	26700001	26800000	415	0.199317	0.000311756	0.00128024	4.10654	ENSSSCG00000016865	FBXO4
2	32100001	32200000	509	0.199306	0.00129905	0.00167142	1.28665	ENSSSCG00000013331	METTL15
5	18690001	18790000	354	0.199286	0.000401911	0.00102575	2.55218	ENSSSCG00000000276	TARBP2
5	18690001	18790000	354	0.199286	0.000401911	0.00102575	2.55218	ENSSSCG00000000277	NPFF
5	18690001	18790000	354	0.199286	0.000401911	0.00102575	2.55218	ENSSSCG00000019333	U6
5	18690001	18790000	354	0.199286	0.000401911	0.00102575	2.55218	ENSSSCG00000000274	PCBP2
5	18690001	18790000	354	0.199286	0.000401911	0.00102575	2.55218	ENSSSCG00000000275	MAP3K12
5	18690001	18790000	354	0.199286	0.000401911	0.00102575	2.55218	ENSSSCG00000000278
8	101790001	101890000	469	0.199178	0.000922287	0.00150257	1.62918	ENSSSCG00000009090	KIAA1109
9	120000001	120100000	910	0.199138	0.00166857	0.00266106	1.59481	ENSSSCG00000015519	RASAL2
18	44400001	44500000	1088	0.199111	0.00192446	0.00310589	1.6139	ENSSSCG00000048246
18	44400001	44500000	1088	0.199111	0.00192446	0.00310589	1.6139	ENSSSCG00000016691	JAZF1
8	101870001	101970000	589	0.199092	0.00104036	0.00186617	1.79377	ENSSSCG00000009090	KIAA1109
1	45060001	45160000	763	0.199008	0.000941394	0.00228802	2.43046	ENSSSCG00000051636
1	45060001	45160000	763	0.199008	0.000941394	0.00228802	2.43046	ENSSSCG00000046094
1	45060001	45160000	763	0.199008	0.000941394	0.00228802	2.43046	ENSSSCG00000043689
5	18670001	18770000	378	0.198825	0.000465561	0.0012113	2.60181	ENSSSCG00000020211	U6
5	18670001	18770000	378	0.198825	0.000465561	0.0012113	2.60181	ENSSSCG00000000276	TARBP2
5	18670001	18770000	378	0.198825	0.000465561	0.0012113	2.60181	ENSSSCG00000000277	NPFF
5	18670001	18770000	378	0.198825	0.000465561	0.0012113	2.60181	ENSSSCG00000000274	PCBP2
5	18670001	18770000	378	0.198825	0.000465561	0.0012113	2.60181	ENSSSCG00000000275	MAP3K12
5	18670001	18770000	378	0.198825	0.000465561	0.0012113	2.60181	ENSSSCG00000000278
1	210080001	210180000	758	0.198769	0.000272349	0.00235174	8.63502	ENSSSCG00000048974
1	25460001	25560000	624	0.19872	0.000935464	0.00156669	1.67477	ENSSSCG00000004146	REPS1
4	73090001	73190000	1073	0.198612	0.00235919	0.00316053	1.33967	ENSSSCG00000006233	CA8
9	119960001	120060000	889	0.198504	0.00160842	0.00246444	1.53221	ENSSSCG00000015519	RASAL2
5	38350001	38450000	562	0.198501	0.00120292	0.00174573	1.45124	ENSSSCG00000000516	KCNC2
13	55700001	55800000	390	0.19831	0.00068391	0.00117668	1.72052	ENSSSCG00000011522	CNTN3
5	33610001	33710000	574	0.198188	0.000258501	0.00185851	7.18957	ENSSSCG00000037845	YEATS4
5	33610001	33710000	574	0.198188	0.000258501	0.00185851	7.18957	ENSSSCG00000049808
5	33610001	33710000	574	0.198188	0.000258501	0.00185851	7.18957	ENSSSCG00000038031	CPSF6
5	33610001	33710000	574	0.198188	0.000258501	0.00185851	7.18957	ENSSSCG00000000492	LYZ
1	83300001	83400000	543	0.19814	0.000731505	0.00156018	2.13284	ENSSSCG00000026346	UBE3D
4	45960001	46060000	350	0.198119	0.000389972	0.00120208	3.08248	ENSSSCG00000040562	C8orf88
4	45960001	46060000	350	0.198119	0.000389972	0.00120208	3.08248	ENSSSCG00000031424	NECAB1
6	139740001	139840000	944	0.198084	0.00171221	0.00263948	1.54156	ENSSSCG00000050694
18	44370001	44470000	1130	0.198058	0.00159629	0.00335187	2.09979	ENSSSCG00000048246
13	99020001	99120000	629	0.198001	0.00165938	0.00206692	1.2456	ENSSSCG00000011728	IQCJ
13	99020001	99120000	629	0.198001	0.00165938	0.00206692	1.2456	ENSSSCG00000011729
9	52300001	52400000	368	0.197995	0.00075225	0.000980051	1.30283	ENSSSCG00000015211	PKNOX2
1	152540001	152640000	518	0.197969	0.000603778	0.00176763	2.92762	ENSSSCG00000051592
1	152540001	152640000	518	0.197969	0.000603778	0.00176763	2.92762	ENSSSCG00000049605
1	152540001	152640000	518	0.197969	0.000603778	0.00176763	2.92762	ENSSSCG00000032214	SOCS6
4	45360001	45460000	332	0.197803	0.000557393	0.000926969	1.66304	ENSSSCG00000050942
4	45360001	45460000	332	0.197803	0.000557393	0.000926969	1.66304	ENSSSCG00000006116	SLC26A7
4	45360001	45460000	332	0.197803	0.000557393	0.000926969	1.66304	ENSSSCG00000039660
13	125640001	125740000	558	0.197652	0.000873419	0.00154527	1.76922	ENSSSCG00000046095
13	125640001	125740000	558	0.197652	0.000873419	0.00154527	1.76922	ENSSSCG00000047923
4	46150001	46250000	162	0.197628	0.000265962	0.000485675	1.82611	ENSSSCG00000031424	NECAB1
4	73070001	73170000	1047	0.197569	0.00218051	0.00300433	1.37781	ENSSSCG00000006233	CA8
1	158880001	158980000	664	0.197476	0.00149544	0.00200124	1.33823	ENSSSCG00000004897	ZCCHC2
1	194370001	194470000	368	0.197468	0.000511604	0.00108809	2.12682	ENSSSCG00000048991
1	194370001	194470000	368	0.197468	0.000511604	0.00108809	2.12682	ENSSSCG00000043340
1	194370001	194470000	368	0.197468	0.000511604	0.00108809	2.12682	ENSSSCG00000005112	WDR89
1	194370001	194470000	368	0.197468	0.000511604	0.00108809	2.12682	ENSSSCG00000028558	SGPP1
2	32090001	32190000	510	0.197402	0.00129721	0.00161304	1.24347	ENSSSCG00000013331	METTL15
5	16780001	16880000	357	0.197383	0.000613852	0.000904552	1.47357	ENSSSCG00000028060	SLC4A8
5	16780001	16880000	357	0.197383	0.000613852	0.000904552	1.47357	ENSSSCG00000050655
6	115760001	115860000	418	0.197316	0.00088645	0.0012727	1.43573	ENSSSCG00000003728	TRAPPC8
6	115760001	115860000	418	0.197316	0.00088645	0.0012727	1.43573	ENSSSCG00000003729	RNF125
9	36970001	37070000	813	0.197268	0.000712426	0.00262936	3.69071	ENSSSCG00000015010	EXPH5
9	36970001	37070000	813	0.197268	0.000712426	0.00262936	3.69071	ENSSSCG00000015011
3	116150001	116250000	1139	0.197172	0.00276439	0.00353994	1.28055	ENSSSCG00000047227
13	182590001	182690000	1190	0.197166	0.00234225	0.00333127	1.42225	ENSSSCG00000012018	CHODL
4	58840001	58940000	485	0.197146	0.00096443	0.00135041	1.40022	ENSSSCG00000033751
16	42620001	42720000	981	0.197091	0.00173732	0.00252729	1.45471	ENSSSCG00000016941	RNF180
13	41310001	41410000	928	0.197053	0.00149234	0.00260562	1.746	ENSSSCG00000041839
15	116350001	116450000	842	0.197033	0.00157906	0.0025641	1.62381	ENSSSCG00000016166	SPAG16
9	28310001	28410000	587	0.196907	0.00117764	0.00154517	1.31209	ENSSSCG00000014972	CCDC82
9	28310001	28410000	587	0.196907	0.00117764	0.00154517	1.31209	ENSSSCG00000034924	JRKL
9	28310001	28410000	587	0.196907	0.00117764	0.00154517	1.31209	ENSSSCG00000034879	MAML2
1	219040001	219140000	604	0.196744	0.000342116	0.00167368	4.89214	ENSSSCG00000005228	KCNV2
1	137420001	137520000	149	0.196726	3.84735e-05	0.000399243	10.3771	ENSSSCG00000041479
1	137420001	137520000	149	0.196726	3.84735e-05	0.000399243	10.3771	ENSSSCG00000030560	IGF1R
1	74400001	74500000	466	0.196551	0.000432959	0.00126973	2.93268	ENSSSCG00000040199	AFG1L
9	36950001	37050000	914	0.196453	0.000885037	0.00301266	3.40399	ENSSSCG00000015010	EXPH5
9	36950001	37050000	914	0.196453	0.000885037	0.00301266	3.40399	ENSSSCG00000015011
9	36980001	37080000	713	0.19643	0.00061298	0.00228289	3.72425	ENSSSCG00000015010	EXPH5
9	36980001	37080000	713	0.19643	0.00061298	0.00228289	3.72425	ENSSSCG00000015011
13	55680001	55780000	409	0.196392	0.000653419	0.00128481	1.96629	ENSSSCG00000011522	CNTN3
1	137750001	137850000	461	0.196344	0.00077796	0.00130696	1.67998	ENSSSCG00000041648
1	137750001	137850000	461	0.196344	0.00077796	0.00130696	1.67998	ENSSSCG00000039118
15	116650001	116750000	1189	0.19633	0.00275019	0.00362789	1.31914	ENSSSCG00000016166	SPAG16
4	45940001	46040000	335	0.196305	0.000369287	0.00114601	3.1033	ENSSSCG00000040562	C8orf88
4	45940001	46040000	335	0.196305	0.000369287	0.00114601	3.1033	ENSSSCG00000031424	NECAB1
1	95600001	95700000	742	0.196258	0.000762751	0.00214344	2.81014	ENSSSCG00000021072	EPG5
1	95600001	95700000	742	0.196258	0.000762751	0.00214344	2.81014	ENSSSCG00000004499	ATP5F1A
8	101070001	101170000	656	0.196251	0.00165092	0.00208419	1.26244	ENSSSCG00000009084	SPATA5
1	152600001	152700000	528	0.196221	0.000353826	0.0016702	4.7204	ENSSSCG00000032214	SOCS6
1	152600001	152700000	528	0.196221	0.000353826	0.0016702	4.7204	ENSSSCG00000032574	RTTN
1	73800001	73900000	456	0.196197	0.00031428	0.00134549	4.28118	ENSSSCG00000048970
1	73800001	73900000	456	0.196197	0.00031428	0.00134549	4.28118	ENSSSCG00000044902
1	73800001	73900000	456	0.196197	0.00031428	0.00134549	4.28118	ENSSSCG00000033392	SCML4
14	65980001	66080000	177	0.196094	0.000203364	0.000575867	2.83171	ENSSSCG00000050038
1	200670001	200770000	469	0.19604	0.000460109	0.00141816	3.08223	ENSSSCG00000034120	CDKN2B
1	95410001	95510000	584	0.195963	0.000608257	0.0016195	2.66253	ENSSSCG00000004493	SIGLEC15
1	95410001	95510000	584	0.195963	0.000608257	0.0016195	2.66253	ENSSSCG00000021072	EPG5
9	119940001	120040000	875	0.195838	0.00156544	0.00238953	1.52643	ENSSSCG00000049684
9	119940001	120040000	875	0.195838	0.00156544	0.00238953	1.52643	ENSSSCG00000015519	RASAL2
14	61140001	61240000	358	0.195788	0.000650033	0.00115143	1.77134	ENSSSCG00000044422
6	115790001	115890000	438	0.195765	0.000909048	0.00135455	1.49008	ENSSSCG00000003729	RNF125
16	50030001	50130000	291	0.195747	0.000566951	0.000863654	1.52333	ENSSSCG00000050829
18	30620001	30720000	815	0.195695	0.00150276	0.00239251	1.59208	ENSSSCG00000045155
8	57640001	57740000	229	0.195686	0.00048083	0.000821165	1.70781	ENSSSCG00000043804
9	52290001	52390000	356	0.195668	0.000753075	0.000956017	1.26948	ENSSSCG00000015211	PKNOX2
1	73740001	73840000	649	0.195663	0.000593027	0.00194599	3.28145	ENSSSCG00000050189
1	73740001	73840000	649	0.195663	0.000593027	0.00194599	3.28145	ENSSSCG00000044902
1	73740001	73840000	649	0.195663	0.000593027	0.00194599	3.28145	ENSSSCG00000033392	SCML4
13	182620001	182720000	1355	0.195648	0.0027983	0.003833	1.36976	ENSSSCG00000012018	CHODL
8	57620001	57720000	204	0.195627	0.000389106	0.000763992	1.96345	ENSSSCG00000043804
1	157730001	157830000	652	0.195598	0.000694254	0.00212146	3.05574	ENSSSCG00000004888	SERPINB8
13	55550001	55650000	900	0.195551	0.00108029	0.00243385	2.25296	ENSSSCG00000011522	CNTN3
1	161060001	161160000	1038	0.19549	0.00193785	0.00313379	1.61715	ENSSSCG00000047145
1	161060001	161160000	1038	0.19549	0.00193785	0.00313379	1.61715	ENSSSCG00000047436
15	47410001	47510000	530	0.195458	0.000683556	0.00146433	2.14222	ENSSSCG00000015807	ADAM32
9	52490001	52590000	200	0.195457	0.000313634	0.000434447	1.3852	ENSSSCG00000015211	PKNOX2
4	45950001	46050000	357	0.195446	0.000401426	0.00122765	3.05822	ENSSSCG00000040562	C8orf88
4	45950001	46050000	357	0.195446	0.000401426	0.00122765	3.05822	ENSSSCG00000031424	NECAB1
6	139720001	139820000	984	0.195415	0.00190677	0.00276651	1.45089	ENSSSCG00000050694
5	18700001	18800000	330	0.195412	0.000373185	0.000854795	2.29054	ENSSSCG00000000276	TARBP2
5	18700001	18800000	330	0.195412	0.000373185	0.000854795	2.29054	ENSSSCG00000000277	NPFF
5	18700001	18800000	330	0.195412	0.000373185	0.000854795	2.29054	ENSSSCG00000019333	U6
5	18700001	18800000	330	0.195412	0.000373185	0.000854795	2.29054	ENSSSCG00000000274	PCBP2
5	18700001	18800000	330	0.195412	0.000373185	0.000854795	2.29054	ENSSSCG00000000275	MAP3K12
5	18700001	18800000	330	0.195412	0.000373185	0.000854795	2.29054	ENSSSCG00000000278
4	44610001	44710000	231	0.195376	0.00036814	0.000596193	1.61947	ENSSSCG00000006115	RUNX1T1
1	158420001	158520000	382	0.195371	0.000848887	0.0010831	1.27591	ENSSSCG00000046336
1	158420001	158520000	382	0.195371	0.000848887	0.0010831	1.27591	ENSSSCG00000025744	KDSR
15	116270001	116370000	680	0.195326	0.00134083	0.00219074	1.63387	ENSSSCG00000016166	SPAG16
7	95440001	95540000	1324	0.195313	0.00287404	0.00370231	1.28819	ENSSSCG00000033093	RGS6
15	116370001	116470000	858	0.195226	0.00168164	0.00231883	1.37891	ENSSSCG00000016166	SPAG16
15	87840001	87940000	248	0.195176	0.000579708	0.00106112	1.83044	ENSSSCG00000023924	PDE1A
15	87830001	87930000	240	0.195151	0.000551355	0.00103346	1.8744	ENSSSCG00000023924	PDE1A
1	95390001	95490000	645	0.195133	0.000772353	0.00187712	2.43039	ENSSSCG00000004493	SIGLEC15
15	117110001	117210000	811	0.195051	0.00182881	0.00255059	1.39467	ENSSSCG00000016170	BARD1
8	57610001	57710000	200	0.195048	0.000373955	0.000758553	2.02846	ENSSSCG00000043804
11	5520001	5620000	835	0.194973	0.00153541	0.00214804	1.399	ENSSSCG00000009319	PAN3
8	101830001	101930000	636	0.194851	0.00113168	0.00212716	1.87965	ENSSSCG00000009090	KIAA1109
1	75530001	75630000	575	0.194808	0.00124446	0.00154242	1.23943	ENSSSCG00000004411	ZBTB24
1	75530001	75630000	575	0.194808	0.00124446	0.00154242	1.23943	ENSSSCG00000004410
1	75530001	75630000	575	0.194808	0.00124446	0.00154242	1.23943	ENSSSCG00000033739
10	32530001	32630000	353	0.194757	0.000629017	0.000967181	1.53761	ENSSSCG00000021761	UBAP1
10	32530001	32630000	353	0.194757	0.000629017	0.000967181	1.53761	ENSSSCG00000010984	KIF24
5	33620001	33720000	479	0.194752	0.000166515	0.0014699	8.82743	ENSSSCG00000037845	YEATS4
5	33620001	33720000	479	0.194752	0.000166515	0.0014699	8.82743	ENSSSCG00000049808
5	22170001	22270000	301	0.194671	0.000211863	0.000927529	4.37797	ENSSSCG00000045065
5	22170001	22270000	301	0.194671	0.000211863	0.000927529	4.37797	ENSSSCG00000036084	U6
5	22170001	22270000	301	0.194671	0.000211863	0.000927529	4.37797	ENSSSCG00000000415	SDR9C7
5	22170001	22270000	301	0.194671	0.000211863	0.000927529	4.37797	ENSSSCG00000000419	RDH16
1	83450001	83550000	645	0.194597	0.000707121	0.00154306	2.18217	ENSSSCG00000042605
11	33250001	33350000	405	0.194553	0.000778826	0.00105777	1.35816	ENSSSCG00000009449	TDRD3
7	95410001	95510000	1270	0.194548	0.00253975	0.00344119	1.35493	ENSSSCG00000033093	RGS6
6	32440001	32540000	952	0.194519	0.0017026	0.00251095	1.47477	ENSSSCG00000049382
6	32440001	32540000	952	0.194519	0.0017026	0.00251095	1.47477	ENSSSCG00000002835	TOX3
9	119860001	119960000	962	0.194474	0.00187347	0.00283756	1.5146	ENSSSCG00000049684
9	119860001	119960000	962	0.194474	0.00187347	0.00283756	1.5146	ENSSSCG00000035617
9	119860001	119960000	962	0.194474	0.00187347	0.00283756	1.5146	ENSSSCG00000015519	RASAL2
1	115660001	115760000	407	0.194467	0.000514895	0.00132734	2.57788	ENSSSCG00000049979
1	115660001	115760000	407	0.194467	0.000514895	0.00132734	2.57788	ENSSSCG00000004602	TEX9
1	115660001	115760000	407	0.194467	0.000514895	0.00132734	2.57788	ENSSSCG00000004603	RFX7
1	83250001	83350000	722	0.194414	0.00117121	0.00195252	1.6671	ENSSSCG00000026346	UBE3D
1	152560001	152660000	556	0.194409	0.000508021	0.00187867	3.69802	ENSSSCG00000051592
1	152560001	152660000	556	0.194409	0.000508021	0.00187867	3.69802	ENSSSCG00000032214	SOCS6
1	151930001	152030000	638	0.194324	0.00122433	0.00155	1.266	ENSSSCG00000044321
10	29020001	29120000	688	0.194162	0.00130774	0.00178691	1.36641	ENSSSCG00000042772
10	29020001	29120000	688	0.194162	0.00130774	0.00178691	1.36641	ENSSSCG00000010952	TUT7
10	29020001	29120000	688	0.194162	0.00130774	0.00178691	1.36641	ENSSSCG00000043726
10	29020001	29120000	688	0.194162	0.00130774	0.00178691	1.36641	ENSSSCG00000010955	GOLM1
10	29020001	29120000	688	0.194162	0.00130774	0.00178691	1.36641	ENSSSCG00000010954
11	5490001	5590000	897	0.194114	0.00171451	0.00231298	1.34906	ENSSSCG00000009319	PAN3
5	16750001	16850000	166	0.194003	0.000262687	0.000428309	1.63049	ENSSSCG00000028060	SLC4A8
5	16750001	16850000	166	0.194003	0.000262687	0.000428309	1.63049	ENSSSCG00000050655
5	38330001	38430000	557	0.193941	0.00133491	0.00171469	1.2845	ENSSSCG00000000516	KCNC2
15	116660001	116760000	1135	0.193932	0.00244453	0.00360051	1.47288	ENSSSCG00000016166	SPAG16
6	151420001	151520000	1074	0.19393	0.00186543	0.00345608	1.8527	ENSSSCG00000023243	NFIA
5	33600001	33700000	597	0.193869	0.000287833	0.00195114	6.77872	ENSSSCG00000037845	YEATS4
5	33600001	33700000	597	0.193869	0.000287833	0.00195114	6.77872	ENSSSCG00000049808
5	33600001	33700000	597	0.193869	0.000287833	0.00195114	6.77872	ENSSSCG00000038031	CPSF6
5	33600001	33700000	597	0.193869	0.000287833	0.00195114	6.77872	ENSSSCG00000000492	LYZ
11	5510001	5610000	892	0.193838	0.00166316	0.00231004	1.38895	ENSSSCG00000009319	PAN3
1	25430001	25530000	717	0.19379	0.00104857	0.0018815	1.79435	ENSSSCG00000004145	ABRACL
1	25430001	25530000	717	0.19379	0.00104857	0.0018815	1.79435	ENSSSCG00000004146	REPS1
1	152530001	152630000	493	0.193719	0.00057048	0.00165566	2.90222	ENSSSCG00000051592
1	152530001	152630000	493	0.193719	0.00057048	0.00165566	2.90222	ENSSSCG00000049605
1	152530001	152630000	493	0.193719	0.00057048	0.00165566	2.90222	ENSSSCG00000032214	SOCS6
1	95350001	95450000	688	0.19371	0.00119896	0.00221333	1.84604	ENSSSCG00000004492	SLC14A1
5	29870001	29970000	390	0.193612	0.000432968	0.000996541	2.30165	ENSSSCG00000051694
1	25470001	25570000	589	0.193591	0.00095316	0.00144161	1.51245	ENSSSCG00000004147	ECT2L
1	25470001	25570000	589	0.193591	0.00095316	0.00144161	1.51245	ENSSSCG00000004146	REPS1
13	48720001	48820000	443	0.193538	0.000963669	0.0012993	1.34828	ENSSSCG00000011501	SUCLG2
1	75200001	75300000	604	0.193534	0.000782835	0.00148404	1.89573	ENSSSCG00000004391	CEP57L1
1	75200001	75300000	604	0.193534	0.000782835	0.00148404	1.89573	ENSSSCG00000004415
1	95530001	95630000	909	0.193354	0.00158201	0.00286036	1.80805	ENSSSCG00000021072	EPG5
1	95530001	95630000	909	0.193354	0.00158201	0.00286036	1.80805	ENSSSCG00000004499	ATP5F1A
1	104720001	104820000	436	0.193335	0.000919627	0.00124567	1.35454	ENSSSCG00000004535	TCF4
1	158900001	159000000	606	0.193328	0.00121787	0.00185626	1.52419	ENSSSCG00000004897	ZCCHC2
1	167020001	167120000	517	0.193214	0.00115637	0.00157099	1.35855	ENSSSCG00000026078	GLCE
14	77380001	77480000	311	0.193124	0.000660758	0.000824228	1.2474	ENSSSCG00000010316	KAT6B
9	114540001	114640000	472	0.193104	0.000838324	0.00145467	1.73521	ENSSSCG00000038958	DNM3
7	95400001	95500000	1226	0.193073	0.00248571	0.00333734	1.34261	ENSSSCG00000033093	RGS6
1	73620001	73720000	265	0.193047	0.000230059	0.000748635	3.2541	ENSSSCG00000004379	SOBP
1	194500001	194600000	414	0.192968	0.000914085	0.00136703	1.49552	ENSSSCG00000026382	PPP2R5E
14	101390001	101490000	567	0.192928	0.00059135	0.00182575	3.08743	ENSSSCG00000019740	ssc-mir-107
14	101390001	101490000	567	0.192928	0.00059135	0.00182575	3.08743	ENSSSCG00000010456	PANK1
13	182560001	182660000	1199	0.192903	0.00238217	0.00346769	1.45569	ENSSSCG00000012018	CHODL
1	74410001	74510000	447	0.192858	0.000472788	0.00122519	2.59142	ENSSSCG00000040199	AFG1L
6	115750001	115850000	402	0.192837	0.000898711	0.00121153	1.34808	ENSSSCG00000003728	TRAPPC8
1	77070001	77170000	296	0.192819	0.00023556	0.000839461	3.56368	ENSSSCG00000041828
1	77070001	77170000	296	0.192819	0.00023556	0.000839461	3.56368	ENSSSCG00000048777
1	77070001	77170000	296	0.192819	0.00023556	0.000839461	3.56368	ENSSSCG00000041409	MFSD4B
1	77070001	77170000	296	0.192819	0.00023556	0.000839461	3.56368	ENSSSCG00000004394	RPF2
1	77070001	77170000	296	0.192819	0.00023556	0.000839461	3.56368	ENSSSCG00000004419	SLC16A10
3	116160001	116260000	1104	0.192724	0.0026255	0.00331912	1.26419	ENSSSCG00000047227
3	116170001	116270000	1053	0.192673	0.00249484	0.00309107	1.23899	ENSSSCG00000047227
14	65990001	66090000	183	0.192565	0.000190474	0.000596771	3.13308	ENSSSCG00000050038
6	104600001	104700000	420	0.192452	0.000591893	0.00143851	2.43035	ENSSSCG00000042554
6	104600001	104700000	420	0.192452	0.000591893	0.00143851	2.43035	ENSSSCG00000044928
11	5530001	5630000	825	0.192408	0.00152568	0.00211605	1.38696	ENSSSCG00000009319	PAN3
11	5530001	5630000	825	0.192408	0.00152568	0.00211605	1.38696	ENSSSCG00000009320	FLT1
1	122280001	122380000	558	0.192405	0.00135012	0.00168968	1.2515	ENSSSCG00000004648	FAM227B
1	122280001	122380000	558	0.192405	0.00135012	0.00168968	1.2515	ENSSSCG00000004651	GALK2
6	116550001	116650000	557	0.192343	0.00103706	0.00159571	1.53869	ENSSSCG00000003733	KLHL14
15	117010001	117110000	785	0.192291	0.00105776	0.00241849	2.28643	ENSSSCG00000016170	BARD1
1	73660001	73760000	451	0.192279	0.000420001	0.00130275	3.10178	ENSSSCG00000050189
1	73660001	73760000	451	0.192279	0.000420001	0.00130275	3.10178	ENSSSCG00000004379	SOBP
8	57650001	57750000	244	0.192275	0.000525246	0.000871953	1.66008	ENSSSCG00000043804
8	57630001	57730000	211	0.192259	0.000424836	0.000778083	1.83149	ENSSSCG00000043804
1	95360001	95460000	705	0.192256	0.00116813	0.00221669	1.89764	ENSSSCG00000004492	SLC14A1
15	47420001	47520000	502	0.192246	0.000700611	0.0014172	2.02281	ENSSSCG00000015807	ADAM32
1	210140001	210240000	679	0.192218	0.000378614	0.00214019	5.6527	ENSSSCG00000048974
6	93650001	93750000	280	0.192073	0.000133135	0.000698931	5.24979	ENSSSCG00000032240	RSPO1
6	93650001	93750000	280	0.192073	0.000133135	0.000698931	5.24979	ENSSSCG00000039905	C1orf109
1	161070001	161170000	950	0.192048	0.0017514	0.00282668	1.61395	ENSSSCG00000047145
1	161070001	161170000	950	0.192048	0.0017514	0.00282668	1.61395	ENSSSCG00000047436
1	186420001	186520000	419	0.192041	0.000653972	0.00122778	1.87742	ENSSSCG00000005065	AP5M1
1	186420001	186520000	419	0.192041	0.000653972	0.00122778	1.87742	ENSSSCG00000005066	EXOC5
1	95420001	95520000	535	0.191948	0.000475562	0.00143576	3.01908	ENSSSCG00000004493	SIGLEC15
1	95420001	95520000	535	0.191948	0.000475562	0.00143576	3.01908	ENSSSCG00000021072	EPG5
6	116230001	116330000	556	0.191937	0.0012849	0.00162257	1.2628	ENSSSCG00000046654	U6
6	116230001	116330000	556	0.191937	0.0012849	0.00162257	1.2628	ENSSSCG00000003731	GAREM1
4	45370001	45470000	344	0.191922	0.000588944	0.000943024	1.60121	ENSSSCG00000050942
4	45370001	45470000	344	0.191922	0.000588944	0.000943024	1.60121	ENSSSCG00000006116	SLC26A7
4	45370001	45470000	344	0.191922	0.000588944	0.000943024	1.60121	ENSSSCG00000039660
8	44170001	44270000	409	0.191902	0.000857922	0.0013389	1.56063	ENSSSCG00000047847
8	44170001	44270000	409	0.191902	0.000857922	0.0013389	1.56063	ENSSSCG00000048616
13	41350001	41450000	872	0.191878	0.00113796	0.00233712	2.05378	ENSSSCG00000035818	FHIT
8	101840001	101940000	640	0.191761	0.00112556	0.00208905	1.85601	ENSSSCG00000009090	KIAA1109
5	18710001	18810000	348	0.191735	0.000489798	0.000855092	1.74581	ENSSSCG00000000276	TARBP2
5	18710001	18810000	348	0.191735	0.000489798	0.000855092	1.74581	ENSSSCG00000000277	NPFF
5	18710001	18810000	348	0.191735	0.000489798	0.000855092	1.74581	ENSSSCG00000019333	U6
5	18710001	18810000	348	0.191735	0.000489798	0.000855092	1.74581	ENSSSCG00000000275	MAP3K12
5	18710001	18810000	348	0.191735	0.000489798	0.000855092	1.74581	ENSSSCG00000000278
4	44620001	44720000	223	0.191661	0.000346524	0.000574732	1.65856	ENSSSCG00000006115	RUNX1T1
6	93600001	93700000	266	0.1915	0.000296385	0.000803086	2.7096	ENSSSCG00000029991	SNIP1
6	93600001	93700000	266	0.1915	0.000296385	0.000803086	2.7096	ENSSSCG00000039034	DNALI1
6	93600001	93700000	266	0.1915	0.000296385	0.000803086	2.7096	ENSSSCG00000031631	GNL2
6	93600001	93700000	266	0.1915	0.000296385	0.000803086	2.7096	ENSSSCG00000032240	RSPO1
15	47430001	47530000	479	0.1915	0.000849974	0.00131052	1.54184	ENSSSCG00000015807	ADAM32
15	47430001	47530000	479	0.1915	0.000849974	0.00131052	1.54184	ENSSSCG00000015808	ADAM9
14	79020001	79120000	526	0.191447	0.000546526	0.0016536	3.02566	ENSSSCG00000034308	LRMDA
1	157840001	157940000	622	0.191339	0.000776055	0.00176216	2.27066	ENSSSCG00000004889	SERPINB10
1	157840001	157940000	622	0.191339	0.000776055	0.00176216	2.27066	ENSSSCG00000004890	SERPINB2
1	157840001	157940000	622	0.191339	0.000776055	0.00176216	2.27066	ENSSSCG00000034000
4	45930001	46030000	348	0.191135	0.000401101	0.00115581	2.88159	ENSSSCG00000044391
4	45930001	46030000	348	0.191135	0.000401101	0.00115581	2.88159	ENSSSCG00000040562	C8orf88
4	45930001	46030000	348	0.191135	0.000401101	0.00115581	2.88159	ENSSSCG00000031424	NECAB1
1	75180001	75280000	606	0.191119	0.00068154	0.00150224	2.20418	ENSSSCG00000004391	CEP57L1
1	75180001	75280000	606	0.191119	0.00068154	0.00150224	2.20418	ENSSSCG00000004415
15	87860001	87960000	288	0.191075	0.000673409	0.0012335	1.83172	ENSSSCG00000023924	PDE1A
1	200680001	200780000	467	0.190997	0.000514037	0.00140563	2.73449	ENSSSCG00000034120	CDKN2B
1	200680001	200780000	467	0.190997	0.000514037	0.00140563	2.73449	ENSSSCG00000005134	P14ARF
12	39780001	39880000	822	0.190993	0.00160524	0.00244625	1.52392	ENSSSCG00000036746	RASL10B
12	39780001	39880000	822	0.190993	0.00160524	0.00244625	1.52392	ENSSSCG00000039395	GAS2L2
12	39780001	39880000	822	0.190993	0.00160524	0.00244625	1.52392	ENSSSCG00000017712	AP2B1
1	115700001	115800000	448	0.190943	0.000215325	0.00143553	6.66681	ENSSSCG00000049979
1	115700001	115800000	448	0.190943	0.000215325	0.00143553	6.66681	ENSSSCG00000004602	TEX9
1	115700001	115800000	448	0.190943	0.000215325	0.00143553	6.66681	ENSSSCG00000004603	RFX7
10	33250001	33350000	421	0.190893	0.000915141	0.00142159	1.55341	ENSSSCG00000010997	SPINK4
10	33250001	33350000	421	0.190893	0.000915141	0.00142159	1.55341	ENSSSCG00000035454	B4GALT1
10	33250001	33350000	421	0.190893	0.000915141	0.00142159	1.55341	ENSSSCG00000045657
15	116600001	116700000	1081	0.190861	0.00246137	0.00344487	1.39957	ENSSSCG00000016166	SPAG16
1	113060001	113160000	255	0.190806	0.000463423	0.000718576	1.55058	ENSSSCG00000034769
1	113060001	113160000	255	0.190806	0.000463423	0.000718576	1.55058	ENSSSCG00000004592	SLTM
1	161090001	161190000	875	0.190741	0.00164889	0.00253997	1.54041	ENSSSCG00000047145
1	161090001	161190000	875	0.190741	0.00164889	0.00253997	1.54041	ENSSSCG00000047436
1	161090001	161190000	875	0.190741	0.00164889	0.00253997	1.54041	ENSSSCG00000026454	PMAIP1
14	101490001	101590000	442	0.190696	0.000167968	0.00136854	8.14762	ENSSSCG00000010456	PANK1
[truncated: 2,438 more rows]

## Sheet: Table 3-2
Table S3-2. List of 351 candidate genes within top 5% Fst and θπ regions identified in the MS vs XP comparison.
Chr	Bin start	Bin end	SNPs	Fst	XP_Pi	MS_Pi	θπ	Gene ID	Gene Name
1	44120001	44220000	511	0.361388	0.000986392	0.00126987	1.28739	ENSSSCG00000045405
1	44120001	44220000	511	0.361388	0.000986392	0.00126987	1.28739	ENSSSCG00000004252
1	44120001	44220000	511	0.361388	0.000986392	0.00126987	1.28739	ENSSSCG00000020885	NUS1
1	44130001	44230000	457	0.362535	0.000871422	0.00109087	1.25183	ENSSSCG00000045405
1	44130001	44230000	457	0.362535	0.000871422	0.00109087	1.25183	ENSSSCG00000004252
1	44130001	44230000	457	0.362535	0.000871422	0.00109087	1.25183	ENSSSCG00000020885	NUS1
1	44140001	44240000	415	0.348018	0.000772478	0.00108455	1.40399	ENSSSCG00000045405
1	44140001	44240000	415	0.348018	0.000772478	0.00108455	1.40399	ENSSSCG00000004252
1	44140001	44240000	415	0.348018	0.000772478	0.00108455	1.40399	ENSSSCG00000004253
1	44140001	44240000	415	0.348018	0.000772478	0.00108455	1.40399	ENSSSCG00000020885	NUS1
1	44160001	44260000	424	0.34694	0.000811905	0.00114198	1.40654	ENSSSCG00000004252
1	44160001	44260000	424	0.34694	0.000811905	0.00114198	1.40654	ENSSSCG00000004253
1	44160001	44260000	424	0.34694	0.000811905	0.00114198	1.40654	ENSSSCG00000020885	NUS1
1	44170001	44270000	496	0.370451	0.000962486	0.0013282	1.37997	ENSSSCG00000004252
1	44170001	44270000	496	0.370451	0.000962486	0.0013282	1.37997	ENSSSCG00000004253
1	44170001	44270000	496	0.370451	0.000962486	0.0013282	1.37997	ENSSSCG00000020885	NUS1
1	44180001	44280000	566	0.373507	0.000996952	0.00162169	1.62665	ENSSSCG00000004252
1	44180001	44280000	566	0.373507	0.000996952	0.00162169	1.62665	ENSSSCG00000004253
1	44180001	44280000	566	0.373507	0.000996952	0.00162169	1.62665	ENSSSCG00000020885	NUS1
1	44180001	44280000	566	0.373507	0.000996952	0.00162169	1.62665	ENSSSCG00000004254	DCBLD1
1	44190001	44290000	603	0.397125	0.00108703	0.00168741	1.55231	ENSSSCG00000004252
1	44190001	44290000	603	0.397125	0.00108703	0.00168741	1.55231	ENSSSCG00000004253
1	44190001	44290000	603	0.397125	0.00108703	0.00168741	1.55231	ENSSSCG00000004254	DCBLD1
1	44200001	44300000	621	0.407074	0.00105095	0.00176937	1.68359	ENSSSCG00000004252
1	44200001	44300000	621	0.407074	0.00105095	0.00176937	1.68359	ENSSSCG00000004253
1	44200001	44300000	621	0.407074	0.00105095	0.00176937	1.68359	ENSSSCG00000004254	DCBLD1
1	44210001	44310000	639	0.42091	0.00109894	0.00184035	1.67466	ENSSSCG00000004252
1	44210001	44310000	639	0.42091	0.00109894	0.00184035	1.67466	ENSSSCG00000004253
1	44210001	44310000	639	0.42091	0.00109894	0.00184035	1.67466	ENSSSCG00000004254	DCBLD1
1	44220001	44320000	652	0.428351	0.00105279	0.00194199	1.84461	ENSSSCG00000004252
1	44220001	44320000	652	0.428351	0.00105279	0.00194199	1.84461	ENSSSCG00000004253
1	44220001	44320000	652	0.428351	0.00105279	0.00194199	1.84461	ENSSSCG00000004254	DCBLD1
1	44230001	44330000	734	0.398488	0.00128867	0.00207179	1.6077	ENSSSCG00000004253
1	44230001	44330000	734	0.398488	0.00128867	0.00207179	1.6077	ENSSSCG00000004254	DCBLD1
1	44240001	44340000	779	0.401253	0.00144816	0.00202293	1.3969	ENSSSCG00000004253
1	44240001	44340000	779	0.401253	0.00144816	0.00202293	1.3969	ENSSSCG00000004254	DCBLD1
1	44250001	44350000	812	0.396783	0.00157274	0.00205938	1.30942	ENSSSCG00000004253
1	44250001	44350000	812	0.396783	0.00157274	0.00205938	1.30942	ENSSSCG00000004254	DCBLD1
1	44260001	44360000	823	0.374909	0.00158059	0.00223679	1.41516	ENSSSCG00000004253
1	44260001	44360000	823	0.374909	0.00158059	0.00223679	1.41516	ENSSSCG00000004254	DCBLD1
1	44270001	44370000	843	0.372945	0.00170182	0.0021843	1.28351	ENSSSCG00000004253
1	44270001	44370000	843	0.372945	0.00170182	0.0021843	1.28351	ENSSSCG00000004254	DCBLD1
1	44290001	44390000	891	0.355109	0.00187243	0.0022997	1.22819	ENSSSCG00000004254	DCBLD1
1	45050001	45150000	769	0.361984	0.00122802	0.00285411	2.32416	ENSSSCG00000049964
1	45050001	45150000	769	0.361984	0.00122802	0.00285411	2.32416	ENSSSCG00000051636
1	45050001	45150000	769	0.361984	0.00122802	0.00285411	2.32416	ENSSSCG00000046094
1	45050001	45150000	769	0.361984	0.00122802	0.00285411	2.32416	ENSSSCG00000043689
1	45060001	45160000	740	0.392917	0.00101691	0.00273222	2.68679	ENSSSCG00000051636
1	45060001	45160000	740	0.392917	0.00101691	0.00273222	2.68679	ENSSSCG00000046094
1	45060001	45160000	740	0.392917	0.00101691	0.00273222	2.68679	ENSSSCG00000043689
1	45070001	45170000	699	0.433376	0.000712255	0.0025623	3.59745	ENSSSCG00000051636
1	45070001	45170000	699	0.433376	0.000712255	0.0025623	3.59745	ENSSSCG00000046094
1	45070001	45170000	699	0.433376	0.000712255	0.0025623	3.59745	ENSSSCG00000043689
1	45080001	45180000	602	0.470288	0.000214271	0.00234498	10.944	ENSSSCG00000051636
1	45080001	45180000	602	0.470288	0.000214271	0.00234498	10.944	ENSSSCG00000046094
1	45080001	45180000	602	0.470288	0.000214271	0.00234498	10.944	ENSSSCG00000043689
1	45080001	45180000	602	0.470288	0.000214271	0.00234498	10.944	ENSSSCG00000025941	PTP4A1
1	45090001	45190000	585	0.428278	0.000161104	0.00225362	13.9886	ENSSSCG00000051636
1	45090001	45190000	585	0.428278	0.000161104	0.00225362	13.9886	ENSSSCG00000043689
1	45090001	45190000	585	0.428278	0.000161104	0.00225362	13.9886	ENSSSCG00000025941	PTP4A1
1	45100001	45200000	568	0.414625	0.000135798	0.00213489	15.7211	ENSSSCG00000051636
1	45100001	45200000	568	0.414625	0.000135798	0.00213489	15.7211	ENSSSCG00000043689
1	45100001	45200000	568	0.414625	0.000135798	0.00213489	15.7211	ENSSSCG00000025941	PTP4A1
1	45110001	45210000	526	0.410504	0.000119618	0.00193108	16.1437	ENSSSCG00000051636
1	45110001	45210000	526	0.410504	0.000119618	0.00193108	16.1437	ENSSSCG00000043689
1	45110001	45210000	526	0.410504	0.000119618	0.00193108	16.1437	ENSSSCG00000025941	PTP4A1
1	45120001	45220000	518	0.398352	0.000122793	0.00187438	15.2646	ENSSSCG00000051636
1	45120001	45220000	518	0.398352	0.000122793	0.00187438	15.2646	ENSSSCG00000043689
1	45120001	45220000	518	0.398352	0.000122793	0.00187438	15.2646	ENSSSCG00000025941	PTP4A1
1	45120001	45220000	518	0.398352	0.000122793	0.00187438	15.2646	ENSSSCG00000035259	PHF3
1	45130001	45230000	489	0.386058	0.000120932	0.00173016	14.3069	ENSSSCG00000051636
1	45130001	45230000	489	0.386058	0.000120932	0.00173016	14.3069	ENSSSCG00000025941	PTP4A1
1	45130001	45230000	489	0.386058	0.000120932	0.00173016	14.3069	ENSSSCG00000035259	PHF3
1	45140001	45240000	469	0.384003	0.000115332	0.00165071	14.3127	ENSSSCG00000051636
1	45140001	45240000	469	0.384003	0.000115332	0.00165071	14.3127	ENSSSCG00000025941	PTP4A1
1	45140001	45240000	469	0.384003	0.000115332	0.00165071	14.3127	ENSSSCG00000035259	PHF3
1	45150001	45250000	388	0.34587	0.000120801	0.00127733	10.5738	ENSSSCG00000051636
1	45150001	45250000	388	0.34587	0.000120801	0.00127733	10.5738	ENSSSCG00000047872
1	45150001	45250000	388	0.34587	0.000120801	0.00127733	10.5738	ENSSSCG00000025941	PTP4A1
1	45150001	45250000	388	0.34587	0.000120801	0.00127733	10.5738	ENSSSCG00000035259	PHF3
1	55580001	55680000	567	0.387915	0.00110775	0.0013887	1.25362	ENSSSCG00000042121
1	55580001	55680000	567	0.387915	0.00110775	0.0013887	1.25362	ENSSSCG00000035281	ZNF292
1	55590001	55690000	587	0.383415	0.00107084	0.00151645	1.41613	ENSSSCG00000042121
1	55590001	55690000	587	0.383415	0.00107084	0.00151645	1.41613	ENSSSCG00000035281	ZNF292
1	55600001	55700000	595	0.385167	0.00100347	0.0015843	1.57882	ENSSSCG00000042121
1	55600001	55700000	595	0.385167	0.00100347	0.0015843	1.57882	ENSSSCG00000035281	ZNF292
1	55610001	55710000	570	0.395546	0.000968816	0.00150205	1.5504	ENSSSCG00000042121
1	55610001	55710000	570	0.395546	0.000968816	0.00150205	1.5504	ENSSSCG00000035281	ZNF292
1	55620001	55720000	576	0.399815	0.00097311	0.00153101	1.57332	ENSSSCG00000042121
1	55620001	55720000	576	0.399815	0.00097311	0.00153101	1.57332	ENSSSCG00000035281	ZNF292
1	55630001	55730000	570	0.384535	0.000908217	0.00154505	1.70119	ENSSSCG00000042121
1	55630001	55730000	570	0.384535	0.000908217	0.00154505	1.70119	ENSSSCG00000035281	ZNF292
1	55640001	55740000	569	0.363578	0.000924295	0.00152837	1.65355	ENSSSCG00000033562	GJB7
1	55640001	55740000	569	0.363578	0.000924295	0.00152837	1.65355	ENSSSCG00000045140
1	55640001	55740000	569	0.363578	0.000924295	0.00152837	1.65355	ENSSSCG00000042121
1	55640001	55740000	569	0.363578	0.000924295	0.00152837	1.65355	ENSSSCG00000035281	ZNF292
1	75630001	75730000	750	0.35797	0.00153835	0.00236281	1.53594	ENSSSCG00000033739
1	75630001	75730000	750	0.35797	0.00153835	0.00236281	1.53594	ENSSSCG00000004405	FIG4
1	75640001	75740000	739	0.357192	0.00151862	0.00236654	1.55835	ENSSSCG00000049983
1	75640001	75740000	739	0.357192	0.00151862	0.00236654	1.55835	ENSSSCG00000033739
1	75640001	75740000	739	0.357192	0.00151862	0.00236654	1.55835	ENSSSCG00000004405	FIG4
1	75650001	75750000	713	0.348162	0.00142333	0.00231157	1.62406	ENSSSCG00000049983
1	75650001	75750000	713	0.348162	0.00142333	0.00231157	1.62406	ENSSSCG00000033739
1	75650001	75750000	713	0.348162	0.00142333	0.00231157	1.62406	ENSSSCG00000004405	FIG4
1	76930001	77030000	594	0.371687	0.000312675	0.00226024	7.22872	ENSSSCG00000004394	RPF2
1	76930001	77030000	594	0.371687	0.000312675	0.00226024	7.22872	ENSSSCG00000004419	SLC16A10
1	76940001	77040000	622	0.388022	0.000388375	0.00238235	6.13415	ENSSSCG00000004394	RPF2
1	76940001	77040000	622	0.388022	0.000388375	0.00238235	6.13415	ENSSSCG00000004419	SLC16A10
1	76950001	77050000	620	0.383606	0.000403249	0.00233534	5.79131	ENSSSCG00000004394	RPF2
1	76950001	77050000	620	0.383606	0.000403249	0.00233534	5.79131	ENSSSCG00000004419	SLC16A10
1	76960001	77060000	616	0.360725	0.000443553	0.00224837	5.069	ENSSSCG00000004394	RPF2
1	76960001	77060000	616	0.360725	0.000443553	0.00224837	5.069	ENSSSCG00000004419	SLC16A10
1	76970001	77070000	660	0.347285	0.00049033	0.00238571	4.86552	ENSSSCG00000004394	RPF2
1	76970001	77070000	660	0.347285	0.00049033	0.00238571	4.86552	ENSSSCG00000004419	SLC16A10
1	76980001	77080000	671	0.353942	0.000517458	0.00242707	4.69037	ENSSSCG00000004394	RPF2
1	76980001	77080000	671	0.353942	0.000517458	0.00242707	4.69037	ENSSSCG00000004419	SLC16A10
1	76990001	77090000	636	0.346721	0.000505815	0.00235594	4.65771	ENSSSCG00000004394	RPF2
1	76990001	77090000	636	0.346721	0.000505815	0.00235594	4.65771	ENSSSCG00000004419	SLC16A10
1	77000001	77100000	644	0.345874	0.000489234	0.00240069	4.90704	ENSSSCG00000004394	RPF2
1	77000001	77100000	644	0.345874	0.000489234	0.00240069	4.90704	ENSSSCG00000004419	SLC16A10
1	77010001	77110000	640	0.346556	0.000500196	0.00236059	4.71933	ENSSSCG00000004394	RPF2
1	77010001	77110000	640	0.346556	0.000500196	0.00236059	4.71933	ENSSSCG00000004419	SLC16A10
1	77070001	77170000	503	0.350914	0.000252507	0.00166032	6.57534	ENSSSCG00000041828
1	77070001	77170000	503	0.350914	0.000252507	0.00166032	6.57534	ENSSSCG00000048777
1	77070001	77170000	503	0.350914	0.000252507	0.00166032	6.57534	ENSSSCG00000041409	MFSD4B
1	77070001	77170000	503	0.350914	0.000252507	0.00166032	6.57534	ENSSSCG00000004394	RPF2
1	77070001	77170000	503	0.350914	0.000252507	0.00166032	6.57534	ENSSSCG00000004419	SLC16A10
1	77080001	77180000	500	0.350589	0.000256156	0.00158255	6.17807	ENSSSCG00000041828
1	77080001	77180000	500	0.350589	0.000256156	0.00158255	6.17807	ENSSSCG00000048777
1	77080001	77180000	500	0.350589	0.000256156	0.00158255	6.17807	ENSSSCG00000041409	MFSD4B
1	77080001	77180000	500	0.350589	0.000256156	0.00158255	6.17807	ENSSSCG00000004394	RPF2
1	77080001	77180000	500	0.350589	0.000256156	0.00158255	6.17807	ENSSSCG00000004419	SLC16A10
1	77320001	77420000	313	0.414532	0.000364087	0.000815553	2.23999	ENSSSCG00000051118
1	77320001	77420000	313	0.414532	0.000364087	0.000815553	2.23999	ENSSSCG00000050067
1	77320001	77420000	313	0.414532	0.000364087	0.000815553	2.23999	ENSSSCG00000050853
1	77320001	77420000	313	0.414532	0.000364087	0.000815553	2.23999	ENSSSCG00000025703	REV3L
1	77330001	77430000	322	0.41497	0.000395835	0.000855733	2.16184	ENSSSCG00000051118
1	77330001	77430000	322	0.41497	0.000395835	0.000855733	2.16184	ENSSSCG00000050067
1	77330001	77430000	322	0.41497	0.000395835	0.000855733	2.16184	ENSSSCG00000050853
1	77330001	77430000	322	0.41497	0.000395835	0.000855733	2.16184	ENSSSCG00000025703	REV3L
1	77340001	77440000	333	0.401156	0.000423754	0.00088885	2.09756	ENSSSCG00000051118
1	77340001	77440000	333	0.401156	0.000423754	0.00088885	2.09756	ENSSSCG00000050067
1	77340001	77440000	333	0.401156	0.000423754	0.00088885	2.09756	ENSSSCG00000050853
1	77340001	77440000	333	0.401156	0.000423754	0.00088885	2.09756	ENSSSCG00000025703	REV3L
1	77350001	77450000	351	0.390377	0.00047751	0.000938167	1.96471	ENSSSCG00000051118
1	77350001	77450000	351	0.390377	0.00047751	0.000938167	1.96471	ENSSSCG00000050067
1	77350001	77450000	351	0.390377	0.00047751	0.000938167	1.96471	ENSSSCG00000050853
1	77350001	77450000	351	0.390377	0.00047751	0.000938167	1.96471	ENSSSCG00000025703	REV3L
1	77360001	77460000	395	0.36311	0.000544559	0.00112486	2.06563	ENSSSCG00000051118
1	77360001	77460000	395	0.36311	0.000544559	0.00112486	2.06563	ENSSSCG00000041833
1	77360001	77460000	395	0.36311	0.000544559	0.00112486	2.06563	ENSSSCG00000050067
1	77360001	77460000	395	0.36311	0.000544559	0.00112486	2.06563	ENSSSCG00000050853
1	77360001	77460000	395	0.36311	0.000544559	0.00112486	2.06563	ENSSSCG00000025703	REV3L
1	83780001	83880000	668	0.380542	0.0011511	0.00154353	1.34092	ENSSSCG00000004458	TPBG
1	83790001	83890000	659	0.424349	0.00108229	0.00143149	1.32265	ENSSSCG00000004458	TPBG
1	83800001	83900000	615	0.443524	0.000949585	0.00128086	1.34886	ENSSSCG00000004458	TPBG
1	83810001	83910000	632	0.449521	0.000962506	0.00125033	1.29904	ENSSSCG00000004458	TPBG
1	83860001	83960000	655	0.55723	0.000663423	0.00104182	1.57037	ENSSSCG00000032485
1	83860001	83960000	655	0.55723	0.000663423	0.00104182	1.57037	ENSSSCG00000041714
1	83870001	83970000	712	0.500813	0.000726714	0.00129294	1.77916	ENSSSCG00000032485
1	83870001	83970000	712	0.500813	0.000726714	0.00129294	1.77916	ENSSSCG00000041714
1	83880001	83980000	647	0.432832	0.00060905	0.00131012	2.15109	ENSSSCG00000032485
1	83880001	83980000	647	0.432832	0.00060905	0.00131012	2.15109	ENSSSCG00000041714
1	83880001	83980000	647	0.432832	0.00060905	0.00131012	2.15109	ENSSSCG00000004460	IBTK
1	83890001	83990000	626	0.398401	0.000573661	0.00134826	2.35027	ENSSSCG00000032485
1	83890001	83990000	626	0.398401	0.000573661	0.00134826	2.35027	ENSSSCG00000041714
1	83890001	83990000	626	0.398401	0.000573661	0.00134826	2.35027	ENSSSCG00000004460	IBTK
1	83900001	84000000	626	0.391074	0.000583443	0.00139519	2.3913	ENSSSCG00000032485
1	83900001	84000000	626	0.391074	0.000583443	0.00139519	2.3913	ENSSSCG00000041714
1	83900001	84000000	626	0.391074	0.000583443	0.00139519	2.3913	ENSSSCG00000004460	IBTK
1	83910001	84010000	617	0.37913	0.000580864	0.00143771	2.47512	ENSSSCG00000032485
1	83910001	84010000	617	0.37913	0.000580864	0.00143771	2.47512	ENSSSCG00000041714
1	83910001	84010000	617	0.37913	0.000580864	0.00143771	2.47512	ENSSSCG00000004460	IBTK
1	100170001	100270000	1072	0.352137	0.00261637	0.00323919	1.23805	ENSSSCG00000004520	MAPK4
1	100180001	100280000	1127	0.365132	0.00262242	0.0035743	1.36298	ENSSSCG00000004520	MAPK4
1	100190001	100290000	1133	0.365687	0.00265862	0.00365393	1.37437	ENSSSCG00000004520	MAPK4
1	100200001	100300000	1121	0.372106	0.002486	0.00381541	1.53476	ENSSSCG00000004520	MAPK4
1	100210001	100310000	1030	0.387174	0.00218257	0.0035952	1.64723	ENSSSCG00000004520	MAPK4
1	100220001	100320000	987	0.395727	0.00196772	0.0036335	1.84655	ENSSSCG00000004520	MAPK4
1	100230001	100330000	1013	0.404002	0.00203047	0.00366365	1.80434	ENSSSCG00000004520	MAPK4
1	100240001	100340000	997	0.399562	0.0020059	0.00359615	1.79279	ENSSSCG00000004520	MAPK4
1	100250001	100350000	1057	0.383915	0.00229296	0.00371399	1.61974	ENSSSCG00000004520	MAPK4
1	100250001	100350000	1057	0.383915	0.00229296	0.00371399	1.61974	ENSSSCG00000004521	MRO
1	100260001	100360000	1048	0.362345	0.00231857	0.00373725	1.61188	ENSSSCG00000004520	MAPK4
1	100260001	100360000	1048	0.362345	0.00231857	0.00373725	1.61188	ENSSSCG00000004521	MRO
1	113130001	113230000	282	0.347751	0.000615512	0.000767871	1.24753	ENSSSCG00000034769
1	113130001	113230000	282	0.347751	0.000615512	0.000767871	1.24753	ENSSSCG00000004592	SLTM
1	113130001	113230000	282	0.347751	0.000615512	0.000767871	1.24753	ENSSSCG00000024131	MINDY2
1	121850001	121950000	515	0.432432	0.00102575	0.00142058	1.38492	ENSSSCG00000004646	ATP8B4
1	121860001	121960000	511	0.445196	0.000946391	0.00143314	1.51432	ENSSSCG00000004646	ATP8B4
1	121870001	121970000	526	0.463055	0.000910086	0.00146544	1.61022	ENSSSCG00000004646	ATP8B4
1	121880001	121980000	533	0.451013	0.000928174	0.00156676	1.688	ENSSSCG00000004646	ATP8B4
1	121890001	121990000	508	0.419997	0.000949723	0.00149372	1.5728	ENSSSCG00000004646	ATP8B4
1	121900001	122000000	490	0.380075	0.000936755	0.00154235	1.64648	ENSSSCG00000004646	ATP8B4
1	131140001	131240000	296	0.351673	0.000683223	0.000852007	1.24704	ENSSSCG00000004782
1	131140001	131240000	296	0.351673	0.000683223	0.000852007	1.24704	ENSSSCG00000035284	BMF
1	133760001	133860000	208	0.361835	0.000357937	0.000616532	1.72246	ENSSSCG00000047417
1	133770001	133870000	225	0.377815	0.000373855	0.00068781	1.83978	ENSSSCG00000047417
1	133780001	133880000	277	0.425734	0.000503097	0.000888093	1.76525	ENSSSCG00000047417
1	133790001	133890000	281	0.424013	0.000508567	0.000895941	1.7617	ENSSSCG00000047417
1	133800001	133900000	283	0.399419	0.00052314	0.000877976	1.67828	ENSSSCG00000047417
1	133810001	133910000	284	0.377541	0.000555933	0.000847558	1.52457	ENSSSCG00000047417
1	133820001	133920000	321	0.34912	0.000729138	0.000900655	1.23523	ENSSSCG00000047417
1	139160001	139260000	302	0.45232	0.000525559	0.000657918	1.25184	ENSSSCG00000004820	LINS1
1	139160001	139260000	302	0.45232	0.000525559	0.000657918	1.25184	ENSSSCG00000004821	ASB7
1	139170001	139270000	329	0.458061	0.000504074	0.000742566	1.47313	ENSSSCG00000004820	LINS1
1	139170001	139270000	329	0.458061	0.000504074	0.000742566	1.47313	ENSSSCG00000004821	ASB7
1	139180001	139280000	324	0.468453	0.000496407	0.000741856	1.49445	ENSSSCG00000004820	LINS1
1	139180001	139280000	324	0.468453	0.000496407	0.000741856	1.49445	ENSSSCG00000004821	ASB7
1	139190001	139290000	314	0.466443	0.000477639	0.000726963	1.52199	ENSSSCG00000004820	LINS1
1	139190001	139290000	314	0.466443	0.000477639	0.000726963	1.52199	ENSSSCG00000004821	ASB7
1	139200001	139300000	279	0.455494	0.000439826	0.000641806	1.45923	ENSSSCG00000004821	ASB7
1	139210001	139310000	267	0.41889	0.000344346	0.000639715	1.85777	ENSSSCG00000004821	ASB7
1	139220001	139320000	272	0.381569	0.00029388	0.0006538	2.22472	ENSSSCG00000004821	ASB7
1	139230001	139330000	253	0.360591	0.000237088	0.000647278	2.73012	ENSSSCG00000004821	ASB7
1	157960001	158060000	471	0.347996	0.000925142	0.00134366	1.45238	ENSSSCG00000049954
1	157960001	158060000	471	0.347996	0.000925142	0.00134366	1.45238	ENSSSCG00000004891	SERPINB7
1	157960001	158060000	471	0.347996	0.000925142	0.00134366	1.45238	ENSSSCG00000022337	SERPINB11
1	157960001	158060000	471	0.347996	0.000925142	0.00134366	1.45238	ENSSSCG00000033560
1	157970001	158070000	413	0.371833	0.000812589	0.00108181	1.33131	ENSSSCG00000049954
1	157970001	158070000	413	0.371833	0.000812589	0.00108181	1.33131	ENSSSCG00000004891	SERPINB7
1	157970001	158070000	413	0.371833	0.000812589	0.00108181	1.33131	ENSSSCG00000022337	SERPINB11
1	157970001	158070000	413	0.371833	0.000812589	0.00108181	1.33131	ENSSSCG00000033560
1	157980001	158080000	379	0.378414	0.00073911	0.000953665	1.29029	ENSSSCG00000049954
1	157980001	158080000	379	0.378414	0.00073911	0.000953665	1.29029	ENSSSCG00000004891	SERPINB7
1	157980001	158080000	379	0.378414	0.00073911	0.000953665	1.29029	ENSSSCG00000022337	SERPINB11
1	157980001	158080000	379	0.378414	0.00073911	0.000953665	1.29029	ENSSSCG00000033560
1	158470001	158570000	538	0.369033	0.00104594	0.00134841	1.28918	ENSSSCG00000020464	U6
1	158470001	158570000	538	0.369033	0.00104594	0.00134841	1.28918	ENSSSCG00000025744	KDSR
1	158920001	159020000	507	0.36945	0.000824526	0.00118595	1.43834	ENSSSCG00000004897	ZCCHC2
1	158930001	159030000	477	0.432454	0.000734311	0.000995289	1.35541	ENSSSCG00000039179
1	158930001	159030000	477	0.432454	0.000734311	0.000995289	1.35541	ENSSSCG00000004897	ZCCHC2
1	158940001	159040000	362	0.482462	0.000418805	0.000643761	1.53714	ENSSSCG00000039179
1	158940001	159040000	362	0.482462	0.000418805	0.000643761	1.53714	ENSSSCG00000004897	ZCCHC2
1	158950001	159050000	305	0.605477	0.000281	0.000450985	1.60493	ENSSSCG00000041383
1	158950001	159050000	305	0.605477	0.000281	0.000450985	1.60493	ENSSSCG00000039179
1	158950001	159050000	305	0.605477	0.000281	0.000450985	1.60493	ENSSSCG00000004897	ZCCHC2
1	158960001	159060000	263	0.667674	0.000196884	0.00034449	1.74971	ENSSSCG00000041383
1	158960001	159060000	263	0.667674	0.000196884	0.00034449	1.74971	ENSSSCG00000039179
1	158960001	159060000	263	0.667674	0.000196884	0.00034449	1.74971	ENSSSCG00000004897	ZCCHC2
1	158970001	159070000	282	0.605206	0.000197447	0.000458439	2.32183	ENSSSCG00000041383
1	158970001	159070000	282	0.605206	0.000197447	0.000458439	2.32183	ENSSSCG00000039179
1	158970001	159070000	282	0.605206	0.000197447	0.000458439	2.32183	ENSSSCG00000004897	ZCCHC2
1	158980001	159080000	378	0.478772	0.000245227	0.000815413	3.32514	ENSSSCG00000041383
1	158980001	159080000	378	0.478772	0.000245227	0.000815413	3.32514	ENSSSCG00000039179
1	158980001	159080000	378	0.478772	0.000245227	0.000815413	3.32514	ENSSSCG00000004897	ZCCHC2
1	158990001	159090000	384	0.451754	0.000262525	0.000906087	3.45143	ENSSSCG00000041383
1	158990001	159090000	384	0.451754	0.000262525	0.000906087	3.45143	ENSSSCG00000039179
1	158990001	159090000	384	0.451754	0.000262525	0.000906087	3.45143	ENSSSCG00000004897	ZCCHC2
1	159000001	159100000	400	0.428433	0.000317335	0.00101675	3.20403	ENSSSCG00000041383
1	159000001	159100000	400	0.428433	0.000317335	0.00101675	3.20403	ENSSSCG00000039179
1	159000001	159100000	400	0.428433	0.000317335	0.00101675	3.20403	ENSSSCG00000004897	ZCCHC2
1	159010001	159110000	428	0.420712	0.000417557	0.00108655	2.60216	ENSSSCG00000041383
1	159010001	159110000	428	0.420712	0.000417557	0.00108655	2.60216	ENSSSCG00000039179
1	159010001	159110000	428	0.420712	0.000417557	0.00108655	2.60216	ENSSSCG00000004897	ZCCHC2
1	159020001	159120000	429	0.382602	0.000435182	0.00121885	2.80078	ENSSSCG00000041383
1	159020001	159120000	429	0.382602	0.000435182	0.00121885	2.80078	ENSSSCG00000039179
1	159020001	159120000	429	0.382602	0.000435182	0.00121885	2.80078	ENSSSCG00000004897	ZCCHC2
1	192590001	192690000	601	0.346039	0.00133929	0.00200143	1.4944	ENSSSCG00000041527
1	192600001	192700000	577	0.347991	0.00128035	0.00189515	1.48018	ENSSSCG00000041527
1	192600001	192700000	577	0.347991	0.00128035	0.00189515	1.48018	ENSSSCG00000043508
1	194300001	194400000	329	0.347396	0.000354443	0.00140023	3.95051	ENSSSCG00000044378
1	194300001	194400000	329	0.347396	0.000354443	0.00140023	3.95051	ENSSSCG00000048991
1	194300001	194400000	329	0.347396	0.000354443	0.00140023	3.95051	ENSSSCG00000041457
1	194300001	194400000	329	0.347396	0.000354443	0.00140023	3.95051	ENSSSCG00000028558	SGPP1
1	194310001	194410000	318	0.366871	0.000282075	0.00136563	4.84137	ENSSSCG00000044378
1	194310001	194410000	318	0.366871	0.000282075	0.00136563	4.84137	ENSSSCG00000048991
1	194310001	194410000	318	0.366871	0.000282075	0.00136563	4.84137	ENSSSCG00000041457
1	194310001	194410000	318	0.366871	0.000282075	0.00136563	4.84137	ENSSSCG00000028558	SGPP1
1	194320001	194420000	294	0.396248	0.000214646	0.00125372	5.84087	ENSSSCG00000044378
1	194320001	194420000	294	0.396248	0.000214646	0.00125372	5.84087	ENSSSCG00000048991
1	194320001	194420000	294	0.396248	0.000214646	0.00125372	5.84087	ENSSSCG00000041457
1	194320001	194420000	294	0.396248	0.000214646	0.00125372	5.84087	ENSSSCG00000028558	SGPP1
1	194330001	194430000	279	0.393898	0.000198621	0.00118149	5.94846	ENSSSCG00000044378
1	194330001	194430000	279	0.393898	0.000198621	0.00118149	5.94846	ENSSSCG00000048991
1	194330001	194430000	279	0.393898	0.000198621	0.00118149	5.94846	ENSSSCG00000041457
1	194330001	194430000	279	0.393898	0.000198621	0.00118149	5.94846	ENSSSCG00000028558	SGPP1
1	194340001	194440000	287	0.38013	0.000245773	0.00112683	4.58484	ENSSSCG00000048991
1	194340001	194440000	287	0.38013	0.000245773	0.00112683	4.58484	ENSSSCG00000043340
1	194340001	194440000	287	0.38013	0.000245773	0.00112683	4.58484	ENSSSCG00000041457
1	194340001	194440000	287	0.38013	0.000245773	0.00112683	4.58484	ENSSSCG00000005112	WDR89
1	194340001	194440000	287	0.38013	0.000245773	0.00112683	4.58484	ENSSSCG00000028558	SGPP1
1	194350001	194450000	312	0.364623	0.000309684	0.00114993	3.71324	ENSSSCG00000048991
1	194350001	194450000	312	0.364623	0.000309684	0.00114993	3.71324	ENSSSCG00000043340
1	194350001	194450000	312	0.364623	0.000309684	0.00114993	3.71324	ENSSSCG00000041457
1	194350001	194450000	312	0.364623	0.000309684	0.00114993	3.71324	ENSSSCG00000005112	WDR89
1	194350001	194450000	312	0.364623	0.000309684	0.00114993	3.71324	ENSSSCG00000028558	SGPP1
1	195750001	195850000	877	0.363621	0.00168276	0.00253216	1.50477	ENSSSCG00000044869
1	195760001	195860000	844	0.368881	0.0014801	0.00238665	1.61249	ENSSSCG00000044869
1	195770001	195870000	809	0.356844	0.00136782	0.00229871	1.68056	ENSSSCG00000044869
1	195780001	195880000	799	0.3594	0.00137837	0.00227212	1.64841	ENSSSCG00000044869
1	195780001	195880000	799	0.3594	0.00137837	0.00227212	1.64841	ENSSSCG00000005121
1	195800001	195900000	721	0.351405	0.00135706	0.00187611	1.38248	ENSSSCG00000044869
1	195800001	195900000	721	0.351405	0.00135706	0.00187611	1.38248	ENSSSCG00000005121
1	195810001	195910000	653	0.359096	0.001248	0.00162869	1.30504	ENSSSCG00000044869
1	195810001	195910000	653	0.359096	0.001248	0.00162869	1.30504	ENSSSCG00000005121
1	195820001	195920000	611	0.352823	0.00117091	0.00158195	1.35104	ENSSSCG00000044869
1	195820001	195920000	611	0.352823	0.00117091	0.00158195	1.35104	ENSSSCG00000005121
1	200530001	200630000	339	0.352799	0.000613089	0.000810529	1.32204	ENSSSCG00000050165
1	200550001	200650000	433	0.345987	0.00076684	0.00112558	1.46782	ENSSSCG00000050165
1	200560001	200660000	390	0.359174	0.000717061	0.00109677	1.52954	ENSSSCG00000050165
1	219050001	219150000	484	0.347819	0.000166653	0.00204009	12.2415	ENSSSCG00000005228	KCNV2
1	219060001	219160000	404	0.363487	8.09634e-05	0.00180661	22.3139	ENSSSCG00000005228	KCNV2
1	219070001	219170000	379	0.358347	7.95348e-05	0.00168049	21.129	ENSSSCG00000005228	KCNV2
1	219080001	219180000	368	0.34923	9.29308e-05	0.00162538	17.4902	ENSSSCG00000005228	KCNV2
1	219080001	219180000	368	0.34923	9.29308e-05	0.00162538	17.4902	ENSSSCG00000005229	VLDLR
1	227660001	227760000	448	0.355774	0.00106678	0.0014982	1.40441	ENSSSCG00000005268	RORB
1	227670001	227770000	419	0.361881	0.0010039	0.00146757	1.46187	ENSSSCG00000005268	RORB
1	227680001	227780000	398	0.382609	0.000919878	0.001467	1.59478	ENSSSCG00000005268	RORB
1	227690001	227790000	369	0.429583	0.000762261	0.00129269	1.69586	ENSSSCG00000005268	RORB
1	227700001	227800000	352	0.45049	0.000664259	0.00116481	1.75355	ENSSSCG00000005268	RORB
1	227710001	227810000	338	0.450615	0.000625344	0.0010735	1.71666	ENSSSCG00000005268	RORB
1	227720001	227820000	339	0.437256	0.000562838	0.00112538	1.99947	ENSSSCG00000005268	RORB
1	227720001	227820000	339	0.437256	0.000562838	0.00112538	1.99947	ENSSSCG00000005269	TRPM6
1	227730001	227830000	325	0.45511	0.000520879	0.00108562	2.08421	ENSSSCG00000005268	RORB
1	227730001	227830000	325	0.45511	0.000520879	0.00108562	2.08421	ENSSSCG00000005269	TRPM6
1	227740001	227840000	344	0.451652	0.000603132	0.00111017	1.84068	ENSSSCG00000005268	RORB
1	227740001	227840000	344	0.451652	0.000603132	0.00111017	1.84068	ENSSSCG00000005269	TRPM6
1	227750001	227850000	383	0.417425	0.000704971	0.00127697	1.81138	ENSSSCG00000005268	RORB
1	227750001	227850000	383	0.417425	0.000704971	0.00127697	1.81138	ENSSSCG00000005269	TRPM6
1	227760001	227860000	435	0.403213	0.000780387	0.00140837	1.80471	ENSSSCG00000048925
1	227760001	227860000	435	0.403213	0.000780387	0.00140837	1.80471	ENSSSCG00000005268	RORB
1	227760001	227860000	435	0.403213	0.000780387	0.00140837	1.80471	ENSSSCG00000005269	TRPM6
1	227770001	227870000	531	0.406671	0.000877745	0.00173186	1.97308	ENSSSCG00000048925
1	227770001	227870000	531	0.406671	0.000877745	0.00173186	1.97308	ENSSSCG00000005268	RORB
1	227770001	227870000	531	0.406671	0.000877745	0.00173186	1.97308	ENSSSCG00000005269	TRPM6
1	227780001	227880000	609	0.449383	0.000937469	0.0018183	1.93958	ENSSSCG00000048925
1	227780001	227880000	609	0.449383	0.000937469	0.0018183	1.93958	ENSSSCG00000005269	TRPM6
1	227790001	227890000	626	0.451614	0.000894854	0.00186823	2.08775	ENSSSCG00000048925
1	227790001	227890000	626	0.451614	0.000894854	0.00186823	2.08775	ENSSSCG00000005269	TRPM6
1	227800001	227900000	678	0.455587	0.000900178	0.00202532	2.24991	ENSSSCG00000048925
1	227800001	227900000	678	0.455587	0.000900178	0.00202532	2.24991	ENSSSCG00000005269	TRPM6
1	227810001	227910000	755	0.460953	0.000953896	0.00219621	2.30236	ENSSSCG00000048925
1	227810001	227910000	755	0.460953	0.000953896	0.00219621	2.30236	ENSSSCG00000005269	TRPM6
1	227820001	227920000	846	0.448583	0.000925216	0.00256798	2.77555	ENSSSCG00000048925
1	227820001	227920000	846	0.448583	0.000925216	0.00256798	2.77555	ENSSSCG00000005269	TRPM6
1	227830001	227930000	876	0.431704	0.000948988	0.00269594	2.84086	ENSSSCG00000048925
1	227830001	227930000	876	0.431704	0.000948988	0.00269594	2.84086	ENSSSCG00000005269	TRPM6
1	227840001	227940000	917	0.453074	0.000956941	0.00269096	2.81204	ENSSSCG00000048925
1	227840001	227940000	917	0.453074	0.000956941	0.00269096	2.81204	ENSSSCG00000005269	TRPM6
1	227850001	227950000	949	0.488857	0.000969162	0.00259531	2.67789	ENSSSCG00000048925
1	227850001	227950000	949	0.488857	0.000969162	0.00259531	2.67789	ENSSSCG00000005269	TRPM6
1	227860001	227960000	951	0.493733	0.000906994	0.0025823	2.8471	ENSSSCG00000048925
1	227860001	227960000	951	0.493733	0.000906994	0.0025823	2.8471	ENSSSCG00000005269	TRPM6
1	227870001	227970000	886	0.496051	0.000829124	0.0023116	2.788	ENSSSCG00000005269	TRPM6
1	227880001	227980000	839	0.46779	0.000763612	0.00231485	3.03145	ENSSSCG00000005269	TRPM6
1	227890001	227990000	839	0.454437	0.000745408	0.00234541	3.14648	ENSSSCG00000005269	TRPM6
1	227900001	228000000	803	0.445411	0.000685063	0.00228857	3.34067	ENSSSCG00000005269	TRPM6
1	227910001	228010000	731	0.442272	0.000582945	0.00214699	3.68301	ENSSSCG00000005269	TRPM6
1	227920001	228020000	683	0.472896	0.000537165	0.00198798	3.70087	ENSSSCG00000005269	TRPM6
1	227930001	228030000	729	0.503244	0.000489776	0.00212495	4.33862	ENSSSCG00000005269	TRPM6
1	227940001	228040000	655	0.492181	0.00036068	0.0020092	5.57059	ENSSSCG00000031382	C9orf40
1	227940001	228040000	655	0.492181	0.00036068	0.0020092	5.57059	ENSSSCG00000005269	TRPM6
1	227950001	228050000	613	0.458819	0.000230572	0.00206373	8.95048	ENSSSCG00000031382	C9orf40
1	227950001	228050000	613	0.458819	0.000230572	0.00206373	8.95048	ENSSSCG00000005269	TRPM6
1	227960001	228060000	570	0.455315	0.00018178	0.00198131	10.8995	ENSSSCG00000031382	C9orf40
1	227960001	228060000	570	0.455315	0.00018178	0.00198131	10.8995	ENSSSCG00000005269	TRPM6
1	227960001	228060000	570	0.455315	0.00018178	0.00198131	10.8995	ENSSSCG00000005271	CARNMT1
1	227970001	228070000	545	0.464517	0.000141176	0.00195205	13.8271	ENSSSCG00000031382	C9orf40
1	227970001	228070000	545	0.464517	0.000141176	0.00195205	13.8271	ENSSSCG00000005271	CARNMT1
1	227980001	228080000	499	0.465012	0.000110857	0.00180592	16.2905	ENSSSCG00000031382	C9orf40
1	227980001	228080000	499	0.465012	0.000110857	0.00180592	16.2905	ENSSSCG00000005271	CARNMT1
1	227990001	228090000	469	0.470381	0.00013671	0.00165364	12.096	ENSSSCG00000031382	C9orf40
1	227990001	228090000	469	0.470381	0.00013671	0.00165364	12.096	ENSSSCG00000005271	CARNMT1
1	228000001	228100000	447	0.480085	0.00017769	0.00149682	8.42377	ENSSSCG00000031382	C9orf40
1	228000001	228100000	447	0.480085	0.00017769	0.00149682	8.42377	ENSSSCG00000005271	CARNMT1
1	228010001	228110000	476	0.440496	0.000315258	0.00166107	5.26892	ENSSSCG00000031382	C9orf40
1	228010001	228110000	476	0.440496	0.000315258	0.00166107	5.26892	ENSSSCG00000005272	NMRK1
1	228010001	228110000	476	0.440496	0.000315258	0.00166107	5.26892	ENSSSCG00000005271	CARNMT1
1	228020001	228120000	467	0.386029	0.000452255	0.0016538	3.65679	ENSSSCG00000031382	C9orf40
1	228020001	228120000	467	0.386029	0.000452255	0.0016538	3.65679	ENSSSCG00000005272	NMRK1
1	228020001	228120000	467	0.386029	0.000452255	0.0016538	3.65679	ENSSSCG00000005271	CARNMT1
1	230470001	230570000	420	0.361944	0.000869457	0.00120311	1.38375	ENSSSCG00000005284	GNA14
2	45470001	45570000	254	0.382506	0.000508991	0.000793865	1.55968	ENSSSCG00000021170	FAR1
2	45480001	45580000	236	0.373281	0.000503171	0.000745353	1.48131	ENSSSCG00000021170	FAR1
2	45490001	45590000	206	0.377083	0.000504606	0.000621621	1.23189	ENSSSCG00000021170	FAR1
2	63910001	64010000	357	0.7223	0.000441477	0.000676667	1.53273	ENSSSCG00000051475
2	63920001	64020000	414	0.694881	0.000567659	0.000777214	1.36916	ENSSSCG00000051475
2	63920001	64020000	414	0.694881	0.000567659	0.000777214	1.36916	ENSSSCG00000036221
2	63930001	64030000	441	0.673092	0.000652409	0.000811699	1.24416	ENSSSCG00000051475
2	63930001	64030000	441	0.673092	0.000652409	0.000811699	1.24416	ENSSSCG00000036221
2	64790001	64890000	388	0.351908	0.000546136	0.00107492	1.96823	ENSSSCG00000013776	DDX39A
2	64790001	64890000	388	0.351908	0.000546136	0.00107492	1.96823	ENSSSCG00000032842	GIPC1
2	64790001	64890000	388	0.351908	0.000546136	0.00107492	1.96823	ENSSSCG00000013782	PTGER1
2	64790001	64890000	388	0.351908	0.000546136	0.00107492	1.96823	ENSSSCG00000013779	PKN1
2	64790001	64890000	388	0.351908	0.000546136	0.00107492	1.96823	ENSSSCG00000013775	ADGRE5
2	64800001	64900000	395	0.352692	0.000592921	0.00107505	1.81314	ENSSSCG00000013776	DDX39A
2	64800001	64900000	395	0.352692	0.000592921	0.00107505	1.81314	ENSSSCG00000013782	PTGER1
2	64800001	64900000	395	0.352692	0.000592921	0.00107505	1.81314	ENSSSCG00000013779	PKN1
2	64800001	64900000	395	0.352692	0.000592921	0.00107505	1.81314	ENSSSCG00000013775	ADGRE5
2	64810001	64910000	392	0.35679	0.000610602	0.00107353	1.75815	ENSSSCG00000013776	DDX39A
2	64810001	64910000	392	0.35679	0.000610602	0.00107353	1.75815	ENSSSCG00000013779	PKN1
2	64810001	64910000	392	0.35679	0.000610602	0.00107353	1.75815	ENSSSCG00000013775	ADGRE5
2	64820001	64920000	400	0.361412	0.000630324	0.00111761	1.77307	ENSSSCG00000013776	DDX39A
2	64820001	64920000	400	0.361412	0.000630324	0.00111761	1.77307	ENSSSCG00000013779	PKN1
2	64820001	64920000	400	0.361412	0.000630324	0.00111761	1.77307	ENSSSCG00000013775	ADGRE5
2	64830001	64930000	422	0.358374	0.000679729	0.00119605	1.7596	ENSSSCG00000013776	DDX39A
2	64830001	64930000	422	0.358374	0.000679729	0.00119605	1.7596	ENSSSCG00000013775	ADGRE5
2	64840001	64940000	441	0.348273	0.000746914	0.00123228	1.64983	ENSSSCG00000013776	DDX39A
2	64840001	64940000	441	0.348273	0.000746914	0.00123228	1.64983	ENSSSCG00000013775	ADGRE5
2	77030001	77130000	237	0.347387	0.000471333	0.000670112	1.42174	ENSSSCG00000033169	RPS15
2	77030001	77130000	237	0.347387	0.000471333	0.000670112	1.42174	ENSSSCG00000023142	GAMT
2	77030001	77130000	237	0.347387	0.000471333	0.000670112	1.42174	ENSSSCG00000023329	APC2
2	77030001	77130000	237	0.347387	0.000471333	0.000670112	1.42174	ENSSSCG00000024144
2	77030001	77130000	237	0.347387	0.000471333	0.000670112	1.42174	ENSSSCG00000013426	PWWP3A
2	77030001	77130000	237	0.347387	0.000471333	0.000670112	1.42174	ENSSSCG00000013427	DAZAP1
2	77040001	77140000	236	0.354202	0.000470893	0.000622146	1.3212	ENSSSCG00000033169	RPS15
2	77040001	77140000	236	0.354202	0.000470893	0.000622146	1.3212	ENSSSCG00000023142	GAMT
2	77040001	77140000	236	0.354202	0.000470893	0.000622146	1.3212	ENSSSCG00000024144
2	77040001	77140000	236	0.354202	0.000470893	0.000622146	1.3212	ENSSSCG00000013426	PWWP3A
2	77040001	77140000	236	0.354202	0.000470893	0.000622146	1.3212	ENSSSCG00000013427	DAZAP1
2	79450001	79550000	405	0.784574	0.000336888	0.000446161	1.32436	ENSSSCG00000014027	GRM6
2	79450001	79550000	405	0.784574	0.000336888	0.000446161	1.32436	ENSSSCG00000027351	ZNF454
2	79450001	79550000	405	0.784574	0.000336888	0.000446161	1.32436	ENSSSCG00000029380	ZFP2
2	79450001	79550000	405	0.784574	0.000336888	0.000446161	1.32436	ENSSSCG00000021640	ZNF879
2	79460001	79560000	386	0.795125	0.000272517	0.000454138	1.66646	ENSSSCG00000014027	GRM6
2	79460001	79560000	386	0.795125	0.000272517	0.000454138	1.66646	ENSSSCG00000027351	ZNF454
2	79460001	79560000	386	0.795125	0.000272517	0.000454138	1.66646	ENSSSCG00000029380	ZFP2
2	79470001	79570000	359	0.80294	0.000215928	0.000444249	2.05739	ENSSSCG00000014027	GRM6
2	79470001	79570000	359	0.80294	0.000215928	0.000444249	2.05739	ENSSSCG00000027351	ZNF454
2	79470001	79570000	359	0.80294	0.000215928	0.000444249	2.05739	ENSSSCG00000029380	ZFP2
2	79480001	79580000	323	0.840884	0.000107299	0.00044477	4.14515	ENSSSCG00000027351	ZNF454
2	79480001	79580000	323	0.840884	0.000107299	0.00044477	4.14515	ENSSSCG00000029380	ZFP2
2	79480001	79580000	323	0.840884	0.000107299	0.00044477	4.14515	ENSSSCG00000028295	ZNF354B
2	79490001	79590000	357	0.853033	0.000129152	0.000475823	3.68421	ENSSSCG00000027351	ZNF454
2	79490001	79590000	357	0.853033	0.000129152	0.000475823	3.68421	ENSSSCG00000029380	ZFP2
2	79490001	79590000	357	0.853033	0.000129152	0.000475823	3.68421	ENSSSCG00000028295	ZNF354B
2	79500001	79600000	417	0.81523	0.000185285	0.000572774	3.09131	ENSSSCG00000027351	ZNF454
2	79500001	79600000	417	0.81523	0.000185285	0.000572774	3.09131	ENSSSCG00000029380	ZFP2
2	79500001	79600000	417	0.81523	0.000185285	0.000572774	3.09131	ENSSSCG00000028295	ZNF354B
2	79510001	79610000	466	0.813929	0.000230694	0.000634045	2.74842	ENSSSCG00000034785
2	79510001	79610000	466	0.813929	0.000230694	0.000634045	2.74842	ENSSSCG00000027351	ZNF454
2	79510001	79610000	466	0.813929	0.000230694	0.000634045	2.74842	ENSSSCG00000029380	ZFP2
2	79510001	79610000	466	0.813929	0.000230694	0.000634045	2.74842	ENSSSCG00000028295	ZNF354B
2	79520001	79620000	483	0.797186	0.000272353	0.000652731	2.39664	ENSSSCG00000034785
2	79520001	79620000	483	0.797186	0.000272353	0.000652731	2.39664	ENSSSCG00000042891
2	79520001	79620000	483	0.797186	0.000272353	0.000652731	2.39664	ENSSSCG00000027351	ZNF454
2	79520001	79620000	483	0.797186	0.000272353	0.000652731	2.39664	ENSSSCG00000029380	ZFP2
2	79520001	79620000	483	0.797186	0.000272353	0.000652731	2.39664	ENSSSCG00000028295	ZNF354B
2	79530001	79630000	474	0.764397	0.000312403	0.000636702	2.03808	ENSSSCG00000034785
2	79530001	79630000	474	0.764397	0.000312403	0.000636702	2.03808	ENSSSCG00000042891
2	79530001	79630000	474	0.764397	0.000312403	0.000636702	2.03808	ENSSSCG00000029569	PROP1
2	79530001	79630000	474	0.764397	0.000312403	0.000636702	2.03808	ENSSSCG00000027351	ZNF454
2	79530001	79630000	474	0.764397	0.000312403	0.000636702	2.03808	ENSSSCG00000029380	ZFP2
2	79530001	79630000	474	0.764397	0.000312403	0.000636702	2.03808	ENSSSCG00000028295	ZNF354B
2	79540001	79640000	456	0.748854	0.000325554	0.000612664	1.88191	ENSSSCG00000034785
2	79540001	79640000	456	0.748854	0.000325554	0.000612664	1.88191	ENSSSCG00000042891
2	79540001	79640000	456	0.748854	0.000325554	0.000612664	1.88191	ENSSSCG00000029569	PROP1
2	79540001	79640000	456	0.748854	0.000325554	0.000612664	1.88191	ENSSSCG00000027351	ZNF454
2	79540001	79640000	456	0.748854	0.000325554	0.000612664	1.88191	ENSSSCG00000029380	ZFP2
2	79540001	79640000	456	0.748854	0.000325554	0.000612664	1.88191	ENSSSCG00000028295	ZNF354B
2	79550001	79650000	445	0.70776	0.000408756	0.000631491	1.54491	ENSSSCG00000034785
2	79550001	79650000	445	0.70776	0.000408756	0.000631491	1.54491	ENSSSCG00000042891
2	79550001	79650000	445	0.70776	0.000408756	0.000631491	1.54491	ENSSSCG00000029569	PROP1
2	79550001	79650000	445	0.70776	0.000408756	0.000631491	1.54491	ENSSSCG00000051188
2	79550001	79650000	445	0.70776	0.000408756	0.000631491	1.54491	ENSSSCG00000044183
2	79550001	79650000	445	0.70776	0.000408756	0.000631491	1.54491	ENSSSCG00000028295	ZNF354B
2	79560001	79660000	439	0.692933	0.000430847	0.00061772	1.43373	ENSSSCG00000034785
2	79560001	79660000	439	0.692933	0.000430847	0.00061772	1.43373	ENSSSCG00000042891
2	79560001	79660000	439	0.692933	0.000430847	0.00061772	1.43373	ENSSSCG00000029569	PROP1
2	79560001	79660000	439	0.692933	0.000430847	0.00061772	1.43373	ENSSSCG00000051188
2	79560001	79660000	439	0.692933	0.000430847	0.00061772	1.43373	ENSSSCG00000044183
2	79560001	79660000	439	0.692933	0.000430847	0.00061772	1.43373	ENSSSCG00000028295	ZNF354B
2	79570001	79670000	440	0.678223	0.000461028	0.000615221	1.33445	ENSSSCG00000034785
2	79570001	79670000	440	0.678223	0.000461028	0.000615221	1.33445	ENSSSCG00000042891
2	79570001	79670000	440	0.678223	0.000461028	0.000615221	1.33445	ENSSSCG00000029569	PROP1
2	79570001	79670000	440	0.678223	0.000461028	0.000615221	1.33445	ENSSSCG00000051188
2	79570001	79670000	440	0.678223	0.000461028	0.000615221	1.33445	ENSSSCG00000044183
2	79570001	79670000	440	0.678223	0.000461028	0.000615221	1.33445	ENSSSCG00000028295	ZNF354B
2	124640001	124740000	743	0.434355	0.00163813	0.00238084	1.45339	ENSSSCG00000041876
2	124650001	124750000	754	0.380934	0.0012481	0.00291516	2.33568	ENSSSCG00000041876
2	124660001	124760000	781	0.370664	0.00105901	0.00316091	2.98478	ENSSSCG00000041876
2	124670001	124770000	762	0.380418	0.00099194	0.00303082	3.05545	ENSSSCG00000041876
2	124710001	124810000	865	0.350355	0.00154524	0.00328751	2.12751	ENSSSCG00000041876
2	124720001	124820000	848	0.365296	0.00161396	0.00311477	1.92989	ENSSSCG00000041876
2	124730001	124830000	830	0.367851	0.00151771	0.00309721	2.04071	ENSSSCG00000041876
2	124740001	124840000	876	0.372601	0.0016167	0.00331433	2.05006	ENSSSCG00000041876
2	124750001	124850000	776	0.379162	0.00165805	0.00276268	1.66622	ENSSSCG00000041876
2	124760001	124860000	730	0.399979	0.00172139	0.00244329	1.41937	ENSSSCG00000041876
2	124770001	124870000	837	0.418791	0.0020457	0.00257849	1.26044	ENSSSCG00000041876
3	40190001	40290000	192	0.347116	0.000121699	0.00070669	5.80687	ENSSSCG00000008016	MRPS34
3	40190001	40290000	192	0.347116	0.000121699	0.00070669	5.80687	ENSSSCG00000008017	NME3
3	40190001	40290000	192	0.347116	0.000121699	0.00070669	5.80687	ENSSSCG00000039024	SPSB3
3	40190001	40290000	192	0.347116	0.000121699	0.00070669	5.80687	ENSSSCG00000021467	EME2
3	40190001	40290000	192	0.347116	0.000121699	0.00070669	5.80687	ENSSSCG00000008019	JPT2
3	40190001	40290000	192	0.347116	0.000121699	0.00070669	5.80687	ENSSSCG00000008026	CRAMP1
3	40190001	40290000	192	0.347116	0.000121699	0.00070669	5.80687	ENSSSCG00000008018	MAPK8IP3
3	40200001	40300000	192	0.349322	0.000120663	0.000711315	5.89505	ENSSSCG00000008019	JPT2
3	40200001	40300000	192	0.349322	0.000120663	0.000711315	5.89505	ENSSSCG00000008026	CRAMP1
3	40200001	40300000	192	0.349322	0.000120663	0.000711315	5.89505	ENSSSCG00000008018	MAPK8IP3
3	40210001	40310000	192	0.34829	0.000124663	0.00070737	5.67426	ENSSSCG00000008019	JPT2
3	40210001	40310000	192	0.34829	0.000124663	0.00070737	5.67426	ENSSSCG00000008026	CRAMP1
3	40210001	40310000	192	0.34829	0.000124663	0.00070737	5.67426	ENSSSCG00000008018	MAPK8IP3
3	40210001	40310000	192	0.34829	0.000124663	0.00070737	5.67426	ENSSSCG00000008020	IFT140
3	40220001	40320000	179	0.352211	0.00012272	0.000646854	5.27097	ENSSSCG00000008019	JPT2
3	40220001	40320000	179	0.352211	0.00012272	0.000646854	5.27097	ENSSSCG00000008026	CRAMP1
3	40220001	40320000	179	0.352211	0.00012272	0.000646854	5.27097	ENSSSCG00000008018	MAPK8IP3
3	40220001	40320000	179	0.352211	0.00012272	0.000646854	5.27097	ENSSSCG00000008020	IFT140
3	40230001	40330000	165	0.350194	0.000118499	0.000577071	4.86984	ENSSSCG00000008019	JPT2
3	40230001	40330000	165	0.350194	0.000118499	0.000577071	4.86984	ENSSSCG00000008026	CRAMP1
3	40230001	40330000	165	0.350194	0.000118499	0.000577071	4.86984	ENSSSCG00000008018	MAPK8IP3
3	40230001	40330000	165	0.350194	0.000118499	0.000577071	4.86984	ENSSSCG00000008020	IFT140
3	96660001	96760000	910	0.373646	0.00207931	0.00265177	1.27531	ENSSSCG00000038383	DYNC2LI1
3	96660001	96760000	910	0.373646	0.00207931	0.00265177	1.27531	ENSSSCG00000008456	PLEKHH2
3	96670001	96770000	941	0.357606	0.00218818	0.00288937	1.32044	ENSSSCG00000038383	DYNC2LI1
3	96670001	96770000	941	0.357606	0.00218818	0.00288937	1.32044	ENSSSCG00000008456	PLEKHH2
3	100460001	100560000	1179	0.352353	0.0017017	0.00402655	2.36619	ENSSSCG00000008470	THUMPD2
3	100470001	100570000	1100	0.370574	0.00135387	0.00394939	2.91711	ENSSSCG00000008470	THUMPD2
3	100480001	100580000	1033	0.365477	0.00133785	0.00375189	2.80442	ENSSSCG00000008470	THUMPD2
3	110360001	110460000	574	0.358886	0.00110093	0.00169171	1.53662	ENSSSCG00000030147	TRMT61B
3	110360001	110460000	574	0.358886	0.00110093	0.00169171	1.53662	ENSSSCG00000008538	SPDYA
3	110360001	110460000	574	0.358886	0.00110093	0.00169171	1.53662	ENSSSCG00000008540	PPP1CB
3	110360001	110460000	574	0.358886	0.00110093	0.00169171	1.53662	ENSSSCG00000008534	WDR43
3	110360001	110460000	574	0.358886	0.00110093	0.00169171	1.53662	ENSSSCG00000008536
3	110390001	110490000	296	0.34594	0.000307823	0.000976432	3.17206	ENSSSCG00000018475	U6
3	110390001	110490000	296	0.34594	0.000307823	0.000976432	3.17206	ENSSSCG00000030147	TRMT61B
3	110390001	110490000	296	0.34594	0.000307823	0.000976432	3.17206	ENSSSCG00000008538	SPDYA
3	110390001	110490000	296	0.34594	0.000307823	0.000976432	3.17206	ENSSSCG00000008540	PPP1CB
3	110390001	110490000	296	0.34594	0.000307823	0.000976432	3.17206	ENSSSCG00000048711
3	115450001	115550000	797	0.405787	0.00158484	0.00193468	1.22074	ENSSSCG00000047947
4	25030001	25130000	695	0.358114	0.00124984	0.00203901	1.63142	ENSSSCG00000045117
4	25030001	25130000	695	0.358114	0.00124984	0.00203901	1.63142	ENSSSCG00000031031	CSMD3
4	25040001	25140000	658	0.401837	0.00122284	0.00183917	1.50402	ENSSSCG00000045117
4	25040001	25140000	658	0.401837	0.00122284	0.00183917	1.50402	ENSSSCG00000031031	CSMD3
4	25050001	25150000	666	0.387305	0.00130439	0.00190122	1.45755	ENSSSCG00000045117
4	25050001	25150000	666	0.387305	0.00130439	0.00190122	1.45755	ENSSSCG00000031031	CSMD3
4	25060001	25160000	605	0.385969	0.00131339	0.00167007	1.27157	ENSSSCG00000045117
4	25060001	25160000	605	0.385969	0.00131339	0.00167007	1.27157	ENSSSCG00000031031	CSMD3
4	42880001	42980000	697	0.393594	0.00167167	0.00208467	1.24706	ENSSSCG00000006108	TMEM67
4	42880001	42980000	697	0.393594	0.00167167	0.00208467	1.24706	ENSSSCG00000006110	RBM12B
4	42880001	42980000	697	0.393594	0.00167167	0.00208467	1.24706	ENSSSCG00000037963	FAM92A
4	42890001	42990000	617	0.39529	0.00138744	0.0019084	1.37548	ENSSSCG00000006108	TMEM67
4	42890001	42990000	617	0.39529	0.00138744	0.0019084	1.37548	ENSSSCG00000006110	RBM12B
4	42890001	42990000	617	0.39529	0.00138744	0.0019084	1.37548	ENSSSCG00000037963	FAM92A
4	42900001	43000000	572	0.388696	0.0012911	0.00177394	1.37398	ENSSSCG00000006108	TMEM67
4	42900001	43000000	572	0.388696	0.0012911	0.00177394	1.37398	ENSSSCG00000006110	RBM12B
4	42900001	43000000	572	0.388696	0.0012911	0.00177394	1.37398	ENSSSCG00000037963	FAM92A
4	42910001	43010000	506	0.373939	0.00122742	0.00152969	1.24626	ENSSSCG00000045501
4	42910001	43010000	506	0.373939	0.00122742	0.00152969	1.24626	ENSSSCG00000006108	TMEM67
4	42910001	43010000	506	0.373939	0.00122742	0.00152969	1.24626	ENSSSCG00000006110	RBM12B
4	42910001	43010000	506	0.373939	0.00122742	0.00152969	1.24626	ENSSSCG00000037963	FAM92A
4	44630001	44730000	166	0.374639	0.000333529	0.00042882	1.28571	ENSSSCG00000006115	RUNX1T1
4	44650001	44750000	205	0.356506	0.000371506	0.000616485	1.65942	ENSSSCG00000006115	RUNX1T1
4	44660001	44760000	224	0.357388	0.00041425	0.000689132	1.66357	ENSSSCG00000006115	RUNX1T1
4	44670001	44770000	231	0.351336	0.000421517	0.000731216	1.73472	ENSSSCG00000006115	RUNX1T1
4	44680001	44780000	251	0.35442	0.000474783	0.000796955	1.67857	ENSSSCG00000006115	RUNX1T1
4	44690001	44790000	280	0.366179	0.000546646	0.000891449	1.63076	ENSSSCG00000006115	RUNX1T1
4	44700001	44800000	290	0.34608	0.00057396	0.000914214	1.59282	ENSSSCG00000006115	RUNX1T1
4	45340001	45440000	271	0.345933	0.000594021	0.000833633	1.40337	ENSSSCG00000050942
4	45340001	45440000	271	0.345933	0.000594021	0.000833633	1.40337	ENSSSCG00000006116	SLC26A7
4	45350001	45450000	242	0.366562	0.000545383	0.000723126	1.3259	ENSSSCG00000050942
4	45350001	45450000	242	0.366562	0.000545383	0.000723126	1.3259	ENSSSCG00000006116	SLC26A7
4	45360001	45460000	250	0.348729	0.000527954	0.000754267	1.42866	ENSSSCG00000050942
4	45360001	45460000	250	0.348729	0.000527954	0.000754267	1.42866	ENSSSCG00000006116	SLC26A7
4	45360001	45460000	250	0.348729	0.000527954	0.000754267	1.42866	ENSSSCG00000039660
4	45370001	45470000	259	0.36412	0.000556101	0.000760774	1.36805	ENSSSCG00000050942
4	45370001	45470000	259	0.36412	0.000556101	0.000760774	1.36805	ENSSSCG00000006116	SLC26A7
4	45370001	45470000	259	0.36412	0.000556101	0.000760774	1.36805	ENSSSCG00000039660
4	45380001	45480000	249	0.3711	0.000526983	0.000720374	1.36698	ENSSSCG00000050942
4	45380001	45480000	249	0.3711	0.000526983	0.000720374	1.36698	ENSSSCG00000006116	SLC26A7
4	45380001	45480000	249	0.3711	0.000526983	0.000720374	1.36698	ENSSSCG00000039660
4	45390001	45490000	243	0.376881	0.000508584	0.000695347	1.36722	ENSSSCG00000050942
4	45390001	45490000	243	0.376881	0.000508584	0.000695347	1.36722	ENSSSCG00000006116	SLC26A7
4	45390001	45490000	243	0.376881	0.000508584	0.000695347	1.36722	ENSSSCG00000039660
4	45400001	45500000	251	0.385713	0.000525597	0.000702414	1.33641	ENSSSCG00000048141
4	45400001	45500000	251	0.385713	0.000525597	0.000702414	1.33641	ENSSSCG00000006116	SLC26A7
4	45400001	45500000	251	0.385713	0.000525597	0.000702414	1.33641	ENSSSCG00000039660
4	45410001	45510000	210	0.407155	0.000445939	0.000572833	1.28455	ENSSSCG00000048141
4	45410001	45510000	210	0.407155	0.000445939	0.000572833	1.28455	ENSSSCG00000006116	SLC26A7
4	45410001	45510000	210	0.407155	0.000445939	0.000572833	1.28455	ENSSSCG00000039660
4	45420001	45520000	203	0.419643	0.000425203	0.000541113	1.2726	ENSSSCG00000048141
4	45420001	45520000	203	0.419643	0.000425203	0.000541113	1.2726	ENSSSCG00000006116	SLC26A7
4	45420001	45520000	203	0.419643	0.000425203	0.000541113	1.2726	ENSSSCG00000039660
4	45430001	45530000	207	0.434619	0.000443173	0.000557101	1.25707	ENSSSCG00000048141
4	45430001	45530000	207	0.434619	0.000443173	0.000557101	1.25707	ENSSSCG00000006116	SLC26A7
4	45430001	45530000	207	0.434619	0.000443173	0.000557101	1.25707	ENSSSCG00000039660
4	45440001	45540000	201	0.427218	0.000438341	0.000550903	1.25679	ENSSSCG00000048141
4	45440001	45540000	201	0.427218	0.000438341	0.000550903	1.25679	ENSSSCG00000006116	SLC26A7
4	45440001	45540000	201	0.427218	0.000438341	0.000550903	1.25679	ENSSSCG00000039660
4	45450001	45550000	183	0.413901	0.000391246	0.000506966	1.29577	ENSSSCG00000048141
4	45450001	45550000	183	0.413901	0.000391246	0.000506966	1.29577	ENSSSCG00000006116	SLC26A7
4	45450001	45550000	183	0.413901	0.000391246	0.000506966	1.29577	ENSSSCG00000039660
4	46610001	46710000	427	0.60321	0.000429426	0.00142113	3.30937	ENSSSCG00000006125	CALB1
4	46620001	46720000	374	0.628495	0.000364086	0.00126481	3.47393	ENSSSCG00000006125	CALB1
4	46630001	46730000	361	0.628108	0.000360079	0.00120749	3.3534	ENSSSCG00000006125	CALB1
4	46640001	46740000	352	0.621486	0.000364561	0.00116161	3.18633	ENSSSCG00000006125	CALB1
4	46640001	46740000	352	0.621486	0.000364561	0.00116161	3.18633	ENSSSCG00000006126	DECR1
4	46650001	46750000	322	0.614652	0.000342748	0.00106205	3.09863	ENSSSCG00000006125	CALB1
4	46650001	46750000	322	0.614652	0.000342748	0.00106205	3.09863	ENSSSCG00000006126	DECR1
4	46660001	46760000	304	0.612323	0.000326428	0.00100493	3.07857	ENSSSCG00000006125	CALB1
4	46660001	46760000	304	0.612323	0.000326428	0.00100493	3.07857	ENSSSCG00000006126	DECR1
4	46670001	46770000	234	0.648559	0.000225986	0.000809842	3.58359	ENSSSCG00000006125	CALB1
4	46670001	46770000	234	0.648559	0.000225986	0.000809842	3.58359	ENSSSCG00000006126	DECR1
4	46680001	46780000	218	0.631571	0.000224908	0.000733363	3.26072	ENSSSCG00000006125	CALB1
4	46680001	46780000	218	0.631571	0.000224908	0.000733363	3.26072	ENSSSCG00000006126	DECR1
4	46690001	46790000	192	0.632046	0.000204027	0.000631909	3.09718	ENSSSCG00000006125	CALB1
4	46690001	46790000	192	0.632046	0.000204027	0.000631909	3.09718	ENSSSCG00000006126	DECR1
4	46690001	46790000	192	0.632046	0.000204027	0.000631909	3.09718	ENSSSCG00000006127	NBN
4	46700001	46800000	171	0.633812	0.000182565	0.00056141	3.07512	ENSSSCG00000006125	CALB1
4	46700001	46800000	171	0.633812	0.000182565	0.00056141	3.07512	ENSSSCG00000006126	DECR1
4	46700001	46800000	171	0.633812	0.000182565	0.00056141	3.07512	ENSSSCG00000006127	NBN
4	46710001	46810000	153	0.628118	0.000157324	0.000491509	3.12418	ENSSSCG00000006125	CALB1
4	46710001	46810000	153	0.628118	0.000157324	0.000491509	3.12418	ENSSSCG00000006126	DECR1
4	46710001	46810000	153	0.628118	0.000157324	0.000491509	3.12418	ENSSSCG00000006127	NBN
4	46720001	46820000	144	0.621549	0.000151242	0.00046269	3.05927	ENSSSCG00000006125	CALB1
4	46720001	46820000	144	0.621549	0.000151242	0.00046269	3.05927	ENSSSCG00000006126	DECR1
4	46720001	46820000	144	0.621549	0.000151242	0.00046269	3.05927	ENSSSCG00000006127	NBN
4	46730001	46830000	121	0.595134	0.000131356	0.000386611	2.94323	ENSSSCG00000006126	DECR1
4	46730001	46830000	121	0.595134	0.000131356	0.000386611	2.94323	ENSSSCG00000006127	NBN
4	46740001	46840000	103	0.579129	0.000116099	0.000325982	2.80779	ENSSSCG00000006126	DECR1
4	46740001	46840000	103	0.579129	0.000116099	0.000325982	2.80779	ENSSSCG00000006127	NBN
4	46750001	46850000	109	0.594467	0.000127381	0.000346155	2.71748	ENSSSCG00000006126	DECR1
4	46750001	46850000	109	0.594467	0.000127381	0.000346155	2.71748	ENSSSCG00000006127	NBN
4	46760001	46860000	105	0.58649	0.000122646	0.000329748	2.68862	ENSSSCG00000006126	DECR1
4	46760001	46860000	105	0.58649	0.000122646	0.000329748	2.68862	ENSSSCG00000006127	NBN
4	46770001	46870000	110	0.560838	0.000148671	0.000332289	2.23506	ENSSSCG00000006127	NBN
4	46780001	46880000	104	0.566055	0.000135316	0.000324199	2.39587	ENSSSCG00000006127	NBN
4	46790001	46890000	106	0.554883	0.000148646	0.000325299	2.18841	ENSSSCG00000021184	OSGIN2
4	46790001	46890000	106	0.554883	0.000148646	0.000325299	2.18841	ENSSSCG00000006127	NBN
4	46800001	46900000	105	0.558783	0.000142662	0.000322841	2.26298	ENSSSCG00000021184	OSGIN2
4	46800001	46900000	105	0.558783	0.000142662	0.000322841	2.26298	ENSSSCG00000006127	NBN
4	46810001	46910000	100	0.558062	0.00013645	0.00030827	2.25922	ENSSSCG00000021184	OSGIN2
4	46810001	46910000	100	0.558062	0.00013645	0.00030827	2.25922	ENSSSCG00000006127	NBN
4	46820001	46920000	99	0.555434	0.00013445	0.000296939	2.20855	ENSSSCG00000021184	OSGIN2
4	46820001	46920000	99	0.555434	0.00013445	0.000296939	2.20855	ENSSSCG00000006127	NBN
4	46830001	46930000	102	0.563601	0.000138996	0.000295745	2.12772	ENSSSCG00000021184	OSGIN2
4	46830001	46930000	102	0.563601	0.000138996	0.000295745	2.12772	ENSSSCG00000006127	NBN
4	46840001	46940000	114	0.589347	0.000144515	0.00033188	2.29651	ENSSSCG00000021184	OSGIN2
4	46840001	46940000	114	0.589347	0.000144515	0.00033188	2.29651	ENSSSCG00000006127	NBN
4	46850001	46950000	119	0.575387	0.000146923	0.000338847	2.30629	ENSSSCG00000021184	OSGIN2
4	46850001	46950000	119	0.575387	0.000146923	0.000338847	2.30629	ENSSSCG00000006127	NBN
4	46860001	46960000	123	0.578651	0.00015049	0.000351606	2.33641	ENSSSCG00000021184	OSGIN2
4	46860001	46960000	123	0.578651	0.00015049	0.000351606	2.33641	ENSSSCG00000006127	NBN
4	46870001	46970000	135	0.599169	0.000147143	0.000402817	2.73759	ENSSSCG00000021184	OSGIN2
4	46870001	46970000	135	0.599169	0.000147143	0.000402817	2.73759	ENSSSCG00000006127	NBN
4	46880001	46980000	157	0.609819	0.000182074	0.000487959	2.68	ENSSSCG00000021184	OSGIN2
4	46880001	46980000	157	0.609819	0.000182074	0.000487959	2.68	ENSSSCG00000006127	NBN
4	46890001	46990000	183	0.604009	0.000228549	0.00058448	2.55735	ENSSSCG00000021184	OSGIN2
4	46890001	46990000	183	0.604009	0.000228549	0.00058448	2.55735	ENSSSCG00000006127	NBN
4	46900001	47000000	208	0.597487	0.000277653	0.000666417	2.40018	ENSSSCG00000021184	OSGIN2
4	46900001	47000000	208	0.597487	0.000277653	0.000666417	2.40018	ENSSSCG00000006127	NBN
4	46910001	47010000	219	0.59744	0.000303939	0.000709489	2.33431	ENSSSCG00000021184	OSGIN2
4	46930001	47030000	224	0.585422	0.000347453	0.000732937	2.10946	ENSSSCG00000024096	RIPK2
4	46940001	47040000	213	0.571459	0.000353976	0.000700281	1.97833	ENSSSCG00000024096	RIPK2
4	46950001	47050000	213	0.575858	0.000365911	0.000712563	1.94737	ENSSSCG00000024096	RIPK2
4	46960001	47060000	241	0.5658	0.000438224	0.000801741	1.82952	ENSSSCG00000024096	RIPK2
4	46970001	47070000	232	0.558662	0.000436837	0.00077461	1.77322	ENSSSCG00000024096	RIPK2
4	46980001	47080000	214	0.554153	0.000415333	0.000711517	1.71312	ENSSSCG00000024096	RIPK2
4	46990001	47090000	188	0.553202	0.000369282	0.000623462	1.68831	ENSSSCG00000024096	RIPK2
4	47000001	47100000	172	0.551931	0.00034537	0.000571956	1.65607	ENSSSCG00000024096	RIPK2
4	47010001	47110000	170	0.53993	0.000351941	0.000563458	1.601	ENSSSCG00000024096	RIPK2
4	47020001	47120000	177	0.498937	0.00039011	0.000576717	1.47834	ENSSSCG00000024096	RIPK2
4	47030001	47130000	185	0.502971	0.00040331	0.000606891	1.50478	ENSSSCG00000024096	RIPK2
4	47040001	47140000	170	0.498879	0.000370297	0.0005587	1.50879	ENSSSCG00000024096	RIPK2
4	47050001	47150000	175	0.477968	0.000390421	0.000569057	1.45755	ENSSSCG00000024096	RIPK2
4	47060001	47160000	153	0.467616	0.000347277	0.000495269	1.42615	ENSSSCG00000024096	RIPK2
4	47070001	47170000	174	0.41007	0.000398657	0.000515548	1.29321	ENSSSCG00000024096	RIPK2
4	47070001	47170000	174	0.41007	0.000398657	0.000515548	1.29321	ENSSSCG00000050986
4	47080001	47180000	175	0.408528	0.000396927	0.000514796	1.29695	ENSSSCG00000050986
4	47090001	47190000	172	0.400538	0.00039469	0.000498239	1.26236	ENSSSCG00000050986
4	47100001	47200000	172	0.387831	0.000396191	0.000488043	1.23184	ENSSSCG00000050986
4	47110001	47210000	166	0.392247	0.000380053	0.000464146	1.22127	ENSSSCG00000050986
4	47120001	47220000	138	0.417366	0.000292672	0.00038809	1.32602	ENSSSCG00000050986
4	47130001	47230000	122	0.398265	0.000266467	0.000330749	1.24124	ENSSSCG00000042758
4	47130001	47230000	122	0.398265	0.000266467	0.000330749	1.24124	ENSSSCG00000050986
4	47140001	47240000	138	0.421399	0.000296778	0.000389755	1.31329	ENSSSCG00000042758
4	47140001	47240000	138	0.421399	0.000296778	0.000389755	1.31329	ENSSSCG00000050986
4	47150001	47250000	132	0.429866	0.000281683	0.000371989	1.32059	ENSSSCG00000042758
4	47150001	47250000	132	0.429866	0.000281683	0.000371989	1.32059	ENSSSCG00000050986
4	47160001	47260000	130	0.419166	0.000273217	0.000360902	1.32094	ENSSSCG00000042758
4	47160001	47260000	130	0.419166	0.000273217	0.000360902	1.32094	ENSSSCG00000050986
4	47170001	47270000	108	0.506977	0.000219829	0.000336884	1.53248	ENSSSCG00000042758
4	47170001	47270000	108	0.506977	0.000219829	0.000336884	1.53248	ENSSSCG00000050986
4	47180001	47280000	109	0.496862	0.000225478	0.000336067	1.49046	ENSSSCG00000042758
4	47180001	47280000	109	0.496862	0.000225478	0.000336067	1.49046	ENSSSCG00000036051	U6
4	47180001	47280000	109	0.496862	0.000225478	0.000336067	1.49046	ENSSSCG00000050986
4	47190001	47290000	113	0.497793	0.000224972	0.000355709	1.58113	ENSSSCG00000042758
4	47190001	47290000	113	0.497793	0.000224972	0.000355709	1.58113	ENSSSCG00000036051	U6
4	47190001	47290000	113	0.497793	0.000224972	0.000355709	1.58113	ENSSSCG00000050986
4	47200001	47300000	111	0.523421	0.000202254	0.000361612	1.78791	ENSSSCG00000042758
4	47200001	47300000	111	0.523421	0.000202254	0.000361612	1.78791	ENSSSCG00000036051	U6
4	47200001	47300000	111	0.523421	0.000202254	0.000361612	1.78791	ENSSSCG00000050986
4	47210001	47310000	112	0.51949	0.000185168	0.000364331	1.96757	ENSSSCG00000042758
4	47210001	47310000	112	0.51949	0.000185168	0.000364331	1.96757	ENSSSCG00000036051	U6
4	47220001	47320000	113	0.508676	0.00018005	0.000364176	2.02264	ENSSSCG00000042758
4	47220001	47320000	113	0.508676	0.00018005	0.000364176	2.02264	ENSSSCG00000036051	U6
4	47230001	47330000	121	0.523847	0.000181144	0.000392708	2.16793	ENSSSCG00000036051	U6
4	47240001	47340000	113	0.524737	0.000157405	0.000362871	2.30533	ENSSSCG00000036051	U6
4	47250001	47350000	119	0.540236	0.000140539	0.000385893	2.74581	ENSSSCG00000036051	U6
4	47260001	47360000	121	0.532179	0.000141397	0.000384905	2.72216	ENSSSCG00000036051	U6
4	47260001	47360000	121	0.532179	0.000141397	0.000384905	2.72216	ENSSSCG00000044847
4	47270001	47370000	121	0.533084	0.000128858	0.000385566	2.99218	ENSSSCG00000036051	U6
4	47270001	47370000	121	0.533084	0.000128858	0.000385566	2.99218	ENSSSCG00000044847
4	47280001	47380000	128	0.557903	0.000118621	0.000415992	3.5069	ENSSSCG00000044847
4	47290001	47390000	125	0.572064	0.000104588	0.000407804	3.89915	ENSSSCG00000044847
4	47300001	47400000	127	0.585749	0.000103543	0.00041702	4.02751	ENSSSCG00000044847
4	47310001	47410000	129	0.600922	0.000106245	0.000425795	4.00767	ENSSSCG00000044847
4	47320001	47420000	142	0.619337	0.000109045	0.000475298	4.35873	ENSSSCG00000044847
4	47330001	47430000	156	0.613126	0.000126442	0.00051774	4.09468	ENSSSCG00000044847
4	47340001	47440000	179	0.604319	0.000145471	0.000588526	4.04566	ENSSSCG00000044847
4	47350001	47450000	182	0.612555	0.000152108	0.000605401	3.98007	ENSSSCG00000044847
4	54210001	54310000	444	0.346895	0.000402536	0.000995029	2.4719	ENSSSCG00000045469
4	54220001	54320000	501	0.372161	0.00044405	0.00108459	2.4425	ENSSSCG00000045469
4	54230001	54330000	511	0.388513	0.000445937	0.00110434	2.47645	ENSSSCG00000045469
4	54240001	54340000	544	0.37034	0.000505654	0.00111983	2.21462	ENSSSCG00000045469
4	54250001	54350000	537	0.38303	0.000526501	0.00108743	2.06539	ENSSSCG00000045469
4	54260001	54360000	516	0.37339	0.000521357	0.00102668	1.96925	ENSSSCG00000045469
4	54750001	54850000	864	0.352137	0.00205432	0.00270555	1.31701	ENSSSCG00000006151	SNX16
4	54760001	54860000	842	0.359308	0.00192441	0.00266685	1.3858	ENSSSCG00000006151	SNX16
4	54760001	54860000	842	0.359308	0.00192441	0.00266685	1.3858	ENSSSCG00000025980	CHMP4C
4	54770001	54870000	807	0.373488	0.00178281	0.00259879	1.45769	ENSSSCG00000006151	SNX16
4	54770001	54870000	807	0.373488	0.00178281	0.00259879	1.45769	ENSSSCG00000025980	CHMP4C
4	54780001	54880000	779	0.365281	0.00157133	0.00252203	1.60503	ENSSSCG00000006151	SNX16
4	54780001	54880000	779	0.365281	0.00157133	0.00252203	1.60503	ENSSSCG00000025980	CHMP4C
4	54790001	54890000	706	0.364987	0.00127828	0.00229842	1.79806	ENSSSCG00000006151	SNX16
4	54790001	54890000	706	0.364987	0.00127828	0.00229842	1.79806	ENSSSCG00000025980	CHMP4C
4	54800001	54900000	727	0.370681	0.00107886	0.00236531	2.19242	ENSSSCG00000006151	SNX16
4	54800001	54900000	727	0.370681	0.00107886	0.00236531	2.19242	ENSSSCG00000025980	CHMP4C
4	54810001	54910000	805	0.349809	0.00131965	0.00253532	1.92121	ENSSSCG00000006151	SNX16
4	54810001	54910000	805	0.349809	0.00131965	0.00253532	1.92121	ENSSSCG00000025980	CHMP4C
4	54810001	54910000	805	0.349809	0.00131965	0.00253532	1.92121	ENSSSCG00000024780	ZFAND1
4	54820001	54920000	773	0.352915	0.0013241	0.00230375	1.73986	ENSSSCG00000006151	SNX16
4	54820001	54920000	773	0.352915	0.0013241	0.00230375	1.73986	ENSSSCG00000025980	CHMP4C
4	54820001	54920000	773	0.352915	0.0013241	0.00230375	1.73986	ENSSSCG00000024780	ZFAND1
4	55790001	55890000	581	0.439495	0.000989293	0.00125171	1.26526	ENSSSCG00000022989	ZNF704
4	55800001	55900000	585	0.418039	0.00103452	0.00140777	1.3608	ENSSSCG00000022989	ZNF704
4	55810001	55910000	647	0.383866	0.00108631	0.00166444	1.5322	ENSSSCG00000022989	ZNF704
4	55820001	55920000	734	0.34834	0.00107989	0.00216429	2.00418	ENSSSCG00000046510
4	55820001	55920000	734	0.34834	0.00107989	0.00216429	2.00418	ENSSSCG00000022989	ZNF704
4	69680001	69780000	686	0.363394	0.00104377	0.0019271	1.84629	ENSSSCG00000022092	CYP7B1
4	69690001	69790000	694	0.374998	0.00100791	0.00203307	2.01711	ENSSSCG00000022092	CYP7B1
4	69700001	69800000	694	0.3824	0.000942196	0.00211646	2.24631	ENSSSCG00000022092	CYP7B1
4	69710001	69810000	701	0.389737	0.0008715	0.00224302	2.57375	ENSSSCG00000022092	CYP7B1
4	69720001	69820000	694	0.430718	0.000708471	0.00216579	3.05699	ENSSSCG00000022092	CYP7B1
4	69730001	69830000	693	0.445495	0.000609791	0.00214391	3.51581	ENSSSCG00000022092	CYP7B1
4	69740001	69840000	706	0.4221	0.000540182	0.00224284	4.15201	ENSSSCG00000022092	CYP7B1
4	69750001	69850000	666	0.416751	0.00052841	0.00214456	4.05852	ENSSSCG00000022092	CYP7B1
4	69760001	69860000	637	0.427082	0.000546507	0.00207717	3.80081	ENSSSCG00000022092	CYP7B1
4	69770001	69870000	709	0.423819	0.000660384	0.00228305	3.45716	ENSSSCG00000022092	CYP7B1
4	69780001	69880000	753	0.406783	0.000748517	0.00239033	3.19342	ENSSSCG00000022092	CYP7B1
4	69790001	69890000	917	0.401704	0.00095831	0.00296955	3.09874	ENSSSCG00000022092	CYP7B1
4	69800001	69900000	977	0.407336	0.00110744	0.00316006	2.85348	ENSSSCG00000022092	CYP7B1
5	16740001	16840000	80	0.378389	0.000134744	0.000178472	1.32453	ENSSSCG00000050655
5	21890001	21990000	282	0.346487	0.000399171	0.000836495	2.09558	ENSSSCG00000000403	BAZ2A
5	21890001	21990000	282	0.346487	0.000399171	0.000836495	2.09558	ENSSSCG00000000405
5	21890001	21990000	282	0.346487	0.000399171	0.000836495	2.09558	ENSSSCG00000000402	RBMS2
5	21900001	22000000	263	0.360715	0.000361423	0.000722722	1.99966	ENSSSCG00000018649
5	21900001	22000000	263	0.360715	0.000361423	0.000722722	1.99966	ENSSSCG00000019452	SNORD59A
5	21900001	22000000	263	0.360715	0.000361423	0.000722722	1.99966	ENSSSCG00000000403	BAZ2A
5	21900001	22000000	263	0.360715	0.000361423	0.000722722	1.99966	ENSSSCG00000000405
5	21900001	22000000	263	0.360715	0.000361423	0.000722722	1.99966	ENSSSCG00000000402	RBMS2
5	21910001	22010000	260	0.376352	0.000347619	0.000699996	2.01369	ENSSSCG00000018649
5	21910001	22010000	260	0.376352	0.000347619	0.000699996	2.01369	ENSSSCG00000019452	SNORD59A
5	21910001	22010000	260	0.376352	0.000347619	0.000699996	2.01369	ENSSSCG00000000403	BAZ2A
5	21910001	22010000	260	0.376352	0.000347619	0.000699996	2.01369	ENSSSCG00000000405
5	21910001	22010000	260	0.376352	0.000347619	0.000699996	2.01369	ENSSSCG00000000402	RBMS2
5	21910001	22010000	260	0.376352	0.000347619	0.000699996	2.01369	ENSSSCG00000000406
5	21920001	22020000	252	0.388634	0.000318794	0.000692426	2.17202	ENSSSCG00000018649
5	21920001	22020000	252	0.388634	0.000318794	0.000692426	2.17202	ENSSSCG00000019452	SNORD59A
5	21920001	22020000	252	0.388634	0.000318794	0.000692426	2.17202	ENSSSCG00000000403	BAZ2A
5	21920001	22020000	252	0.388634	0.000318794	0.000692426	2.17202	ENSSSCG00000000405
5	21920001	22020000	252	0.388634	0.000318794	0.000692426	2.17202	ENSSSCG00000000402	RBMS2
5	21920001	22020000	252	0.388634	0.000318794	0.000692426	2.17202	ENSSSCG00000000406
5	21930001	22030000	233	0.412505	0.000279145	0.000680108	2.4364	ENSSSCG00000018649
5	21930001	22030000	233	0.412505	0.000279145	0.000680108	2.4364	ENSSSCG00000019452	SNORD59A
5	21930001	22030000	233	0.412505	0.000279145	0.000680108	2.4364	ENSSSCG00000000403	BAZ2A
5	21930001	22030000	233	0.412505	0.000279145	0.000680108	2.4364	ENSSSCG00000000405
5	21930001	22030000	233	0.412505	0.000279145	0.000680108	2.4364	ENSSSCG00000000402	RBMS2
5	21930001	22030000	233	0.412505	0.000279145	0.000680108	2.4364	ENSSSCG00000000406
5	21940001	22040000	238	0.418522	0.000295514	0.000700373	2.37002	ENSSSCG00000018649
5	21940001	22040000	238	0.418522	0.000295514	0.000700373	2.37002	ENSSSCG00000019452	SNORD59A
5	21940001	22040000	238	0.418522	0.000295514	0.000700373	2.37002	ENSSSCG00000050500
5	21940001	22040000	238	0.418522	0.000295514	0.000700373	2.37002	ENSSSCG00000000403	BAZ2A
5	21940001	22040000	238	0.418522	0.000295514	0.000700373	2.37002	ENSSSCG00000000405
5	21940001	22040000	238	0.418522	0.000295514	0.000700373	2.37002	ENSSSCG00000000406
5	21950001	22050000	233	0.418317	0.000285751	0.000704422	2.46516	ENSSSCG00000018649
5	21950001	22050000	233	0.418317	0.000285751	0.000704422	2.46516	ENSSSCG00000019452	SNORD59A
5	21950001	22050000	233	0.418317	0.000285751	0.000704422	2.46516	ENSSSCG00000050500
5	21950001	22050000	233	0.418317	0.000285751	0.000704422	2.46516	ENSSSCG00000000403	BAZ2A
5	21950001	22050000	233	0.418317	0.000285751	0.000704422	2.46516	ENSSSCG00000000405
5	21950001	22050000	233	0.418317	0.000285751	0.000704422	2.46516	ENSSSCG00000020830
5	21950001	22050000	233	0.418317	0.000285751	0.000704422	2.46516	ENSSSCG00000000406
5	21960001	22060000	229	0.416475	0.000281816	0.000692934	2.45882	ENSSSCG00000018649
5	21960001	22060000	229	0.416475	0.000281816	0.000692934	2.45882	ENSSSCG00000019452	SNORD59A
5	21960001	22060000	229	0.416475	0.000281816	0.000692934	2.45882	ENSSSCG00000050500
5	21960001	22060000	229	0.416475	0.000281816	0.000692934	2.45882	ENSSSCG00000000403	BAZ2A
5	21960001	22060000	229	0.416475	0.000281816	0.000692934	2.45882	ENSSSCG00000000405
5	21960001	22060000	229	0.416475	0.000281816	0.000692934	2.45882	ENSSSCG00000020830
5	21960001	22060000	229	0.416475	0.000281816	0.000692934	2.45882	ENSSSCG00000000406
5	21970001	22070000	228	0.379768	0.000285987	0.000696874	2.43673	ENSSSCG00000018649
5	21970001	22070000	228	0.379768	0.000285987	0.000696874	2.43673	ENSSSCG00000019452	SNORD59A
5	21970001	22070000	228	0.379768	0.000285987	0.000696874	2.43673	ENSSSCG00000050500
5	21970001	22070000	228	0.379768	0.000285987	0.000696874	2.43673	ENSSSCG00000000403	BAZ2A
5	21970001	22070000	228	0.379768	0.000285987	0.000696874	2.43673	ENSSSCG00000000405
5	21970001	22070000	228	0.379768	0.000285987	0.000696874	2.43673	ENSSSCG00000020830
5	21970001	22070000	228	0.379768	0.000285987	0.000696874	2.43673	ENSSSCG00000026055
5	21970001	22070000	228	0.379768	0.000285987	0.000696874	2.43673	ENSSSCG00000000406
5	21980001	22080000	235	0.365647	0.00029104	0.000736162	2.52942	ENSSSCG00000018649
5	21980001	22080000	235	0.365647	0.00029104	0.000736162	2.52942	ENSSSCG00000019452	SNORD59A
5	21980001	22080000	235	0.365647	0.00029104	0.000736162	2.52942	ENSSSCG00000050500
5	21980001	22080000	235	0.365647	0.00029104	0.000736162	2.52942	ENSSSCG00000000403	BAZ2A
5	21980001	22080000	235	0.365647	0.00029104	0.000736162	2.52942	ENSSSCG00000000405
5	21980001	22080000	235	0.365647	0.00029104	0.000736162	2.52942	ENSSSCG00000020830
5	21980001	22080000	235	0.365647	0.00029104	0.000736162	2.52942	ENSSSCG00000026055
5	21980001	22080000	235	0.365647	0.00029104	0.000736162	2.52942	ENSSSCG00000000406
5	21990001	22090000	236	0.381477	0.000279799	0.000761371	2.72114	ENSSSCG00000018649
5	21990001	22090000	236	0.381477	0.000279799	0.000761371	2.72114	ENSSSCG00000019452	SNORD59A
5	21990001	22090000	236	0.381477	0.000279799	0.000761371	2.72114	ENSSSCG00000050500
5	21990001	22090000	236	0.381477	0.000279799	0.000761371	2.72114	ENSSSCG00000000405
5	21990001	22090000	236	0.381477	0.000279799	0.000761371	2.72114	ENSSSCG00000020830
5	21990001	22090000	236	0.381477	0.000279799	0.000761371	2.72114	ENSSSCG00000026055
5	21990001	22090000	236	0.381477	0.000279799	0.000761371	2.72114	ENSSSCG00000000406
5	22000001	22100000	222	0.407285	0.000223219	0.000770664	3.4525	ENSSSCG00000050500
5	22000001	22100000	222	0.407285	0.000223219	0.000770664	3.4525	ENSSSCG00000020830
5	22000001	22100000	222	0.407285	0.000223219	0.000770664	3.4525	ENSSSCG00000026055
5	22000001	22100000	222	0.407285	0.000223219	0.000770664	3.4525	ENSSSCG00000027854	HSD17B6
5	22000001	22100000	222	0.407285	0.000223219	0.000770664	3.4525	ENSSSCG00000000406
5	22010001	22110000	213	0.387693	0.000209994	0.000731863	3.48516	ENSSSCG00000050500
5	22010001	22110000	213	0.387693	0.000209994	0.000731863	3.48516	ENSSSCG00000020830
5	22010001	22110000	213	0.387693	0.000209994	0.000731863	3.48516	ENSSSCG00000026055
5	22010001	22110000	213	0.387693	0.000209994	0.000731863	3.48516	ENSSSCG00000027854	HSD17B6
5	22010001	22110000	213	0.387693	0.000209994	0.000731863	3.48516	ENSSSCG00000000406
5	22020001	22120000	221	0.346322	0.000234459	0.000723765	3.08696	ENSSSCG00000050500
5	22020001	22120000	221	0.346322	0.000234459	0.000723765	3.08696	ENSSSCG00000020830
5	22020001	22120000	221	0.346322	0.000234459	0.000723765	3.08696	ENSSSCG00000026055
5	22020001	22120000	221	0.346322	0.000234459	0.000723765	3.08696	ENSSSCG00000027854	HSD17B6
5	22020001	22120000	221	0.346322	0.000234459	0.000723765	3.08696	ENSSSCG00000000406
5	22100001	22200000	308	0.348548	0.000198393	0.0011092	5.59092	ENSSSCG00000031735
5	22100001	22200000	308	0.348548	0.000198393	0.0011092	5.59092	ENSSSCG00000027854	HSD17B6
5	22110001	22210000	338	0.366218	0.000192467	0.00128264	6.66421	ENSSSCG00000045065
5	22110001	22210000	338	0.366218	0.000192467	0.00128264	6.66421	ENSSSCG00000031735
5	22110001	22210000	338	0.366218	0.000192467	0.00128264	6.66421	ENSSSCG00000027854	HSD17B6
5	22120001	22220000	358	0.377726	0.000203414	0.00140254	6.895	ENSSSCG00000045065
5	22120001	22220000	358	0.377726	0.000203414	0.00140254	6.895	ENSSSCG00000036084	U6
5	22120001	22220000	358	0.377726	0.000203414	0.00140254	6.895	ENSSSCG00000031735
5	22120001	22220000	358	0.377726	0.000203414	0.00140254	6.895	ENSSSCG00000027854	HSD17B6
5	22130001	22230000	366	0.388983	0.000199479	0.00143319	7.18467	ENSSSCG00000045065
5	22130001	22230000	366	0.388983	0.000199479	0.00143319	7.18467	ENSSSCG00000036084	U6
5	22130001	22230000	366	0.388983	0.000199479	0.00143319	7.18467	ENSSSCG00000031735
5	22130001	22230000	366	0.388983	0.000199479	0.00143319	7.18467	ENSSSCG00000000415	SDR9C7
5	22130001	22230000	366	0.388983	0.000199479	0.00143319	7.18467	ENSSSCG00000027854	HSD17B6
5	22130001	22230000	366	0.388983	0.000199479	0.00143319	7.18467	ENSSSCG00000000419	RDH16
5	22140001	22240000	385	0.384	0.000207601	0.00149026	7.17848	ENSSSCG00000045065
5	22140001	22240000	385	0.384	0.000207601	0.00149026	7.17848	ENSSSCG00000036084	U6
5	22140001	22240000	385	0.384	0.000207601	0.00149026	7.17848	ENSSSCG00000031735
5	22140001	22240000	385	0.384	0.000207601	0.00149026	7.17848	ENSSSCG00000000415	SDR9C7
5	22140001	22240000	385	0.384	0.000207601	0.00149026	7.17848	ENSSSCG00000027854	HSD17B6
5	22140001	22240000	385	0.384	0.000207601	0.00149026	7.17848	ENSSSCG00000000419	RDH16
5	22150001	22250000	412	0.390285	0.000215096	0.00161639	7.51474	ENSSSCG00000045065
5	22150001	22250000	412	0.390285	0.000215096	0.00161639	7.51474	ENSSSCG00000036084	U6
5	22150001	22250000	412	0.390285	0.000215096	0.00161639	7.51474	ENSSSCG00000031735
5	22150001	22250000	412	0.390285	0.000215096	0.00161639	7.51474	ENSSSCG00000000415	SDR9C7
5	22150001	22250000	412	0.390285	0.000215096	0.00161639	7.51474	ENSSSCG00000027854	HSD17B6
5	22150001	22250000	412	0.390285	0.000215096	0.00161639	7.51474	ENSSSCG00000000419	RDH16
5	22160001	22260000	432	0.386115	0.000243513	0.00172617	7.08862	ENSSSCG00000045065
5	22160001	22260000	432	0.386115	0.000243513	0.00172617	7.08862	ENSSSCG00000036084	U6
5	22160001	22260000	432	0.386115	0.000243513	0.00172617	7.08862	ENSSSCG00000031735
5	22160001	22260000	432	0.386115	0.000243513	0.00172617	7.08862	ENSSSCG00000000415	SDR9C7
5	22160001	22260000	432	0.386115	0.000243513	0.00172617	7.08862	ENSSSCG00000000419	RDH16
5	22170001	22270000	437	0.386463	0.00027162	0.00173426	6.38488	ENSSSCG00000045065
5	22170001	22270000	437	0.386463	0.00027162	0.00173426	6.38488	ENSSSCG00000036084	U6
5	22170001	22270000	437	0.386463	0.00027162	0.00173426	6.38488	ENSSSCG00000000415	SDR9C7
5	22170001	22270000	437	0.386463	0.00027162	0.00173426	6.38488	ENSSSCG00000000419	RDH16
5	22180001	22280000	426	0.377264	0.000282363	0.00166036	5.88023	ENSSSCG00000045065
5	22180001	22280000	426	0.377264	0.000282363	0.00166036	5.88023	ENSSSCG00000036084	U6
5	22180001	22280000	426	0.377264	0.000282363	0.00166036	5.88023	ENSSSCG00000000415	SDR9C7
5	22180001	22280000	426	0.377264	0.000282363	0.00166036	5.88023	ENSSSCG00000000419	RDH16
5	22190001	22290000	387	0.371092	0.000270411	0.00148751	5.50092	ENSSSCG00000045065
5	22190001	22290000	387	0.371092	0.000270411	0.00148751	5.50092	ENSSSCG00000036084	U6
5	22190001	22290000	387	0.371092	0.000270411	0.00148751	5.50092	ENSSSCG00000000415	SDR9C7
5	22190001	22290000	387	0.371092	0.000270411	0.00148751	5.50092	ENSSSCG00000000419	RDH16
5	22200001	22300000	365	0.349228	0.000289938	0.00137167	4.73091	ENSSSCG00000045065
5	22200001	22300000	365	0.349228	0.000289938	0.00137167	4.73091	ENSSSCG00000036084	U6
5	22200001	22300000	365	0.349228	0.000289938	0.00137167	4.73091	ENSSSCG00000000415	SDR9C7
5	22200001	22300000	365	0.349228	0.000289938	0.00137167	4.73091	ENSSSCG00000000419	RDH16
5	22240001	22340000	307	0.355338	0.000264371	0.00120932	4.57433	ENSSSCG00000037701	GPR182
5	22240001	22340000	307	0.355338	0.000264371	0.00120932	4.57433	ENSSSCG00000037617	ZBTB39
5	22240001	22340000	307	0.355338	0.000264371	0.00120932	4.57433	ENSSSCG00000000415	SDR9C7
5	22240001	22340000	307	0.355338	0.000264371	0.00120932	4.57433	ENSSSCG00000000418	TAC3
5	22240001	22340000	307	0.355338	0.000264371	0.00120932	4.57433	ENSSSCG00000000413	MYO1A
5	22240001	22340000	307	0.355338	0.000264371	0.00120932	4.57433	ENSSSCG00000000419	RDH16
5	22250001	22350000	285	0.349028	0.000251554	0.0011129	4.4241	ENSSSCG00000037701	GPR182
5	22250001	22350000	285	0.349028	0.000251554	0.0011129	4.4241	ENSSSCG00000037617	ZBTB39
5	22250001	22350000	285	0.349028	0.000251554	0.0011129	4.4241	ENSSSCG00000000418	TAC3
5	22250001	22350000	285	0.349028	0.000251554	0.0011129	4.4241	ENSSSCG00000000413	MYO1A
5	22250001	22350000	285	0.349028	0.000251554	0.0011129	4.4241	ENSSSCG00000000419	RDH16
5	22260001	22360000	283	0.380856	0.00022002	0.00114581	5.20775	ENSSSCG00000037701	GPR182
5	22260001	22360000	283	0.380856	0.00022002	0.00114581	5.20775	ENSSSCG00000037617	ZBTB39
5	22260001	22360000	283	0.380856	0.00022002	0.00114581	5.20775	ENSSSCG00000000418	TAC3
5	22260001	22360000	283	0.380856	0.00022002	0.00114581	5.20775	ENSSSCG00000000413	MYO1A
5	22260001	22360000	283	0.380856	0.00022002	0.00114581	5.20775	ENSSSCG00000000419	RDH16
5	22270001	22370000	286	0.371993	0.000192296	0.00115152	5.98827	ENSSSCG00000037701	GPR182
5	22270001	22370000	286	0.371993	0.000192296	0.00115152	5.98827	ENSSSCG00000037617	ZBTB39
5	22270001	22370000	286	0.371993	0.000192296	0.00115152	5.98827	ENSSSCG00000000418	TAC3
5	22270001	22370000	286	0.371993	0.000192296	0.00115152	5.98827	ENSSSCG00000000413	MYO1A
5	22270001	22370000	286	0.371993	0.000192296	0.00115152	5.98827	ENSSSCG00000025542	NEMP1
5	22270001	22370000	286	0.371993	0.000192296	0.00115152	5.98827	ENSSSCG00000000419	RDH16
5	22280001	22380000	288	0.376615	0.000187047	0.00116293	6.21731	ENSSSCG00000037701	GPR182
5	22280001	22380000	288	0.376615	0.000187047	0.00116293	6.21731	ENSSSCG00000037617	ZBTB39
5	22280001	22380000	288	0.376615	0.000187047	0.00116293	6.21731	ENSSSCG00000000418	TAC3
5	22280001	22380000	288	0.376615	0.000187047	0.00116293	6.21731	ENSSSCG00000000413	MYO1A
5	22280001	22380000	288	0.376615	0.000187047	0.00116293	6.21731	ENSSSCG00000025542	NEMP1
5	22280001	22380000	288	0.376615	0.000187047	0.00116293	6.21731	ENSSSCG00000000419	RDH16
5	22290001	22390000	322	0.375616	0.000198598	0.00128983	6.49468	ENSSSCG00000037701	GPR182
5	22290001	22390000	322	0.375616	0.000198598	0.00128983	6.49468	ENSSSCG00000037617	ZBTB39
5	22290001	22390000	322	0.375616	0.000198598	0.00128983	6.49468	ENSSSCG00000000418	TAC3
5	22290001	22390000	322	0.375616	0.000198598	0.00128983	6.49468	ENSSSCG00000000413	MYO1A
5	22290001	22390000	322	0.375616	0.000198598	0.00128983	6.49468	ENSSSCG00000025542	NEMP1
5	22290001	22390000	322	0.375616	0.000198598	0.00128983	6.49468	ENSSSCG00000000419	RDH16
5	22300001	22400000	323	0.384553	0.000170655	0.00130441	7.64355	ENSSSCG00000037701	GPR182
5	22300001	22400000	323	0.384553	0.000170655	0.00130441	7.64355	ENSSSCG00000037617	ZBTB39
5	22300001	22400000	323	0.384553	0.000170655	0.00130441	7.64355	ENSSSCG00000000418	TAC3
5	22300001	22400000	323	0.384553	0.000170655	0.00130441	7.64355	ENSSSCG00000000413	MYO1A
5	22300001	22400000	323	0.384553	0.000170655	0.00130441	7.64355	ENSSSCG00000025542	NEMP1
5	22300001	22400000	323	0.384553	0.000170655	0.00130441	7.64355	ENSSSCG00000048688
5	22310001	22410000	320	0.385389	0.000161006	0.00128222	7.9638	ENSSSCG00000037701	GPR182
5	22310001	22410000	320	0.385389	0.000161006	0.00128222	7.9638	ENSSSCG00000037617	ZBTB39
5	22310001	22410000	320	0.385389	0.000161006	0.00128222	7.9638	ENSSSCG00000000411	NAB2
5	22310001	22410000	320	0.385389	0.000161006	0.00128222	7.9638	ENSSSCG00000000418	TAC3
5	22310001	22410000	320	0.385389	0.000161006	0.00128222	7.9638	ENSSSCG00000000413	MYO1A
5	22310001	22410000	320	0.385389	0.000161006	0.00128222	7.9638	ENSSSCG00000025542	NEMP1
5	22310001	22410000	320	0.385389	0.000161006	0.00128222	7.9638	ENSSSCG00000048688
5	22310001	22410000	320	0.385389	0.000161006	0.00128222	7.9638	ENSSSCG00000040435	STAT6
5	22320001	22420000	333	0.373403	0.000173651	0.00132294	7.61838	ENSSSCG00000000411	NAB2
5	22320001	22420000	333	0.373403	0.000173651	0.00132294	7.61838	ENSSSCG00000000418	TAC3
5	22320001	22420000	333	0.373403	0.000173651	0.00132294	7.61838	ENSSSCG00000000413	MYO1A
5	22320001	22420000	333	0.373403	0.000173651	0.00132294	7.61838	ENSSSCG00000025542	NEMP1
5	22320001	22420000	333	0.373403	0.000173651	0.00132294	7.61838	ENSSSCG00000048688
5	22320001	22420000	333	0.373403	0.000173651	0.00132294	7.61838	ENSSSCG00000040435	STAT6
5	22330001	22430000	332	0.35435	0.00018441	0.00129185	7.00531	ENSSSCG00000000411	NAB2
5	22330001	22430000	332	0.35435	0.00018441	0.00129185	7.00531	ENSSSCG00000000418	TAC3
5	22330001	22430000	332	0.35435	0.00018441	0.00129185	7.00531	ENSSSCG00000000413	MYO1A
5	22330001	22430000	332	0.35435	0.00018441	0.00129185	7.00531	ENSSSCG00000025542	NEMP1
5	22330001	22430000	332	0.35435	0.00018441	0.00129185	7.00531	ENSSSCG00000048688
5	22330001	22430000	332	0.35435	0.00018441	0.00129185	7.00531	ENSSSCG00000040435	STAT6
5	30810001	30910000	999	0.348295	0.00218098	0.00276044	1.26569	ENSSSCG00000000478	GRIP1
5	33500001	33600000	124	0.398841	0.000237886	0.000379992	1.59737	ENSSSCG00000048992
5	33500001	33600000	124	0.398841	0.000237886	0.000379992	1.59737	ENSSSCG00000038031	CPSF6
5	33500001	33600000	124	0.398841	0.000237886	0.000379992	1.59737	ENSSSCG00000000492	LYZ
5	39200001	39300000	256	0.476964	0.00021734	0.000972423	4.4742	ENSSSCG00000044141
5	39210001	39310000	262	0.474035	0.000220515	0.00101471	4.60155	ENSSSCG00000044141
5	39220001	39320000	259	0.476099	0.000243985	0.000991276	4.06286	ENSSSCG00000000521	PHLDA1
5	39220001	39320000	259	0.476099	0.000243985	0.000991276	4.06286	ENSSSCG00000044141
5	39230001	39330000	259	0.467109	0.000314075	0.00095296	3.03418	ENSSSCG00000000521	PHLDA1
5	39230001	39330000	259	0.467109	0.000314075	0.00095296	3.03418	ENSSSCG00000044141
5	39230001	39330000	259	0.467109	0.000314075	0.00095296	3.03418	ENSSSCG00000000522	NAP1L1
5	39240001	39340000	263	0.45084	0.000376125	0.000936689	2.49037	ENSSSCG00000000521	PHLDA1
5	39240001	39340000	263	0.45084	0.000376125	0.000936689	2.49037	ENSSSCG00000044141
5	39240001	39340000	263	0.45084	0.000376125	0.000936689	2.49037	ENSSSCG00000000522	NAP1L1
5	39250001	39350000	260	0.431381	0.000457399	0.000873295	1.90926	ENSSSCG00000000521	PHLDA1
5	39250001	39350000	260	0.431381	0.000457399	0.000873295	1.90926	ENSSSCG00000044141
5	39250001	39350000	260	0.431381	0.000457399	0.000873295	1.90926	ENSSSCG00000000522	NAP1L1
5	39260001	39360000	272	0.411618	0.000546046	0.000882164	1.61555	ENSSSCG00000000521	PHLDA1
5	39260001	39360000	272	0.411618	0.000546046	0.000882164	1.61555	ENSSSCG00000044141
5	39260001	39360000	272	0.411618	0.000546046	0.000882164	1.61555	ENSSSCG00000000522	NAP1L1
5	39270001	39370000	254	0.384539	0.000615794	0.000765738	1.2435	ENSSSCG00000000521	PHLDA1
5	39270001	39370000	254	0.384539	0.000615794	0.000765738	1.2435	ENSSSCG00000044141
5	39270001	39370000	254	0.384539	0.000615794	0.000765738	1.2435	ENSSSCG00000000522	NAP1L1
5	45140001	45240000	325	0.359501	0.000179119	0.00128191	7.15675	ENSSSCG00000045661
5	45140001	45240000	325	0.359501	0.000179119	0.00128191	7.15675	ENSSSCG00000024232	CCDC91
5	45150001	45250000	326	0.366293	0.000142319	0.00131973	9.27304	ENSSSCG00000045661
5	45150001	45250000	326	0.366293	0.000142319	0.00131973	9.27304	ENSSSCG00000024232	CCDC91
5	45160001	45260000	320	0.36228	0.000182123	0.00128269	7.04299	ENSSSCG00000045661
5	45160001	45260000	320	0.36228	0.000182123	0.00128269	7.04299	ENSSSCG00000024232	CCDC91
5	60910001	61010000	393	0.3728	0.000727581	0.00123769	1.7011	ENSSSCG00000049579
5	60920001	61020000	281	0.359626	0.000422126	0.00093193	2.20771	ENSSSCG00000049579
5	60920001	61020000	281	0.359626	0.000422126	0.00093193	2.20771	ENSSSCG00000040242
5	60930001	61030000	237	0.362802	0.000332574	0.00080438	2.41865	ENSSSCG00000049579
5	60930001	61030000	237	0.362802	0.000332574	0.00080438	2.41865	ENSSSCG00000040242
5	60940001	61040000	155	0.362067	0.000257218	0.000496977	1.93212	ENSSSCG00000049579
5	60940001	61040000	155	0.362067	0.000257218	0.000496977	1.93212	ENSSSCG00000040242
5	60950001	61050000	106	0.347475	0.000190474	0.000333759	1.75225	ENSSSCG00000049579
5	60950001	61050000	106	0.347475	0.000190474	0.000333759	1.75225	ENSSSCG00000040242
6	32390001	32490000	1038	0.359421	0.0019442	0.00247334	1.27216	ENSSSCG00000049382
6	32400001	32500000	997	0.361036	0.00190829	0.0023222	1.2169	ENSSSCG00000049382
6	32400001	32500000	997	0.361036	0.00190829	0.0023222	1.2169	ENSSSCG00000002835	TOX3
6	32410001	32510000	1122	0.351033	0.00208991	0.00270768	1.2956	ENSSSCG00000049382
6	32410001	32510000	1122	0.351033	0.00208991	0.00270768	1.2956	ENSSSCG00000002835	TOX3
6	32460001	32560000	942	0.368081	0.00183385	0.00246722	1.34538	ENSSSCG00000049382
6	32460001	32560000	942	0.368081	0.00183385	0.00246722	1.34538	ENSSSCG00000002835	TOX3
6	80000001	80100000	579	0.407413	0.00123135	0.00156017	1.26704	ENSSSCG00000037400
6	80000001	80100000	579	0.407413	0.00123135	0.00156017	1.26704	ENSSSCG00000030015
6	80000001	80100000	579	0.407413	0.00123135	0.00156017	1.26704	ENSSSCG00000003520
6	80010001	80110000	530	0.45172	0.000966614	0.00153485	1.58786	ENSSSCG00000030015
6	80010001	80110000	530	0.45172	0.000966614	0.00153485	1.58786	ENSSSCG00000003520
6	80020001	80120000	522	0.491382	0.000839977	0.00150688	1.79395	ENSSSCG00000003521
6	80020001	80120000	522	0.491382	0.000839977	0.00150688	1.79395	ENSSSCG00000003520
6	80030001	80130000	486	0.505002	0.00071925	0.00145319	2.02042	ENSSSCG00000003521
6	80030001	80130000	486	0.505002	0.00071925	0.00145319	2.02042	ENSSSCG00000003520
6	80040001	80140000	444	0.493949	0.000718342	0.00128952	1.79513	ENSSSCG00000003521
6	80040001	80140000	444	0.493949	0.000718342	0.00128952	1.79513	ENSSSCG00000003520
6	80050001	80150000	430	0.464243	0.000863841	0.00112932	1.30732	ENSSSCG00000003521
6	80050001	80150000	430	0.464243	0.000863841	0.00112932	1.30732	ENSSSCG00000003520
6	83260001	83360000	702	0.352786	0.00129845	0.00189146	1.45671	ENSSSCG00000003554
6	83260001	83360000	702	0.352786	0.00129845	0.00189146	1.45671	ENSSSCG00000003553	MTFR1L
6	83260001	83360000	702	0.352786	0.00129845	0.00189146	1.45671	ENSSSCG00000003552	AUNIP
6	83260001	83360000	702	0.352786	0.00129845	0.00189146	1.45671	ENSSSCG00000003551	PAQR7
6	83260001	83360000	702	0.352786	0.00129845	0.00189146	1.45671	ENSSSCG00000026257	STMN1
6	83270001	83370000	641	0.358808	0.00118604	0.0017099	1.44169	ENSSSCG00000003553	MTFR1L
6	83270001	83370000	641	0.358808	0.00118604	0.0017099	1.44169	ENSSSCG00000003552	AUNIP
6	83270001	83370000	641	0.358808	0.00118604	0.0017099	1.44169	ENSSSCG00000003551	PAQR7
6	83270001	83370000	641	0.358808	0.00118604	0.0017099	1.44169	ENSSSCG00000026257	STMN1
6	85060001	85160000	850	0.360305	0.00150289	0.0028632	1.90513	ENSSSCG00000030623	XKR8
6	85060001	85160000	850	0.360305	0.00150289	0.0028632	1.90513	ENSSSCG00000003580	EYA3
6	85060001	85160000	850	0.360305	0.00150289	0.0028632	1.90513	ENSSSCG00000003582	SMPDL3B
6	85070001	85170000	819	0.376355	0.00137822	0.0027811	2.01789	ENSSSCG00000030623	XKR8
6	85070001	85170000	819	0.376355	0.00137822	0.0027811	2.01789	ENSSSCG00000003580	EYA3
6	85070001	85170000	819	0.376355	0.00137822	0.0027811	2.01789	ENSSSCG00000003582	SMPDL3B
6	85080001	85180000	789	0.376793	0.00127185	0.00272988	2.14639	ENSSSCG00000030623	XKR8
6	85080001	85180000	789	0.376793	0.00127185	0.00272988	2.14639	ENSSSCG00000003580	EYA3
6	85080001	85180000	789	0.376793	0.00127185	0.00272988	2.14639	ENSSSCG00000003582	SMPDL3B
6	85090001	85190000	783	0.375792	0.00126785	0.00267253	2.10792	ENSSSCG00000030623	XKR8
6	85090001	85190000	783	0.375792	0.00126785	0.00267253	2.10792	ENSSSCG00000003580	EYA3
6	85100001	85200000	779	0.367677	0.00130856	0.00265166	2.0264	ENSSSCG00000003580	EYA3
6	93640001	93740000	209	0.446235	0.00030614	0.000489782	1.59986	ENSSSCG00000031631	GNL2
6	93640001	93740000	209	0.446235	0.00030614	0.000489782	1.59986	ENSSSCG00000032240	RSPO1
6	93650001	93750000	150	0.64027	0.000181037	0.000325643	1.79876	ENSSSCG00000032240	RSPO1
6	93650001	93750000	150	0.64027	0.000181037	0.000325643	1.79876	ENSSSCG00000039905	C1orf109
6	93660001	93760000	147	0.650226	0.000177364	0.000321202	1.81098	ENSSSCG00000032909	CDCA8
6	93660001	93760000	147	0.650226	0.000177364	0.000321202	1.81098	ENSSSCG00000032240	RSPO1
6	93660001	93760000	147	0.650226	0.000177364	0.000321202	1.81098	ENSSSCG00000039905	C1orf109
6	93670001	93770000	193	0.723944	0.000253902	0.000320165	1.26098	ENSSSCG00000032909	CDCA8
6	93670001	93770000	193	0.723944	0.000253902	0.000320165	1.26098	ENSSSCG00000032240	RSPO1
6	93670001	93770000	193	0.723944	0.000253902	0.000320165	1.26098	ENSSSCG00000039905	C1orf109
6	93670001	93770000	193	0.723944	0.000253902	0.000320165	1.26098	ENSSSCG00000038675	EPHA10
6	95880001	95980000	330	0.345175	0.000614347	0.000881172	1.43432	ENSSSCG00000003670	RLF
6	95890001	95990000	315	0.36477	0.000573114	0.000816672	1.42497	ENSSSCG00000003670	RLF
6	95900001	96000000	268	0.377054	0.00048035	0.000690343	1.43717	ENSSSCG00000003670	RLF
6	98200001	98300000	619	0.349423	0.00135891	0.00170912	1.25771	ENSSSCG00000038465	VAPA
6	98200001	98300000	619	0.349423	0.00135891	0.00170912	1.25771	ENSSSCG00000051135
6	98200001	98300000	619	0.349423	0.00135891	0.00170912	1.25771	ENSSSCG00000037264	RAB31
6	98210001	98310000	713	0.346189	0.0015058	0.00205536	1.36496	ENSSSCG00000038465	VAPA
6	98210001	98310000	713	0.346189	0.0015058	0.00205536	1.36496	ENSSSCG00000051135
6	98210001	98310000	713	0.346189	0.0015058	0.00205536	1.36496	ENSSSCG00000037264	RAB31
6	98220001	98320000	755	0.364691	0.00168897	0.00204563	1.21117	ENSSSCG00000038465	VAPA
6	98220001	98320000	755	0.364691	0.00168897	0.00204563	1.21117	ENSSSCG00000051135
6	98220001	98320000	755	0.364691	0.00168897	0.00204563	1.21117	ENSSSCG00000037264	RAB31
6	102930001	103030000	733	0.387044	0.00149118	0.00194101	1.30166	ENSSSCG00000003690	DLGAP1
6	102940001	103040000	696	0.382496	0.00134954	0.00203949	1.51125	ENSSSCG00000003690	DLGAP1
6	102950001	103050000	751	0.345172	0.00156177	0.00227669	1.45776	ENSSSCG00000003690	DLGAP1
6	115570001	115670000	880	0.361289	0.00194895	0.00248542	1.27526	ENSSSCG00000025005	B4GALT6
6	115580001	115680000	868	0.375435	0.00178812	0.00269975	1.50983	ENSSSCG00000025005	B4GALT6
6	115590001	115690000	781	0.384145	0.00156168	0.00242829	1.55492	ENSSSCG00000025005	B4GALT6
6	115600001	115700000	753	0.385119	0.00149341	0.00233019	1.56031	ENSSSCG00000003728	TRAPPC8
6	115610001	115710000	716	0.397141	0.0013333	0.0021859	1.63947	ENSSSCG00000003728	TRAPPC8
6	115620001	115720000	628	0.42915	0.000959807	0.00193218	2.01309	ENSSSCG00000003728	TRAPPC8
6	115630001	115730000	566	0.416322	0.000873529	0.00179012	2.0493	ENSSSCG00000003728	TRAPPC8
6	115640001	115740000	496	0.426011	0.000806983	0.00148131	1.83561	ENSSSCG00000003728	TRAPPC8
6	115650001	115750000	453	0.424889	0.000747961	0.00134812	1.80239	ENSSSCG00000003728	TRAPPC8
6	115660001	115760000	393	0.407523	0.000627843	0.00117902	1.87789	ENSSSCG00000003728	TRAPPC8
6	116420001	116520000	687	0.399146	0.00122058	0.00159158	1.30395	ENSSSCG00000003733	KLHL14
6	116430001	116530000	643	0.371882	0.00113404	0.00157365	1.38765	ENSSSCG00000003733	KLHL14
6	116440001	116540000	634	0.347456	0.00116889	0.00157063	1.34369	ENSSSCG00000003733	KLHL14
8	66820001	66920000	265	0.365371	0.000466046	0.000649277	1.39316	ENSSSCG00000036508
8	66820001	66920000	265	0.365371	0.000466046	0.000649277	1.39316	ENSSSCG00000009261	CSN2
8	66820001	66920000	265	0.365371	0.000466046	0.000649277	1.39316	ENSSSCG00000039341
8	66820001	66920000	265	0.365371	0.000466046	0.000649277	1.39316	ENSSSCG00000009262
8	66830001	66930000	239	0.388496	0.000408641	0.000632232	1.54716	ENSSSCG00000036508
8	66830001	66930000	239	0.388496	0.000408641	0.000632232	1.54716	ENSSSCG00000009261	CSN2
8	66830001	66930000	239	0.388496	0.000408641	0.000632232	1.54716	ENSSSCG00000039341
8	66830001	66930000	239	0.388496	0.000408641	0.000632232	1.54716	ENSSSCG00000009262
8	66840001	66940000	235	0.408014	0.000398363	0.000657784	1.65122	ENSSSCG00000036508
8	66840001	66940000	235	0.408014	0.000398363	0.000657784	1.65122	ENSSSCG00000009261	CSN2
8	66840001	66940000	235	0.408014	0.000398363	0.000657784	1.65122	ENSSSCG00000009262
8	66850001	66950000	219	0.428965	0.000341979	0.000635805	1.85919	ENSSSCG00000036508
8	66850001	66950000	219	0.428965	0.000341979	0.000635805	1.85919	ENSSSCG00000009261	CSN2
8	66850001	66950000	219	0.428965	0.000341979	0.000635805	1.85919	ENSSSCG00000009262
8	66860001	66960000	227	0.478556	0.000299113	0.000721045	2.41061	ENSSSCG00000036508
8	66860001	66960000	227	0.478556	0.000299113	0.000721045	2.41061	ENSSSCG00000009261	CSN2
8	66860001	66960000	227	0.478556	0.000299113	0.000721045	2.41061	ENSSSCG00000009262
8	66870001	66970000	243	0.512264	0.000279162	0.00082065	2.93969	ENSSSCG00000036508
8	66870001	66970000	243	0.512264	0.000279162	0.00082065	2.93969	ENSSSCG00000009261	CSN2
8	66870001	66970000	243	0.512264	0.000279162	0.00082065	2.93969	ENSSSCG00000009262
8	66880001	66980000	193	0.512466	0.000200384	0.00063152	3.15155	ENSSSCG00000009261	CSN2
8	66880001	66980000	193	0.512466	0.000200384	0.00063152	3.15155	ENSSSCG00000009262
8	66890001	66990000	164	0.528717	0.000157682	0.000555234	3.52123	ENSSSCG00000009261	CSN2
8	66890001	66990000	164	0.528717	0.000157682	0.000555234	3.52123	ENSSSCG00000009262
8	66900001	67000000	153	0.543736	0.000134784	0.0005259	3.9018	ENSSSCG00000009261	CSN2
8	66900001	67000000	153	0.543736	0.000134784	0.0005259	3.9018	ENSSSCG00000009262
8	66910001	67010000	143	0.549828	0.000119004	0.000491066	4.12647	ENSSSCG00000009261	CSN2
8	66920001	67020000	127	0.557042	9.19673e-05	0.000438615	4.76925	ENSSSCG00000009261	CSN2
8	66960001	67060000	52	0.476896	4.42694e-05	0.000149201	3.3703	ENSSSCG00000009266	ODAM
8	85000001	85100000	1018	0.345949	0.00207208	0.00289084	1.39514	ENSSSCG00000009050	INPP4B
8	100800001	100900000	480	0.430107	0.000946239	0.0011726	1.23922	ENSSSCG00000045553
8	100800001	100900000	480	0.430107	0.000946239	0.0011726	1.23922	ENSSSCG00000009083	SPRY1
8	100810001	100910000	425	0.416134	0.000734041	0.00109267	1.48857	ENSSSCG00000045553
8	100810001	100910000	425	0.416134	0.000734041	0.00109267	1.48857	ENSSSCG00000009083	SPRY1
8	100820001	100920000	392	0.397134	0.000577161	0.00105429	1.82668	ENSSSCG00000045553
8	100820001	100920000	392	0.397134	0.000577161	0.00105429	1.82668	ENSSSCG00000048081
8	100820001	100920000	392	0.397134	0.000577161	0.00105429	1.82668	ENSSSCG00000009084	SPATA5
8	100820001	100920000	392	0.397134	0.000577161	0.00105429	1.82668	ENSSSCG00000009083	SPRY1
8	100840001	100940000	335	0.360684	0.000496513	0.000964955	1.94346	ENSSSCG00000045553
8	100840001	100940000	335	0.360684	0.000496513	0.000964955	1.94346	ENSSSCG00000048081
8	100840001	100940000	335	0.360684	0.000496513	0.000964955	1.94346	ENSSSCG00000009084	SPATA5
8	100840001	100940000	335	0.360684	0.000496513	0.000964955	1.94346	ENSSSCG00000009083	SPRY1
8	100850001	100950000	318	0.397567	0.000479068	0.000896721	1.8718	ENSSSCG00000048081
8	100850001	100950000	318	0.397567	0.000479068	0.000896721	1.8718	ENSSSCG00000009084	SPATA5
8	100850001	100950000	318	0.397567	0.000479068	0.000896721	1.8718	ENSSSCG00000009083	SPRY1
8	100860001	100960000	318	0.407399	0.000451083	0.00088934	1.97157	ENSSSCG00000048081
8	100860001	100960000	318	0.407399	0.000451083	0.00088934	1.97157	ENSSSCG00000009084	SPATA5
8	100860001	100960000	318	0.407399	0.000451083	0.00088934	1.97157	ENSSSCG00000009083	SPRY1
8	100870001	100970000	323	0.42252	0.000481019	0.000889374	1.84894	ENSSSCG00000048081
8	100870001	100970000	323	0.42252	0.000481019	0.000889374	1.84894	ENSSSCG00000009084	SPATA5
8	100880001	100980000	323	0.439185	0.000518245	0.000832306	1.60601	ENSSSCG00000048081
8	100880001	100980000	323	0.439185	0.000518245	0.000832306	1.60601	ENSSSCG00000009084	SPATA5
8	100890001	100990000	314	0.462493	0.000548327	0.000751929	1.37131	ENSSSCG00000048081
8	100890001	100990000	314	0.462493	0.000548327	0.000751929	1.37131	ENSSSCG00000050790
8	100890001	100990000	314	0.462493	0.000548327	0.000751929	1.37131	ENSSSCG00000009084	SPATA5
8	101570001	101670000	588	0.354088	0.00112457	0.00143636	1.27725	ENSSSCG00000033267	IL2
8	101570001	101670000	588	0.354088	0.00112457	0.00143636	1.27725	ENSSSCG00000009089	ADAD1
8	101580001	101680000	519	0.360102	0.00100054	0.00122172	1.22106	ENSSSCG00000033267	IL2
8	101580001	101680000	519	0.360102	0.00100054	0.00122172	1.22106	ENSSSCG00000009089	ADAD1
8	101720001	101820000	369	0.349407	0.000969096	0.00121949	1.25838	ENSSSCG00000009090	KIAA1109
8	101730001	101830000	370	0.346654	0.000934949	0.00122998	1.31556	ENSSSCG00000009090	KIAA1109
8	101950001	102050000	683	0.345706	0.00132365	0.00214514	1.62062	ENSSSCG00000041643
9	30700001	30800000	903	0.382134	0.00115727	0.00214491	1.85342	ENSSSCG00000014975	CNTN5
9	30710001	30810000	940	0.36561	0.00117493	0.00230498	1.9618	ENSSSCG00000014975	CNTN5
9	30730001	30830000	972	0.350007	0.00126037	0.00247526	1.96392	ENSSSCG00000014975	CNTN5
9	30990001	31090000	764	0.348943	0.00113687	0.00152422	1.34072	ENSSSCG00000014975	CNTN5
9	31010001	31110000	852	0.349385	0.00120009	0.00186301	1.55239	ENSSSCG00000014975	CNTN5
9	31040001	31140000	782	0.345498	0.000995111	0.00179855	1.80739	ENSSSCG00000014975	CNTN5
9	31050001	31150000	758	0.34789	0.000965952	0.00178006	1.8428	ENSSSCG00000014975	CNTN5
9	31070001	31170000	727	0.351687	0.00105852	0.00161675	1.52737	ENSSSCG00000014975	CNTN5
9	60390001	60490000	483	0.34603	0.00131119	0.00161327	1.23039	ENSSSCG00000025612	SPATA19
9	60390001	60490000	483	0.34603	0.00131119	0.00161327	1.23039	ENSSSCG00000015255	IGSF9B
9	60400001	60500000	477	0.361902	0.00125329	0.00153124	1.22178	ENSSSCG00000025612	SPATA19
9	60400001	60500000	477	0.361902	0.00125329	0.00153124	1.22178	ENSSSCG00000015255	IGSF9B
9	60410001	60510000	495	0.372692	0.00126269	0.00156236	1.23733	ENSSSCG00000025612	SPATA19
9	60410001	60510000	495	0.372692	0.00126269	0.00156236	1.23733	ENSSSCG00000015255	IGSF9B
9	67180001	67280000	1056	0.356053	0.00203885	0.00281389	1.38014	ENSSSCG00000031970	RASSF5
9	67180001	67280000	1056	0.356053	0.00203885	0.00281389	1.38014	ENSSSCG00000015649	DYRK3
9	67180001	67280000	1056	0.356053	0.00203885	0.00281389	1.38014	ENSSSCG00000015648	EIF2D
9	67190001	67290000	995	0.374353	0.00184474	0.00255669	1.38594	ENSSSCG00000042647
9	67190001	67290000	995	0.374353	0.00184474	0.00255669	1.38594	ENSSSCG00000031970	RASSF5
9	67190001	67290000	995	0.374353	0.00184474	0.00255669	1.38594	ENSSSCG00000015649	DYRK3
9	67190001	67290000	995	0.374353	0.00184474	0.00255669	1.38594	ENSSSCG00000015648	EIF2D
9	67200001	67300000	893	0.380023	0.00160368	0.0022503	1.40321	ENSSSCG00000042647
9	67200001	67300000	893	0.380023	0.00160368	0.0022503	1.40321	ENSSSCG00000031970	RASSF5
9	67200001	67300000	893	0.380023	0.00160368	0.0022503	1.40321	ENSSSCG00000015649	DYRK3
9	67200001	67300000	893	0.380023	0.00160368	0.0022503	1.40321	ENSSSCG00000015648	EIF2D
9	77490001	77590000	351	0.362533	0.000407375	0.00148598	3.6477	ENSSSCG00000050392
9	77490001	77590000	351	0.362533	0.000407375	0.00148598	3.6477	ENSSSCG00000049770
9	77490001	77590000	351	0.362533	0.000407375	0.00148598	3.6477	ENSSSCG00000038187
9	77490001	77590000	351	0.362533	0.000407375	0.00148598	3.6477	ENSSSCG00000015340	ASNS
9	95140001	95240000	824	0.453264	0.00155139	0.00233935	1.50791	ENSSSCG00000041759
9	95150001	95250000	818	0.45856	0.00152655	0.00233163	1.52739	ENSSSCG00000041759
9	95160001	95260000	790	0.454289	0.00155053	0.00211572	1.36451	ENSSSCG00000041759
9	95170001	95270000	754	0.441926	0.00156698	0.0019892	1.26945	ENSSSCG00000041759
9	95180001	95280000	767	0.421823	0.00165568	0.00205085	1.23868	ENSSSCG00000041759
9	114480001	114580000	634	0.345481	0.000746548	0.00228687	3.06326	ENSSSCG00000018758	ssc-mir-214
9	114480001	114580000	634	0.345481	0.000746548	0.00228687	3.06326	ENSSSCG00000019027	MIR199A-1
9	114480001	114580000	634	0.345481	0.000746548	0.00228687	3.06326	ENSSSCG00000038958	DNM3
9	120010001	120110000	627	0.369127	0.00149658	0.00188571	1.26001	ENSSSCG00000015519	RASAL2
9	120110001	120210000	1038	0.357071	0.0020752	0.0029782	1.43514	ENSSSCG00000015519	RASAL2
9	120120001	120220000	1083	0.371333	0.00236314	0.00301353	1.27522	ENSSSCG00000015519	RASAL2
10	31130001	31230000	634	0.392333	0.000964047	0.00188504	1.95534	ENSSSCG00000049051
10	31130001	31230000	634	0.392333	0.000964047	0.00188504	1.95534	ENSSSCG00000026087	GKAP1
10	31140001	31240000	617	0.422554	0.000892077	0.00187724	2.10435	ENSSSCG00000049051
10	31140001	31240000	617	0.422554	0.000892077	0.00187724	2.10435	ENSSSCG00000026087	GKAP1
10	31150001	31250000	635	0.44356	0.000909898	0.00191215	2.1015	ENSSSCG00000049051
10	31150001	31250000	635	0.44356	0.000909898	0.00191215	2.1015	ENSSSCG00000026087	GKAP1
10	31160001	31260000	704	0.398866	0.00121366	0.0019925	1.64173	ENSSSCG00000049051
10	31160001	31260000	704	0.398866	0.00121366	0.0019925	1.64173	ENSSSCG00000026087	GKAP1
10	31170001	31270000	727	0.371448	0.00138329	0.00192671	1.39285	ENSSSCG00000049051
10	31170001	31270000	727	0.371448	0.00138329	0.00192671	1.39285	ENSSSCG00000026087	GKAP1
10	31180001	31280000	705	0.363373	0.00137395	0.00182531	1.32851	ENSSSCG00000049051
10	31180001	31280000	705	0.363373	0.00137395	0.00182531	1.32851	ENSSSCG00000026087	GKAP1
10	31180001	31280000	705	0.363373	0.00137395	0.00182531	1.32851	ENSSSCG00000021005	UBQLN1
10	31190001	31290000	662	0.351988	0.00131829	0.0016868	1.27954	ENSSSCG00000049051
10	31190001	31290000	662	0.351988	0.00131829	0.0016868	1.27954	ENSSSCG00000026087	GKAP1
10	31190001	31290000	662	0.351988	0.00131829	0.0016868	1.27954	ENSSSCG00000021005	UBQLN1
10	33760001	33860000	692	0.350261	0.00102911	0.00204754	1.98962	ENSSSCG00000011001	APTX
10	33760001	33860000	692	0.350261	0.00102911	0.00204754	1.98962	ENSSSCG00000011003	NDUFB6
10	33770001	33870000	681	0.346822	0.000972217	0.0020177	2.07536	ENSSSCG00000030408	DDX58
10	33770001	33870000	681	0.346822	0.000972217	0.0020177	2.07536	ENSSSCG00000011004	TOPORS
10	33770001	33870000	681	0.346822	0.000972217	0.0020177	2.07536	ENSSSCG00000011001	APTX
10	33770001	33870000	681	0.346822	0.000972217	0.0020177	2.07536	ENSSSCG00000011003	NDUFB6
10	33780001	33880000	635	0.350404	0.000734017	0.00185811	2.53143	ENSSSCG00000030408	DDX58
10	33780001	33880000	635	0.350404	0.000734017	0.00185811	2.53143	ENSSSCG00000011004	TOPORS
10	33780001	33880000	635	0.350404	0.000734017	0.00185811	2.53143	ENSSSCG00000011003	NDUFB6
11	11180001	11280000	901	0.400957	0.00194441	0.00262315	1.34907	ENSSSCG00000034348	NBEA
11	11190001	11290000	824	0.369933	0.00185095	0.00237421	1.2827	ENSSSCG00000034348	NBEA
11	11200001	11300000	735	0.416099	0.00143294	0.00191754	1.33819	ENSSSCG00000034348	NBEA
11	11210001	11310000	752	0.42412	0.00141421	0.00197112	1.3938	ENSSSCG00000034348	NBEA
11	11220001	11320000	754	0.415959	0.00142187	0.00203121	1.42855	ENSSSCG00000034348	NBEA
11	11230001	11330000	784	0.404957	0.00147128	0.00212344	1.44326	ENSSSCG00000034348	NBEA
11	11240001	11340000	785	0.361878	0.00157524	0.00207289	1.31592	ENSSSCG00000034348	NBEA
11	60530001	60630000	862	0.360284	0.00178976	0.00264322	1.47686	ENSSSCG00000050562
11	60540001	60640000	861	0.36613	0.00187792	0.00252893	1.34667	ENSSSCG00000050562
11	60550001	60650000	851	0.379841	0.00190567	0.00239912	1.25894	ENSSSCG00000050562
12	28240001	28340000	1127	0.346389	0.00262317	0.0032779	1.24959	ENSSSCG00000044721
12	28240001	28340000	1127	0.346389	0.00262317	0.0032779	1.24959	ENSSSCG00000023169	CA10
12	35050001	35150000	281	0.403363	0.000589733	0.00073499	1.24631	ENSSSCG00000049622
12	35050001	35150000	281	0.403363	0.000589733	0.00073499	1.24631	ENSSSCG00000038932	PPM1E
12	35060001	35160000	275	0.40989	0.0005489	0.000730036	1.33	ENSSSCG00000049622
12	35060001	35160000	275	0.40989	0.0005489	0.000730036	1.33	ENSSSCG00000038932	PPM1E
12	35070001	35170000	264	0.405493	0.000501715	0.000686778	1.36886	ENSSSCG00000038932	PPM1E
12	35080001	35180000	265	0.404521	0.000499772	0.000679965	1.36055	ENSSSCG00000038932	PPM1E
12	35090001	35190000	250	0.414262	0.000450115	0.000655501	1.4563	ENSSSCG00000038932	PPM1E
12	35100001	35200000	251	0.404011	0.000431796	0.000655	1.51692	ENSSSCG00000038932	PPM1E
12	35110001	35210000	254	0.403518	0.000418	0.00067394	1.6123	ENSSSCG00000038932	PPM1E
12	35120001	35220000	268	0.385346	0.000457176	0.000661577	1.44709	ENSSSCG00000038932	PPM1E
12	35130001	35230000	274	0.385644	0.000465216	0.000675673	1.45239	ENSSSCG00000038932	PPM1E
12	35140001	35240000	259	0.378507	0.000452301	0.000622067	1.37534	ENSSSCG00000038932	PPM1E
12	35150001	35250000	261	0.389857	0.000457598	0.000639984	1.39857	ENSSSCG00000038932	PPM1E
12	35150001	35250000	261	0.389857	0.000457598	0.000639984	1.39857	ENSSSCG00000023727	TRIM37
12	35160001	35260000	271	0.381681	0.000490709	0.000651051	1.32676	ENSSSCG00000038932	PPM1E
12	35160001	35260000	271	0.381681	0.000490709	0.000651051	1.32676	ENSSSCG00000023727	TRIM37
13	17510001	17610000	698	0.348008	0.00112349	0.00210897	1.87716	ENSSSCG00000011229	STT3B
13	17520001	17620000	646	0.372973	0.000840786	0.00199915	2.37772	ENSSSCG00000011229	STT3B
13	17530001	17630000	593	0.384963	0.00068099	0.00192509	2.8269	ENSSSCG00000011229	STT3B
13	17540001	17640000	615	0.373536	0.000694688	0.00194428	2.79878	ENSSSCG00000011229	STT3B
13	17550001	17650000	644	0.3691	0.000764931	0.00190036	2.48435	ENSSSCG00000011229	STT3B
13	17560001	17660000	683	0.349077	0.000992588	0.00201682	2.03188	ENSSSCG00000011229	STT3B
13	17560001	17660000	683	0.349077	0.000992588	0.00201682	2.03188	ENSSSCG00000011230	OSBPL10
13	41300001	41400000	836	0.345086	0.00142967	0.00274496	1.92	ENSSSCG00000041839
13	41310001	41410000	857	0.364291	0.00145533	0.00292607	2.01059	ENSSSCG00000041839
13	41350001	41450000	768	0.400775	0.00106077	0.00254227	2.39663	ENSSSCG00000035818	FHIT
13	41360001	41460000	795	0.405277	0.00104831	0.00268228	2.55867	ENSSSCG00000035818	FHIT
13	41370001	41470000	767	0.410561	0.000910792	0.00260881	2.86433	ENSSSCG00000035818	FHIT
13	41380001	41480000	747	0.415131	0.000885873	0.00252811	2.85381	ENSSSCG00000035818	FHIT
13	41390001	41490000	701	0.401278	0.000827455	0.00233361	2.82023	ENSSSCG00000035818	FHIT
13	41400001	41500000	723	0.387879	0.000792409	0.00236628	2.98619	ENSSSCG00000035818	FHIT
13	41410001	41510000	709	0.397463	0.000689216	0.00229763	3.33369	ENSSSCG00000035818	FHIT
13	41420001	41520000	719	0.400838	0.000803496	0.00227563	2.83216	ENSSSCG00000035818	FHIT
13	41430001	41530000	781	0.393938	0.00105571	0.00247912	2.3483	ENSSSCG00000035818	FHIT
13	41440001	41540000	760	0.393286	0.00108967	0.00245413	2.25218	ENSSSCG00000035818	FHIT
13	41450001	41550000	753	0.41722	0.0011027	0.00237985	2.1582	ENSSSCG00000035818	FHIT
13	41460001	41560000	795	0.411164	0.00127903	0.00246413	1.92656	ENSSSCG00000035818	FHIT
13	41470001	41570000	844	0.407566	0.00137967	0.00257846	1.8689	ENSSSCG00000035818	FHIT
13	41480001	41580000	822	0.401403	0.00133319	0.00242295	1.81741	ENSSSCG00000035818	FHIT
13	41490001	41590000	830	0.404078	0.00137321	0.00244404	1.7798	ENSSSCG00000035818	FHIT
13	41500001	41600000	796	0.416397	0.00143191	0.00227102	1.58601	ENSSSCG00000035818	FHIT
13	41510001	41610000	778	0.407636	0.00145054	0.00218366	1.50541	ENSSSCG00000035818	FHIT
13	41520001	41620000	759	0.388024	0.00142859	0.0021162	1.48132	ENSSSCG00000035818	FHIT
13	41530001	41630000	698	0.394806	0.00123096	0.00191977	1.55957	ENSSSCG00000035818	FHIT
13	41540001	41640000	738	0.369245	0.0014034	0.00208163	1.48328	ENSSSCG00000035818	FHIT
13	41550001	41650000	731	0.348053	0.00147852	0.00210077	1.42086	ENSSSCG00000035818	FHIT
13	41620001	41720000	638	0.359494	0.00141959	0.00186923	1.31674	ENSSSCG00000035818	FHIT
13	41630001	41730000	601	0.354978	0.00139198	0.00173833	1.24882	ENSSSCG00000035818	FHIT
13	41640001	41740000	542	0.354417	0.0012671	0.00154826	1.22189	ENSSSCG00000035818	FHIT
13	52850001	52950000	559	0.349195	0.00132125	0.00166204	1.25793	ENSSSCG00000027675	FOXP1
13	52870001	52970000	562	0.349769	0.00134647	0.00164057	1.21842	ENSSSCG00000027675	FOXP1
13	52890001	52990000	570	0.354373	0.00132405	0.00163512	1.23494	ENSSSCG00000027675	FOXP1
13	55280001	55380000	490	0.536781	0.00104293	0.00139715	1.33964	ENSSSCG00000041047
13	55290001	55390000	545	0.514445	0.00107657	0.00164075	1.52405	ENSSSCG00000041047
13	55300001	55400000	565	0.499625	0.00109046	0.00177979	1.63215	ENSSSCG00000041047
13	55310001	55410000	600	0.488262	0.00108647	0.00195566	1.80001	ENSSSCG00000041047
13	55320001	55420000	587	0.4883	0.00102764	0.00192147	1.86979	ENSSSCG00000041047
13	55330001	55430000	630	0.49369	0.0010918	0.00203221	1.86134	ENSSSCG00000041047
13	55340001	55440000	611	0.495745	0.00100454	0.00193524	1.92649	ENSSSCG00000041047
13	55350001	55450000	631	0.495832	0.00101512	0.00203952	2.00914	ENSSSCG00000041047
13	55360001	55460000	597	0.470105	0.000917587	0.00206583	2.25137	ENSSSCG00000041047
13	55370001	55470000	684	0.423321	0.000924658	0.00255534	2.76355	ENSSSCG00000041047
13	55560001	55660000	502	0.528353	0.000961313	0.00121191	1.26068	ENSSSCG00000011522	CNTN3
13	55570001	55670000	518	0.491066	0.000957072	0.00132127	1.38053	ENSSSCG00000037943	U6
13	55570001	55670000	518	0.491066	0.000957072	0.00132127	1.38053	ENSSSCG00000011522	CNTN3
13	55580001	55680000	515	0.464893	0.000919822	0.00137498	1.49483	ENSSSCG00000037943	U6
13	55580001	55680000	515	0.464893	0.000919822	0.00137498	1.49483	ENSSSCG00000011522	CNTN3
13	55590001	55690000	507	0.478115	0.000878376	0.00144295	1.64275	ENSSSCG00000037943	U6
13	55590001	55690000	507	0.478115	0.000878376	0.00144295	1.64275	ENSSSCG00000011522	CNTN3
13	55600001	55700000	509	0.452167	0.000903911	0.00134511	1.4881	ENSSSCG00000037943	U6
13	55600001	55700000	509	0.452167	0.000903911	0.00134511	1.4881	ENSSSCG00000011522	CNTN3
13	55610001	55710000	507	0.459087	0.000879258	0.00136521	1.55268	ENSSSCG00000037943	U6
13	55610001	55710000	507	0.459087	0.000879258	0.00136521	1.55268	ENSSSCG00000011522	CNTN3
13	55620001	55720000	466	0.462107	0.000816536	0.00119173	1.45949	ENSSSCG00000037943	U6
13	55620001	55720000	466	0.462107	0.000816536	0.00119173	1.45949	ENSSSCG00000011522	CNTN3
13	55630001	55730000	437	0.455528	0.000766869	0.00111069	1.44834	ENSSSCG00000037943	U6
13	55630001	55730000	437	0.455528	0.000766869	0.00111069	1.44834	ENSSSCG00000011522	CNTN3
13	55640001	55740000	424	0.448217	0.000717739	0.00109098	1.52002	ENSSSCG00000037943	U6
13	55640001	55740000	424	0.448217	0.000717739	0.00109098	1.52002	ENSSSCG00000011522	CNTN3
13	55650001	55750000	424	0.377488	0.000692144	0.00129639	1.87301	ENSSSCG00000037943	U6
13	55650001	55750000	424	0.377488	0.000692144	0.00129639	1.87301	ENSSSCG00000011522	CNTN3
13	55660001	55760000	428	0.348507	0.000750175	0.00129653	1.7283	ENSSSCG00000037943	U6
13	55660001	55760000	428	0.348507	0.000750175	0.00129653	1.7283	ENSSSCG00000011522	CNTN3
13	55670001	55770000	381	0.347347	0.000650578	0.00127082	1.95337	ENSSSCG00000011522	CNTN3
13	55680001	55780000	364	0.355869	0.000620284	0.00128543	2.07232	ENSSSCG00000011522	CNTN3
13	55700001	55800000	340	0.358496	0.000648906	0.00122459	1.88716	ENSSSCG00000011522	CNTN3
13	58220001	58320000	566	0.381528	0.00103277	0.00167362	1.62052	ENSSSCG00000048689
13	58230001	58330000	552	0.376267	0.00100217	0.00163902	1.63547	ENSSSCG00000048689
13	58240001	58340000	560	0.36262	0.000996195	0.00170646	1.71298	ENSSSCG00000048689
13	58680001	58780000	522	0.417839	0.00120384	0.0016362	1.35915	ENSSSCG00000046940
13	58680001	58780000	522	0.417839	0.00120384	0.0016362	1.35915	ENSSSCG00000045742
13	58690001	58790000	593	0.423252	0.00127361	0.00193681	1.52072	ENSSSCG00000046940
13	58690001	58790000	593	0.423252	0.00127361	0.00193681	1.52072	ENSSSCG00000045742
13	58700001	58800000	602	0.4184	0.00123776	0.00210427	1.70006	ENSSSCG00000046940
13	58700001	58800000	602	0.4184	0.00123776	0.00210427	1.70006	ENSSSCG00000045742
13	58710001	58810000	587	0.397968	0.00114742	0.00215863	1.88129	ENSSSCG00000046940
13	58710001	58810000	587	0.397968	0.00114742	0.00215863	1.88129	ENSSSCG00000045742
13	58720001	58820000	552	0.399047	0.00100232	0.00208965	2.08481	ENSSSCG00000046940
13	58720001	58820000	552	0.399047	0.00100232	0.00208965	2.08481	ENSSSCG00000045742
13	58730001	58830000	552	0.39858	0.000990374	0.00209039	2.11071	ENSSSCG00000046940
13	58730001	58830000	552	0.39858	0.000990374	0.00209039	2.11071	ENSSSCG00000045742
13	58740001	58840000	550	0.360941	0.000961198	0.00212995	2.21593	ENSSSCG00000046940
13	58740001	58840000	550	0.360941	0.000961198	0.00212995	2.21593	ENSSSCG00000045742
13	59660001	59760000	308	0.360129	0.000742598	0.00100015	1.34683	ENSSSCG00000028732	U2
13	59660001	59760000	308	0.360129	0.000742598	0.00100015	1.34683	ENSSSCG00000011528	IL5RA
13	59660001	59760000	308	0.360129	0.000742598	0.00100015	1.34683	ENSSSCG00000011529	TRNT1
13	59660001	59760000	308	0.360129	0.000742598	0.00100015	1.34683	ENSSSCG00000011530	CRBN
13	59670001	59770000	304	0.361931	0.000693479	0.00112298	1.61934	ENSSSCG00000028732	U2
13	59670001	59770000	304	0.361931	0.000693479	0.00112298	1.61934	ENSSSCG00000011528	IL5RA
13	59670001	59770000	304	0.361931	0.000693479	0.00112298	1.61934	ENSSSCG00000011529	TRNT1
13	59670001	59770000	304	0.361931	0.000693479	0.00112298	1.61934	ENSSSCG00000011530	CRBN
13	59680001	59780000	317	0.362103	0.000730123	0.00114485	1.56802	ENSSSCG00000028732	U2
13	59680001	59780000	317	0.362103	0.000730123	0.00114485	1.56802	ENSSSCG00000011528	IL5RA
13	59680001	59780000	317	0.362103	0.000730123	0.00114485	1.56802	ENSSSCG00000011529	TRNT1
13	59680001	59780000	317	0.362103	0.000730123	0.00114485	1.56802	ENSSSCG00000011530	CRBN
13	68320001	68420000	287	0.354054	0.000610012	0.000964962	1.58187	ENSSSCG00000011579	PPARG
13	68330001	68430000	294	0.370249	0.000600484	0.00104885	1.74667	ENSSSCG00000011579	PPARG
13	68340001	68440000	310	0.378587	0.00057655	0.00115467	2.00272	ENSSSCG00000011579	PPARG
13	68350001	68450000	321	0.386956	0.000545945	0.00123909	2.26962	ENSSSCG00000011579	PPARG
13	68360001	68460000	363	0.404238	0.000530998	0.00141586	2.66641	ENSSSCG00000044197
13	68360001	68460000	363	0.404238	0.000530998	0.00141586	2.66641	ENSSSCG00000011579	PPARG
13	68370001	68470000	371	0.399789	0.000532509	0.00142762	2.68093	ENSSSCG00000044197
13	68370001	68470000	371	0.399789	0.000532509	0.00142762	2.68093	ENSSSCG00000011580	TSEN2
13	68370001	68470000	371	0.399789	0.000532509	0.00142762	2.68093	ENSSSCG00000011579	PPARG
13	68380001	68480000	376	0.387357	0.000569635	0.00140977	2.47487	ENSSSCG00000044197
13	68380001	68480000	376	0.387357	0.000569635	0.00140977	2.47487	ENSSSCG00000011580	TSEN2
13	68380001	68480000	376	0.387357	0.000569635	0.00140977	2.47487	ENSSSCG00000011579	PPARG
13	68390001	68490000	376	0.383941	0.000623676	0.00136828	2.1939	ENSSSCG00000044197
13	68390001	68490000	376	0.383941	0.000623676	0.00136828	2.1939	ENSSSCG00000011580	TSEN2
13	68390001	68490000	376	0.383941	0.000623676	0.00136828	2.1939	ENSSSCG00000011579	PPARG
13	68400001	68500000	415	0.376634	0.000806619	0.0013834	1.71506	ENSSSCG00000044197
13	68400001	68500000	415	0.376634	0.000806619	0.0013834	1.71506	ENSSSCG00000011580	TSEN2
13	68400001	68500000	415	0.376634	0.000806619	0.0013834	1.71506	ENSSSCG00000011579	PPARG
13	92910001	93010000	267	0.507283	0.000490138	0.000625276	1.27571	ENSSSCG00000011721	P2RY1
13	92920001	93020000	324	0.473498	0.000665325	0.000816706	1.22753	ENSSSCG00000011721	P2RY1
13	92940001	93040000	468	0.441049	0.00102972	0.00125141	1.21529	ENSSSCG00000011721	P2RY1
13	92950001	93050000	528	0.456346	0.00105963	0.00149208	1.40811	ENSSSCG00000011721	P2RY1
13	92960001	93060000	533	0.436818	0.00108062	0.00155709	1.44092	ENSSSCG00000043612
13	92960001	93060000	533	0.436818	0.00108062	0.00155709	1.44092	ENSSSCG00000011721	P2RY1
13	92970001	93070000	517	0.394922	0.00114597	0.00157219	1.37193	ENSSSCG00000043612
13	92970001	93070000	517	0.394922	0.00114597	0.00157219	1.37193	ENSSSCG00000011721	P2RY1
13	92980001	93080000	501	0.377429	0.0011242	0.00153113	1.36197	ENSSSCG00000043612
13	92980001	93080000	501	0.377429	0.0011242	0.00153113	1.36197	ENSSSCG00000011721	P2RY1
13	92990001	93090000	496	0.359864	0.00118217	0.00149605	1.26551	ENSSSCG00000043612
13	92990001	93090000	496	0.359864	0.00118217	0.00149605	1.26551	ENSSSCG00000011721	P2RY1
13	93000001	93100000	476	0.35429	0.00115295	0.00149434	1.2961	ENSSSCG00000043612
13	93010001	93110000	482	0.348305	0.00120741	0.00155957	1.29167	ENSSSCG00000043612
13	94260001	94360000	350	0.525105	0.000662588	0.000847416	1.27895	ENSSSCG00000024916	DHX36
13	94260001	94360000	350	0.525105	0.000662588	0.000847416	1.27895	ENSSSCG00000024205	ARHGEF26
13	94260001	94360000	350	0.525105	0.000662588	0.000847416	1.27895	ENSSSCG00000023582	GPR149
13	94270001	94370000	284	0.556427	0.000573296	0.000757285	1.32093	ENSSSCG00000024916	DHX36
13	94270001	94370000	284	0.556427	0.000573296	0.000757285	1.32093	ENSSSCG00000024205	ARHGEF26
13	94270001	94370000	284	0.556427	0.000573296	0.000757285	1.32093	ENSSSCG00000023582	GPR149
13	94290001	94390000	189	0.573762	0.00039851	0.000547897	1.37486	ENSSSCG00000024916	DHX36
13	94290001	94390000	189	0.573762	0.00039851	0.000547897	1.37486	ENSSSCG00000024205	ARHGEF26
13	94290001	94390000	189	0.573762	0.00039851	0.000547897	1.37486	ENSSSCG00000023582	GPR149
13	94300001	94400000	172	0.54935	0.000353137	0.000461662	1.30732	ENSSSCG00000024916	DHX36
13	94300001	94400000	172	0.54935	0.000353137	0.000461662	1.30732	ENSSSCG00000024205	ARHGEF26
13	94300001	94400000	172	0.54935	0.000353137	0.000461662	1.30732	ENSSSCG00000023582	GPR149
13	94310001	94410000	152	0.514938	0.000311325	0.000382391	1.22827	ENSSSCG00000024916	DHX36
13	94310001	94410000	152	0.514938	0.000311325	0.000382391	1.22827	ENSSSCG00000024205	ARHGEF26
13	94310001	94410000	152	0.514938	0.000311325	0.000382391	1.22827	ENSSSCG00000023582	GPR149
13	98210001	98310000	106	0.697237	0.000121396	0.000151531	1.24824	ENSSSCG00000027556	RSRC1
13	98220001	98320000	104	0.707121	0.00011142	0.000145906	1.30951	ENSSSCG00000027556	RSRC1
13	98230001	98330000	108	0.711178	9.96491e-05	0.00014931	1.49836	ENSSSCG00000027556	RSRC1
13	98240001	98340000	131	0.713201	0.000117519	0.000176202	1.49935	ENSSSCG00000027556	RSRC1
13	157350001	157450000	633	0.354656	0.00127041	0.00185654	1.46137	ENSSSCG00000045444
13	157350001	157450000	633	0.354656	0.00127041	0.00185654	1.46137	ENSSSCG00000042577
13	157350001	157450000	633	0.354656	0.00127041	0.00185654	1.46137	ENSSSCG00000011949	CEP97
13	157350001	157450000	633	0.354656	0.00127041	0.00185654	1.46137	ENSSSCG00000011953	ZBTB11
13	157350001	157450000	633	0.354656	0.00127041	0.00185654	1.46137	ENSSSCG00000011952
13	157360001	157460000	642	0.389559	0.00119437	0.00197896	1.65691	ENSSSCG00000045444
13	157360001	157460000	642	0.389559	0.00119437	0.00197896	1.65691	ENSSSCG00000042577
13	157360001	157460000	642	0.389559	0.00119437	0.00197896	1.65691	ENSSSCG00000011949	CEP97
13	157360001	157460000	642	0.389559	0.00119437	0.00197896	1.65691	ENSSSCG00000011953	ZBTB11
13	157360001	157460000	642	0.389559	0.00119437	0.00197896	1.65691	ENSSSCG00000011952
13	157370001	157470000	650	0.388465	0.00120078	0.00198213	1.6507	ENSSSCG00000045444
13	157370001	157470000	650	0.388465	0.00120078	0.00198213	1.6507	ENSSSCG00000042577
13	157370001	157470000	650	0.388465	0.00120078	0.00198213	1.6507	ENSSSCG00000011949	CEP97
13	157370001	157470000	650	0.388465	0.00120078	0.00198213	1.6507	ENSSSCG00000011953	ZBTB11
13	157370001	157470000	650	0.388465	0.00120078	0.00198213	1.6507	ENSSSCG00000011952
13	157380001	157480000	629	0.392892	0.00113691	0.00196041	1.72433	ENSSSCG00000045444
13	157380001	157480000	629	0.392892	0.00113691	0.00196041	1.72433	ENSSSCG00000042577
13	157380001	157480000	629	0.392892	0.00113691	0.00196041	1.72433	ENSSSCG00000011949	CEP97
13	157380001	157480000	629	0.392892	0.00113691	0.00196041	1.72433	ENSSSCG00000011953	ZBTB11
13	157380001	157480000	629	0.392892	0.00113691	0.00196041	1.72433	ENSSSCG00000036491	PCNP
13	157380001	157480000	629	0.392892	0.00113691	0.00196041	1.72433	ENSSSCG00000011952
13	157390001	157490000	633	0.393915	0.00114494	0.00196887	1.71963	ENSSSCG00000045444
13	157390001	157490000	633	0.393915	0.00114494	0.00196887	1.71963	ENSSSCG00000042577
13	157390001	157490000	633	0.393915	0.00114494	0.00196887	1.71963	ENSSSCG00000011953	ZBTB11
13	157390001	157490000	633	0.393915	0.00114494	0.00196887	1.71963	ENSSSCG00000036491	PCNP
13	157390001	157490000	633	0.393915	0.00114494	0.00196887	1.71963	ENSSSCG00000011952
13	157400001	157500000	627	0.389749	0.00115635	0.00192473	1.66449	ENSSSCG00000045444
13	157400001	157500000	627	0.389749	0.00115635	0.00192473	1.66449	ENSSSCG00000042577
13	157400001	157500000	627	0.389749	0.00115635	0.00192473	1.66449	ENSSSCG00000011953	ZBTB11
13	157400001	157500000	627	0.389749	0.00115635	0.00192473	1.66449	ENSSSCG00000036491	PCNP
13	157400001	157500000	627	0.389749	0.00115635	0.00192473	1.66449	ENSSSCG00000011956	TRMT10C
13	157400001	157500000	627	0.389749	0.00115635	0.00192473	1.66449	ENSSSCG00000011952
13	157410001	157510000	599	0.384308	0.00108879	0.00184984	1.69899	ENSSSCG00000045444
13	157410001	157510000	599	0.384308	0.00108879	0.00184984	1.69899	ENSSSCG00000042577
13	157410001	157510000	599	0.384308	0.00108879	0.00184984	1.69899	ENSSSCG00000011953	ZBTB11
13	157410001	157510000	599	0.384308	0.00108879	0.00184984	1.69899	ENSSSCG00000036491	PCNP
13	157410001	157510000	599	0.384308	0.00108879	0.00184984	1.69899	ENSSSCG00000011956	TRMT10C
13	157410001	157510000	599	0.384308	0.00108879	0.00184984	1.69899	ENSSSCG00000028677
13	157410001	157510000	599	0.384308	0.00108879	0.00184984	1.69899	ENSSSCG00000011952
13	157420001	157520000	599	0.391528	0.00100561	0.00186106	1.85068	ENSSSCG00000042577
13	157420001	157520000	599	0.391528	0.00100561	0.00186106	1.85068	ENSSSCG00000011953	ZBTB11
13	157420001	157520000	599	0.391528	0.00100561	0.00186106	1.85068	ENSSSCG00000036491	PCNP
13	157420001	157520000	599	0.391528	0.00100561	0.00186106	1.85068	ENSSSCG00000011956	TRMT10C
13	157420001	157520000	599	0.391528	0.00100561	0.00186106	1.85068	ENSSSCG00000028677
13	157430001	157530000	612	0.376191	0.000976164	0.00186626	1.91183	ENSSSCG00000042577
13	157430001	157530000	612	0.376191	0.000976164	0.00186626	1.91183	ENSSSCG00000011953	ZBTB11
13	157430001	157530000	612	0.376191	0.000976164	0.00186626	1.91183	ENSSSCG00000036491	PCNP
13	157430001	157530000	612	0.376191	0.000976164	0.00186626	1.91183	ENSSSCG00000011956	TRMT10C
13	157430001	157530000	612	0.376191	0.000976164	0.00186626	1.91183	ENSSSCG00000028677
13	157430001	157530000	612	0.376191	0.000976164	0.00186626	1.91183	ENSSSCG00000021791	SENP7
13	157440001	157540000	612	0.355404	0.00102109	0.00182314	1.78548	ENSSSCG00000042577
13	157440001	157540000	612	0.355404	0.00102109	0.00182314	1.78548	ENSSSCG00000011953	ZBTB11
13	157440001	157540000	612	0.355404	0.00102109	0.00182314	1.78548	ENSSSCG00000036491	PCNP
13	157440001	157540000	612	0.355404	0.00102109	0.00182314	1.78548	ENSSSCG00000011956	TRMT10C
13	157440001	157540000	612	0.355404	0.00102109	0.00182314	1.78548	ENSSSCG00000028677
13	157440001	157540000	612	0.355404	0.00102109	0.00182314	1.78548	ENSSSCG00000021791	SENP7
14	49350001	49450000	183	0.393927	0.000341895	0.000420135	1.22884	ENSSSCG00000010053
14	61120001	61220000	530	0.459999	0.00107518	0.00132166	1.22925	ENSSSCG00000010198	BMS1
14	61120001	61220000	530	0.459999	0.00107518	0.00132166	1.22925	ENSSSCG00000044422
14	61130001	61230000	538	0.497788	0.00110328	0.00134916	1.22286	ENSSSCG00000044422
14	61140001	61240000	520	0.561058	0.000978471	0.00124288	1.27023	ENSSSCG00000044422
14	61150001	61250000	536	0.558458	0.00101295	0.00127712	1.26079	ENSSSCG00000044422
14	61160001	61260000	515	0.499968	0.000920268	0.00125577	1.36457	ENSSSCG00000044422
14	61170001	61270000	513	0.465547	0.000981371	0.0012485	1.2722	ENSSSCG00000044422
14	83340001	83440000	334	0.346439	0.000705332	0.000991822	1.40618	ENSSSCG00000010344	NRG3
14	83350001	83450000	357	0.366976	0.000791982	0.000969127	1.22367	ENSSSCG00000010344	NRG3
15	39030001	39130000	338	0.51291	0.000599	0.00073757	1.23134	ENSSSCG00000015770	VEGFC
15	47390001	47490000	513	0.35148	0.000560163	0.00164354	2.93404	ENSSSCG00000015807	ADAM32
15	47410001	47510000	550	0.345439	0.000669154	0.0018285	2.73255	ENSSSCG00000015807	ADAM32
15	77310001	77410000	575	0.349366	0.00134145	0.00175498	1.30827	ENSSSCG00000015944	TLK1
15	77330001	77430000	611	0.349696	0.00136984	0.0018132	1.32366	ENSSSCG00000050607
15	77340001	77440000	604	0.360535	0.00137486	0.00173672	1.2632	ENSSSCG00000050607
15	77350001	77450000	606	0.36066	0.00139784	0.00173955	1.24446	ENSSSCG00000050607
15	85610001	85710000	759	0.357942	0.00171024	0.00208074	1.21664	ENSSSCG00000043657
15	85620001	85720000	722	0.359377	0.00159176	0.00202183	1.27019	ENSSSCG00000043657
15	85630001	85730000	696	0.36278	0.00152197	0.00206624	1.35761	ENSSSCG00000043657
15	85640001	85740000	650	0.398266	0.00141557	0.00199041	1.40608	ENSSSCG00000043657
15	85650001	85750000	616	0.404503	0.00138979	0.00187566	1.3496	ENSSSCG00000043657
15	85660001	85760000	593	0.402285	0.00141959	0.00179379	1.2636	ENSSSCG00000043657
15	87550001	87650000	363	0.635357	0.000596149	0.000723478	1.21359	ENSSSCG00000023924	PDE1A
15	87550001	87650000	363	0.635357	0.000596149	0.000723478	1.21359	ENSSSCG00000036674	PPP1R1C
15	87560001	87660000	403	0.647322	0.000606134	0.000791161	1.30526	ENSSSCG00000023924	PDE1A
15	87560001	87660000	403	0.647322	0.000606134	0.000791161	1.30526	ENSSSCG00000036674	PPP1R1C
15	87570001	87670000	391	0.645084	0.000574673	0.000704199	1.22539	ENSSSCG00000023924	PDE1A
15	87570001	87670000	391	0.645084	0.000574673	0.000704199	1.22539	ENSSSCG00000036674	PPP1R1C
15	87580001	87680000	392	0.623447	0.000521667	0.000719203	1.37866	ENSSSCG00000023924	PDE1A
15	87580001	87680000	392	0.623447	0.000521667	0.000719203	1.37866	ENSSSCG00000036674	PPP1R1C
15	87590001	87690000	401	0.558127	0.000455034	0.000869865	1.91165	ENSSSCG00000023924	PDE1A
15	87590001	87690000	401	0.558127	0.000455034	0.000869865	1.91165	ENSSSCG00000036674	PPP1R1C
15	87600001	87700000	393	0.503113	0.000367263	0.000983022	2.67662	ENSSSCG00000023924	PDE1A
15	87600001	87700000	393	0.503113	0.000367263	0.000983022	2.67662	ENSSSCG00000036674	PPP1R1C
15	87610001	87710000	461	0.455083	0.000365499	0.00125468	3.43279	ENSSSCG00000023924	PDE1A
15	87620001	87720000	480	0.441066	0.000357858	0.00136848	3.82409	ENSSSCG00000023924	PDE1A
15	87630001	87730000	491	0.426459	0.000359107	0.00143629	3.99962	ENSSSCG00000023924	PDE1A
15	87640001	87740000	485	0.417344	0.000378299	0.00141243	3.73363	ENSSSCG00000023924	PDE1A
15	87650001	87750000	452	0.393939	0.00038114	0.001334	3.50003	ENSSSCG00000023924	PDE1A
15	87660001	87760000	425	0.350608	0.000384527	0.00133101	3.46142	ENSSSCG00000023924	PDE1A
15	87670001	87770000	431	0.345079	0.000389067	0.00138871	3.56933	ENSSSCG00000023924	PDE1A
15	87690001	87790000	391	0.350981	0.000440056	0.00124926	2.83887	ENSSSCG00000023924	PDE1A
15	87700001	87800000	377	0.367368	0.000443288	0.00122834	2.77098	ENSSSCG00000023924	PDE1A
15	87710001	87810000	351	0.408704	0.000521618	0.00118054	2.26323	ENSSSCG00000023924	PDE1A
15	87720001	87820000	370	0.421774	0.000613076	0.00122611	1.99993	ENSSSCG00000023924	PDE1A
15	87730001	87830000	350	0.428024	0.000593834	0.00116486	1.96159	ENSSSCG00000023924	PDE1A
15	87740001	87840000	342	0.438593	0.000575312	0.00115752	2.01199	ENSSSCG00000023924	PDE1A
15	87750001	87850000	351	0.434422	0.000606709	0.00117959	1.94424	ENSSSCG00000023924	PDE1A
15	87760001	87860000	341	0.437905	0.000603076	0.00114636	1.90085	ENSSSCG00000023924	PDE1A
15	87770001	87870000	321	0.444808	0.000579383	0.00108555	1.87363	ENSSSCG00000023924	PDE1A
15	87780001	87880000	309	0.463378	0.000560753	0.00106383	1.89715	ENSSSCG00000023924	PDE1A
15	87790001	87890000	291	0.469473	0.00054299	0.00101848	1.87569	ENSSSCG00000023924	PDE1A
15	87800001	87900000	307	0.464587	0.000619433	0.00105899	1.70961	ENSSSCG00000023924	PDE1A
15	87810001	87910000	288	0.45365	0.000596778	0.00098738	1.65452	ENSSSCG00000023924	PDE1A
15	87820001	87920000	249	0.438967	0.000525036	0.000882531	1.6809	ENSSSCG00000023924	PDE1A
15	87830001	87930000	267	0.446458	0.000582532	0.000948902	1.62893	ENSSSCG00000023924	PDE1A
15	87840001	87940000	275	0.454097	0.000617309	0.000980759	1.58877	ENSSSCG00000023924	PDE1A
15	87850001	87950000	288	0.469789	0.000646185	0.00105584	1.63396	ENSSSCG00000023924	PDE1A
15	87860001	87960000	312	0.478915	0.000718635	0.00115098	1.60162	ENSSSCG00000023924	PDE1A
15	87870001	87970000	322	0.482895	0.000743577	0.00119682	1.60954	ENSSSCG00000023924	PDE1A
15	87880001	87980000	328	0.486567	0.000765687	0.00121858	1.59149	ENSSSCG00000048532
15	87880001	87980000	328	0.486567	0.000765687	0.00121858	1.59149	ENSSSCG00000023924	PDE1A
15	87890001	87990000	325	0.490012	0.000759998	0.00121131	1.59383	ENSSSCG00000048532
15	87890001	87990000	325	0.490012	0.000759998	0.00121131	1.59383	ENSSSCG00000023924	PDE1A
15	87900001	88000000	299	0.495426	0.000694476	0.00112477	1.6196	ENSSSCG00000048532
15	87900001	88000000	299	0.495426	0.000694476	0.00112477	1.6196	ENSSSCG00000023924	PDE1A
15	87910001	88010000	277	0.491188	0.000634293	0.0010312	1.62575	ENSSSCG00000048532
15	87910001	88010000	277	0.491188	0.000634293	0.0010312	1.62575	ENSSSCG00000023924	PDE1A
15	87920001	88020000	272	0.491101	0.000632316	0.00100655	1.59185	ENSSSCG00000048532
15	87920001	88020000	272	0.491101	0.000632316	0.00100655	1.59185	ENSSSCG00000023924	PDE1A
15	87930001	88030000	257	0.484452	0.000597572	0.000943249	1.57847	ENSSSCG00000048532
15	87930001	88030000	257	0.484452	0.000597572	0.000943249	1.57847	ENSSSCG00000023924	PDE1A
15	87940001	88040000	239	0.478564	0.000554328	0.000874696	1.57794	ENSSSCG00000048532
15	87940001	88040000	239	0.478564	0.000554328	0.000874696	1.57794	ENSSSCG00000023924	PDE1A
15	87950001	88050000	204	0.47559	0.00047915	0.000730857	1.52532	ENSSSCG00000048532
15	87950001	88050000	204	0.47559	0.00047915	0.000730857	1.52532	ENSSSCG00000023924	PDE1A
15	87960001	88060000	191	0.466428	0.000438342	0.000679903	1.55108	ENSSSCG00000048532
15	87960001	88060000	191	0.466428	0.000438342	0.000679903	1.55108	ENSSSCG00000023924	PDE1A
15	87970001	88070000	194	0.459815	0.000446479	0.000683064	1.52989	ENSSSCG00000048532
15	88050001	88150000	308	0.502449	0.000681262	0.00113083	1.6599	ENSSSCG00000043033
15	88060001	88160000	343	0.508342	0.000753746	0.00126453	1.67766	ENSSSCG00000043033
15	88070001	88170000	358	0.50771	0.000786001	0.00132064	1.6802	ENSSSCG00000043033
15	88080001	88180000	364	0.508572	0.000796548	0.00133649	1.67785	ENSSSCG00000043033
15	88090001	88190000	370	0.505391	0.000798027	0.00134848	1.68977	ENSSSCG00000043033
15	88100001	88200000	390	0.507374	0.000842166	0.00142833	1.69602	ENSSSCG00000043033
15	88100001	88200000	390	0.507374	0.000842166	0.00142833	1.69602	ENSSSCG00000016017	DNAJC10
15	88110001	88210000	411	0.505478	0.000895698	0.00150809	1.6837	ENSSSCG00000043033
15	88110001	88210000	411	0.505478	0.000895698	0.00150809	1.6837	ENSSSCG00000016017	DNAJC10
15	88120001	88220000	401	0.503957	0.000892687	0.00146221	1.63799	ENSSSCG00000043033
15	88120001	88220000	401	0.503957	0.000892687	0.00146221	1.63799	ENSSSCG00000016017	DNAJC10
15	88130001	88230000	408	0.502805	0.000914749	0.00148899	1.62776	ENSSSCG00000043033
15	88130001	88230000	408	0.502805	0.000914749	0.00148899	1.62776	ENSSSCG00000016017	DNAJC10
15	88140001	88240000	394	0.500824	0.000903379	0.00144929	1.6043	ENSSSCG00000043033
15	88140001	88240000	394	0.500824	0.000903379	0.00144929	1.6043	ENSSSCG00000016017	DNAJC10
15	88150001	88250000	351	0.499284	0.000814346	0.0013053	1.60288	ENSSSCG00000016017	DNAJC10
15	88160001	88260000	316	0.493131	0.000747013	0.00116898	1.56487	ENSSSCG00000016017	DNAJC10
15	88170001	88270000	359	0.486363	0.000862335	0.00129237	1.49869	ENSSSCG00000016017	DNAJC10
15	88180001	88280000	362	0.479347	0.000878169	0.00129541	1.47513	ENSSSCG00000016017	DNAJC10
15	88190001	88290000	380	0.486734	0.000930784	0.00137069	1.47262	ENSSSCG00000016017	DNAJC10
15	88200001	88300000	393	0.484974	0.000963014	0.001419	1.4735	ENSSSCG00000016017	DNAJC10
15	88210001	88310000	367	0.475154	0.000889295	0.00130518	1.46766	ENSSSCG00000016017	DNAJC10
15	88220001	88320000	353	0.455007	0.000840051	0.00123064	1.46496	ENSSSCG00000016017	DNAJC10
15	88230001	88330000	352	0.427927	0.000819631	0.00119154	1.45375	ENSSSCG00000016017	DNAJC10
15	88240001	88340000	339	0.429332	0.000782108	0.00113931	1.45672	ENSSSCG00000016017	DNAJC10
15	88240001	88340000	339	0.429332	0.000782108	0.00113931	1.45672	ENSSSCG00000016018	FRZB
15	88250001	88350000	343	0.425933	0.000778181	0.00113929	1.46404	ENSSSCG00000016017	DNAJC10
15	88250001	88350000	343	0.425933	0.000778181	0.00113929	1.46404	ENSSSCG00000016018	FRZB
15	88260001	88360000	344	0.430664	0.00076672	0.00115436	1.50558	ENSSSCG00000016018	FRZB
15	88270001	88370000	303	0.423608	0.000628902	0.00102805	1.63467	ENSSSCG00000016018	FRZB
15	88280001	88380000	308	0.41239	0.00062669	0.00103646	1.65386	ENSSSCG00000016018	FRZB
15	88290001	88390000	288	0.385624	0.000564598	0.000947979	1.67903	ENSSSCG00000016018	FRZB
15	88300001	88400000	257	0.365323	0.000489552	0.000819682	1.67435	ENSSSCG00000016018	FRZB
15	88310001	88410000	274	0.369947	0.000529234	0.000880804	1.6643	ENSSSCG00000016018	FRZB
15	88320001	88420000	282	0.388265	0.000551765	0.000935887	1.69617	ENSSSCG00000016018	FRZB
15	88330001	88430000	271	0.393769	0.000544214	0.000892821	1.64057	ENSSSCG00000016018	FRZB
15	88330001	88430000	271	0.393769	0.000544214	0.000892821	1.64057	ENSSSCG00000016019	NCKAP1
15	88340001	88440000	265	0.370857	0.000533859	0.000850301	1.59274	ENSSSCG00000016018	FRZB
15	88340001	88440000	265	0.370857	0.000533859	0.000850301	1.59274	ENSSSCG00000016019	NCKAP1
15	88350001	88450000	249	0.348182	0.000517238	0.000760795	1.47088	ENSSSCG00000016018	FRZB
15	88350001	88450000	249	0.348182	0.000517238	0.000760795	1.47088	ENSSSCG00000016019	NCKAP1
15	90500001	90600000	329	0.501266	0.000647585	0.000833691	1.28738	ENSSSCG00000043032
15	90510001	90610000	364	0.485531	0.000743217	0.000903879	1.21617	ENSSSCG00000043032
15	90520001	90620000	361	0.490631	0.000724226	0.000927348	1.28047	ENSSSCG00000043032
15	90530001	90630000	352	0.508348	0.000707934	0.000971849	1.3728	ENSSSCG00000043032
15	90540001	90640000	396	0.512031	0.000810246	0.00114187	1.40929	ENSSSCG00000043032
15	90550001	90650000	426	0.516936	0.000875906	0.00124639	1.42297	ENSSSCG00000043032
15	90560001	90660000	463	0.518089	0.000959486	0.00140211	1.46131	ENSSSCG00000043032
15	90570001	90670000	515	0.522202	0.00107496	0.00158962	1.47877	ENSSSCG00000043032
15	90580001	90680000	519	0.525284	0.00109014	0.00165079	1.51429	ENSSSCG00000043032
15	90590001	90690000	533	0.527737	0.00112105	0.00172313	1.53707	ENSSSCG00000043032
15	90880001	90980000	252	0.51023	0.000559042	0.000852839	1.52554	ENSSSCG00000044684
15	90890001	90990000	257	0.50769	0.00057211	0.000877675	1.5341	ENSSSCG00000044684
15	90900001	91000000	241	0.499439	0.000529406	0.000817866	1.54487	ENSSSCG00000044684
15	90910001	91010000	219	0.498829	0.000491363	0.000732772	1.4913	ENSSSCG00000044684
15	90920001	91020000	210	0.497701	0.000468749	0.000711585	1.51805	ENSSSCG00000044684
15	90930001	91030000	197	0.517497	0.000437572	0.000691144	1.5795	ENSSSCG00000044684
15	90940001	91040000	221	0.508366	0.000500147	0.000761724	1.523	ENSSSCG00000044684
15	90950001	91050000	251	0.515044	0.000564159	0.00086587	1.5348	ENSSSCG00000044684
15	90960001	91060000	281	0.47115	0.000669917	0.000953778	1.42373	ENSSSCG00000044684
15	90970001	91070000	311	0.394007	0.000778706	0.00103525	1.32945	ENSSSCG00000044684
15	95370001	95470000	371	0.351309	0.000715801	0.00105538	1.4744	ENSSSCG00000049847
15	95370001	95470000	371	0.351309	0.000715801	0.00105538	1.4744	ENSSSCG00000046745
15	95370001	95470000	371	0.351309	0.000715801	0.00105538	1.4744	ENSSSCG00000050843
15	95370001	95470000	371	0.351309	0.000715801	0.00105538	1.4744	ENSSSCG00000045229
15	95380001	95480000	404	0.362983	0.000840263	0.00112692	1.34115	ENSSSCG00000049847
15	95380001	95480000	404	0.362983	0.000840263	0.00112692	1.34115	ENSSSCG00000046745
15	95380001	95480000	404	0.362983	0.000840263	0.00112692	1.34115	ENSSSCG00000045229
15	137100001	137200000	1522	0.3768	0.00320271	0.00391238	1.22158	ENSSSCG00000032849	MLPH
15	137100001	137200000	1522	0.3768	0.00320271	0.00391238	1.22158	ENSSSCG00000027331	COL6A3
15	137110001	137210000	1605	0.370565	0.00338079	0.00416854	1.23301	ENSSSCG00000032849	MLPH
15	137120001	137220000	1616	0.389278	0.00324388	0.00418198	1.28919	ENSSSCG00000032849	MLPH
15	137130001	137230000	1687	0.400963	0.00326624	0.00435473	1.33325	ENSSSCG00000032849	MLPH
15	137140001	137240000	1721	0.410452	0.00329437	0.00413639	1.25559	ENSSSCG00000036981	PRLH
15	137140001	137240000	1721	0.410452	0.00329437	0.00413639	1.25559	ENSSSCG00000032849	MLPH
15	137140001	137240000	1721	0.410452	0.00329437	0.00413639	1.25559	ENSSSCG00000016328	RAB17
15	137150001	137250000	1776	0.411626	0.00329763	0.00419035	1.27072	ENSSSCG00000036981	PRLH
15	137150001	137250000	1776	0.411626	0.00329763	0.00419035	1.27072	ENSSSCG00000032849	MLPH
15	137150001	137250000	1776	0.411626	0.00329763	0.00419035	1.27072	ENSSSCG00000016328	RAB17
15	137160001	137260000	1857	0.418444	0.00327664	0.00449609	1.37216	ENSSSCG00000036981	PRLH
15	137160001	137260000	1857	0.418444	0.00327664	0.00449609	1.37216	ENSSSCG00000032849	MLPH
15	137160001	137260000	1857	0.418444	0.00327664	0.00449609	1.37216	ENSSSCG00000016328	RAB17
15	137170001	137270000	1936	0.41792	0.0033661	0.00493105	1.46491	ENSSSCG00000036981	PRLH
15	137170001	137270000	1936	0.41792	0.0033661	0.00493105	1.46491	ENSSSCG00000050312
15	137170001	137270000	1936	0.41792	0.0033661	0.00493105	1.46491	ENSSSCG00000032849	MLPH
15	137170001	137270000	1936	0.41792	0.0033661	0.00493105	1.46491	ENSSSCG00000016328	RAB17
15	137180001	137280000	1944	0.402871	0.00354217	0.00495014	1.39749	ENSSSCG00000036981	PRLH
15	137180001	137280000	1944	0.402871	0.00354217	0.00495014	1.39749	ENSSSCG00000050312
15	137180001	137280000	1944	0.402871	0.00354217	0.00495014	1.39749	ENSSSCG00000032849	MLPH
15	137180001	137280000	1944	0.402871	0.00354217	0.00495014	1.39749	ENSSSCG00000016328	RAB17
15	137190001	137290000	1993	0.390917	0.00386464	0.00499513	1.29252	ENSSSCG00000036981	PRLH
15	137190001	137290000	1993	0.390917	0.00386464	0.00499513	1.29252	ENSSSCG00000050312
15	137190001	137290000	1993	0.390917	0.00386464	0.00499513	1.29252	ENSSSCG00000032849	MLPH
15	137190001	137290000	1993	0.390917	0.00386464	0.00499513	1.29252	ENSSSCG00000016328	RAB17
15	137190001	137290000	1993	0.390917	0.00386464	0.00499513	1.29252	ENSSSCG00000016330	LRRFIP1
16	33990001	34090000	569	0.345619	0.00092174	0.00155962	1.69204	ENSSSCG00000016898
16	34000001	34100000	528	0.362153	0.000847201	0.00136588	1.61223	ENSSSCG00000016898
16	34010001	34110000	530	0.361412	0.000849666	0.00132011	1.55368	ENSSSCG00000016898
16	34020001	34120000	541	0.371982	0.00090712	0.00129047	1.4226	ENSSSCG00000016898
16	34030001	34130000	502	0.373836	0.000866293	0.00114001	1.31596	ENSSSCG00000016898
16	34040001	34140000	504	0.377107	0.00086253	0.00112485	1.30413	ENSSSCG00000016898
16	34050001	34150000	503	0.374695	0.000867812	0.00113496	1.30784	ENSSSCG00000046432
16	34050001	34150000	503	0.374695	0.000867812	0.00113496	1.30784	ENSSSCG00000016898
16	34060001	34160000	484	0.365389	0.000860905	0.00108301	1.25799	ENSSSCG00000046432
16	34060001	34160000	484	0.365389	0.000860905	0.00108301	1.25799	ENSSSCG00000016898
16	50150001	50250000	20	0.440981	3.63674e-05	4.63677e-05	1.27498	ENSSSCG00000046456
16	50150001	50250000	20	0.440981	3.63674e-05	4.63677e-05	1.27498	ENSSSCG00000031466
16	50150001	50250000	20	0.440981	3.63674e-05	4.63677e-05	1.27498	ENSSSCG00000016979	NSG2
16	50180001	50280000	16	0.374151	2.65388e-05	3.57063e-05	1.34544	ENSSSCG00000031466
16	50180001	50280000	16	0.374151	2.65388e-05	3.57063e-05	1.34544	ENSSSCG00000016979	NSG2
16	50190001	50290000	16	0.414361	2.47837e-05	3.86778e-05	1.56061	ENSSSCG00000016979	NSG2
16	50320001	50420000	26	0.508057	2.76816e-05	6.63927e-05	2.39844	ENSSSCG00000035512	C5orf47
16	50320001	50420000	26	0.508057	2.76816e-05	6.63927e-05	2.39844	ENSSSCG00000048792
16	50320001	50420000	26	0.508057	2.76816e-05	6.63927e-05	2.39844	ENSSSCG00000016979	NSG2
16	50330001	50430000	48	0.530519	3.38286e-05	0.000133563	3.94823	ENSSSCG00000035512	C5orf47
16	50330001	50430000	48	0.530519	3.38286e-05	0.000133563	3.94823	ENSSSCG00000048792
16	50330001	50430000	48	0.530519	3.38286e-05	0.000133563	3.94823	ENSSSCG00000016981	CPEB4
16	50330001	50430000	48	0.530519	3.38286e-05	0.000133563	3.94823	ENSSSCG00000016979	NSG2
16	50340001	50440000	54	0.554021	3.54939e-05	0.000157401	4.43459	ENSSSCG00000035512	C5orf47
16	50340001	50440000	54	0.554021	3.54939e-05	0.000157401	4.43459	ENSSSCG00000048792
16	50340001	50440000	54	0.554021	3.54939e-05	0.000157401	4.43459	ENSSSCG00000016981	CPEB4
16	50340001	50440000	54	0.554021	3.54939e-05	0.000157401	4.43459	ENSSSCG00000016979	NSG2
16	50350001	50450000	69	0.581062	4.09469e-05	0.000214171	5.23046	ENSSSCG00000035512	C5orf47
16	50350001	50450000	69	0.581062	4.09469e-05	0.000214171	5.23046	ENSSSCG00000048792
16	50350001	50450000	69	0.581062	4.09469e-05	0.000214171	5.23046	ENSSSCG00000016981	CPEB4
16	50350001	50450000	69	0.581062	4.09469e-05	0.000214171	5.23046	ENSSSCG00000016979	NSG2
16	50360001	50460000	80	0.600139	4.90367e-05	0.00025277	5.15471	ENSSSCG00000035512	C5orf47
16	50360001	50460000	80	0.600139	4.90367e-05	0.00025277	5.15471	ENSSSCG00000048792
16	50360001	50460000	80	0.600139	4.90367e-05	0.00025277	5.15471	ENSSSCG00000016981	CPEB4
16	50360001	50460000	80	0.600139	4.90367e-05	0.00025277	5.15471	ENSSSCG00000016979	NSG2
16	50370001	50470000	97	0.612797	5.38041e-05	0.000315706	5.86769	ENSSSCG00000035512	C5orf47
16	50370001	50470000	97	0.612797	5.38041e-05	0.000315706	5.86769	ENSSSCG00000048792
16	50370001	50470000	97	0.612797	5.38041e-05	0.000315706	5.86769	ENSSSCG00000016981	CPEB4
16	50380001	50480000	111	0.623087	5.49551e-05	0.000373378	6.79424	ENSSSCG00000035512	C5orf47
16	50380001	50480000	111	0.623087	5.49551e-05	0.000373378	6.79424	ENSSSCG00000048792
16	50380001	50480000	111	0.623087	5.49551e-05	0.000373378	6.79424	ENSSSCG00000016981	CPEB4
16	50390001	50490000	127	0.629926	6.6e-05	0.000428771	6.49653	ENSSSCG00000035512	C5orf47
16	50390001	50490000	127	0.629926	6.6e-05	0.000428771	6.49653	ENSSSCG00000048792
16	50390001	50490000	127	0.629926	6.6e-05	0.000428771	6.49653	ENSSSCG00000016981	CPEB4
16	50400001	50500000	137	0.632141	7.12245e-05	0.000464791	6.52572	ENSSSCG00000035512	C5orf47
16	50400001	50500000	137	0.632141	7.12245e-05	0.000464791	6.52572	ENSSSCG00000048792
16	50400001	50500000	137	0.632141	7.12245e-05	0.000464791	6.52572	ENSSSCG00000016981	CPEB4
16	50410001	50510000	164	0.641919	7.46776e-05	0.000569302	7.62346	ENSSSCG00000049075
16	50410001	50510000	164	0.641919	7.46776e-05	0.000569302	7.62346	ENSSSCG00000048792
16	50410001	50510000	164	0.641919	7.46776e-05	0.000569302	7.62346	ENSSSCG00000016981	CPEB4
16	50420001	50520000	168	0.643741	8.27103e-05	0.000589879	7.13187	ENSSSCG00000049075
16	50420001	50520000	168	0.643741	8.27103e-05	0.000589879	7.13187	ENSSSCG00000048792
16	50420001	50520000	168	0.643741	8.27103e-05	0.000589879	7.13187	ENSSSCG00000016981	CPEB4
16	50430001	50530000	161	0.65802	8.62286e-05	0.000576633	6.68726	ENSSSCG00000049075
16	50430001	50530000	161	0.65802	8.62286e-05	0.000576633	6.68726	ENSSSCG00000016981	CPEB4
16	50440001	50540000	179	0.648788	0.000109633	0.000629875	5.7453	ENSSSCG00000049075
16	50440001	50540000	179	0.648788	0.000109633	0.000629875	5.7453	ENSSSCG00000016981	CPEB4
16	50450001	50550000	179	0.632326	0.000126318	0.000612893	4.85198	ENSSSCG00000049075
16	50450001	50550000	179	0.632326	0.000126318	0.000612893	4.85198	ENSSSCG00000016981	CPEB4
16	50460001	50560000	183	0.632533	0.000117608	0.000637756	5.42273	ENSSSCG00000049075
16	50460001	50560000	183	0.632533	0.000117608	0.000637756	5.42273	ENSSSCG00000016981	CPEB4
16	50470001	50570000	177	0.628676	0.000124384	0.000613428	4.93173	ENSSSCG00000049075
16	50470001	50570000	177	0.628676	0.000124384	0.000613428	4.93173	ENSSSCG00000041085
16	50470001	50570000	177	0.628676	0.000124384	0.000613428	4.93173	ENSSSCG00000016981	CPEB4
16	50480001	50580000	176	0.630386	0.000134147	0.000599006	4.4653	ENSSSCG00000049075
16	50480001	50580000	176	0.630386	0.000134147	0.000599006	4.4653	ENSSSCG00000041085
16	50480001	50580000	176	0.630386	0.000134147	0.000599006	4.4653	ENSSSCG00000016981	CPEB4
16	50490001	50590000	167	0.619894	0.000134563	0.000564522	4.19522	ENSSSCG00000049075
16	50490001	50590000	167	0.619894	0.000134563	0.000564522	4.19522	ENSSSCG00000041085
16	50490001	50590000	167	0.619894	0.000134563	0.000564522	4.19522	ENSSSCG00000016981	CPEB4
16	50500001	50600000	161	0.605431	0.00014627	0.000533997	3.65076	ENSSSCG00000049075
16	50500001	50600000	161	0.605431	0.00014627	0.000533997	3.65076	ENSSSCG00000049195
16	50500001	50600000	161	0.605431	0.00014627	0.000533997	3.65076	ENSSSCG00000041085
16	50500001	50600000	161	0.605431	0.00014627	0.000533997	3.65076	ENSSSCG00000045534
16	50510001	50610000	138	0.576022	0.000155625	0.000442027	2.84033	ENSSSCG00000049075
16	50510001	50610000	138	0.576022	0.000155625	0.000442027	2.84033	ENSSSCG00000049195
16	50510001	50610000	138	0.576022	0.000155625	0.000442027	2.84033	ENSSSCG00000041085
16	50510001	50610000	138	0.576022	0.000155625	0.000442027	2.84033	ENSSSCG00000045534
16	50520001	50620000	132	0.524308	0.00018631	0.000424555	2.27876	ENSSSCG00000049195
16	50520001	50620000	132	0.524308	0.00018631	0.000424555	2.27876	ENSSSCG00000041085
16	50520001	50620000	132	0.524308	0.00018631	0.000424555	2.27876	ENSSSCG00000045534
16	50530001	50630000	131	0.458886	0.000239633	0.000433084	1.80728	ENSSSCG00000049195
16	50530001	50630000	131	0.458886	0.000239633	0.000433084	1.80728	ENSSSCG00000041085
16	50530001	50630000	131	0.458886	0.000239633	0.000433084	1.80728	ENSSSCG00000045534
16	50530001	50630000	131	0.458886	0.000239633	0.000433084	1.80728	ENSSSCG00000043931
16	50540001	50640000	119	0.393093	0.000265804	0.000405725	1.52641	ENSSSCG00000049195
16	50540001	50640000	119	0.393093	0.000265804	0.000405725	1.52641	ENSSSCG00000041085
16	50540001	50640000	119	0.393093	0.000265804	0.000405725	1.52641	ENSSSCG00000045534
16	50540001	50640000	119	0.393093	0.000265804	0.000405725	1.52641	ENSSSCG00000043931
16	50550001	50650000	116	0.349579	0.000294212	0.000423303	1.43877	ENSSSCG00000049195
16	50550001	50650000	116	0.349579	0.000294212	0.000423303	1.43877	ENSSSCG00000041085
16	50550001	50650000	116	0.349579	0.000294212	0.000423303	1.43877	ENSSSCG00000045534
16	50550001	50650000	116	0.349579	0.000294212	0.000423303	1.43877	ENSSSCG00000043931
17	34680001	34780000	304	0.54201	0.000550498	0.000794381	1.44302	ENSSSCG00000048028
17	34680001	34780000	304	0.54201	0.000550498	0.000794381	1.44302	ENSSSCG00000036081	TBC1D20
17	34680001	34780000	304	0.54201	0.000550498	0.000794381	1.44302	ENSSSCG00000007203
17	34690001	34790000	393	0.490449	0.000756362	0.000937189	1.23907	ENSSSCG00000048028
17	34690001	34790000	393	0.490449	0.000756362	0.000937189	1.23907	ENSSSCG00000036081	TBC1D20
17	34690001	34790000	393	0.490449	0.000756362	0.000937189	1.23907	ENSSSCG00000007206	RBCK1
17	34690001	34790000	393	0.490449	0.000756362	0.000937189	1.23907	ENSSSCG00000007203
17	34700001	34800000	448	0.446008	0.000872556	0.00108695	1.24571	ENSSSCG00000036081	TBC1D20
17	34700001	34800000	448	0.446008	0.000872556	0.00108695	1.24571	ENSSSCG00000007206	RBCK1
17	34700001	34800000	448	0.446008	0.000872556	0.00108695	1.24571	ENSSSCG00000007203
18	12310001	12410000	738	0.411003	0.00140412	0.00172212	1.22648	ENSSSCG00000024209	Metazoa_SRP
18	12310001	12410000	738	0.411003	0.00140412	0.00172212	1.22648	ENSSSCG00000016522	PTN
18	12320001	12420000	711	0.447868	0.00124756	0.00173125	1.38771	ENSSSCG00000024209	Metazoa_SRP
18	12330001	12430000	658	0.467286	0.00106168	0.0017108	1.61141	ENSSSCG00000024209	Metazoa_SRP
18	12340001	12440000	642	0.48066	0.00101796	0.00177998	1.74858	ENSSSCG00000024209	Metazoa_SRP
18	12350001	12450000	540	0.45944	0.000906614	0.00145314	1.60282	ENSSSCG00000024209	Metazoa_SRP
18	12360001	12460000	457	0.422761	0.000863873	0.00116505	1.34864	ENSSSCG00000024209	Metazoa_SRP
18	12360001	12460000	457	0.422761	0.000863873	0.00116505	1.34864	ENSSSCG00000032532	CHRM2
18	12370001	12470000	388	0.38924	0.000780215	0.000951659	1.21974	ENSSSCG00000024209	Metazoa_SRP
18	12370001	12470000	388	0.38924	0.000780215	0.000951659	1.21974	ENSSSCG00000032532	CHRM2
18	18600001	18700000	355	0.391814	0.000457418	0.00109941	2.40351	ENSSSCG00000016563	TMEM209
18	18600001	18700000	355	0.391814	0.000457418	0.00109941	2.40351	ENSSSCG00000027131	KLHDC10
18	18600001	18700000	355	0.391814	0.000457418	0.00109941	2.40351	ENSSSCG00000016562	SSMEM1
18	18610001	18710000	305	0.4516	0.000310321	0.00100537	3.23977	ENSSSCG00000016563	TMEM209
18	18610001	18710000	305	0.4516	0.000310321	0.00100537	3.23977	ENSSSCG00000027131	KLHDC10
18	18610001	18710000	305	0.4516	0.000310321	0.00100537	3.23977	ENSSSCG00000016562	SSMEM1
18	18620001	18720000	252	0.508541	0.000169536	0.000991677	5.84936	ENSSSCG00000016563	TMEM209
18	18620001	18720000	252	0.508541	0.000169536	0.000991677	5.84936	ENSSSCG00000027131	KLHDC10
18	18630001	18730000	237	0.506616	0.00015903	0.000930046	5.84824	ENSSSCG00000016563	TMEM209
18	18630001	18730000	237	0.506616	0.00015903	0.000930046	5.84824	ENSSSCG00000027131	KLHDC10
18	18640001	18740000	254	0.462507	0.000202752	0.000916111	4.51838	ENSSSCG00000016563	TMEM209
18	18640001	18740000	254	0.462507	0.000202752	0.000916111	4.51838	ENSSSCG00000027131	KLHDC10
18	18650001	18750000	296	0.429333	0.000292761	0.00102512	3.50156	ENSSSCG00000027131	KLHDC10
18	18650001	18750000	296	0.429333	0.000292761	0.00102512	3.50156	ENSSSCG00000016565	ZC3HC1
18	18660001	18760000	363	0.395966	0.000562395	0.0012895	2.29287	ENSSSCG00000027131	KLHDC10
18	18660001	18760000	363	0.395966	0.000562395	0.0012895	2.29287	ENSSSCG00000016565	ZC3HC1
18	18670001	18770000	356	0.35896	0.000643622	0.00120918	1.87871	ENSSSCG00000027131	KLHDC10
18	18670001	18770000	356	0.35896	0.000643622	0.00120918	1.87871	ENSSSCG00000016565	ZC3HC1
18	28840001	28940000	788	0.361305	0.00144907	0.00278606	1.92265	ENSSSCG00000016627	ASZ1
18	28850001	28950000	774	0.376115	0.00138654	0.00281623	2.03112	ENSSSCG00000016627	ASZ1
18	28850001	28950000	774	0.376115	0.00138654	0.00281623	2.03112	ENSSSCG00000016628	WNT2
18	28860001	28960000	743	0.388038	0.00131405	0.00274102	2.08593	ENSSSCG00000016627	ASZ1
18	28860001	28960000	743	0.388038	0.00131405	0.00274102	2.08593	ENSSSCG00000016628	WNT2
18	28870001	28970000	760	0.376549	0.00136019	0.00266383	1.95842	ENSSSCG00000016627	ASZ1
18	28870001	28970000	760	0.376549	0.00136019	0.00266383	1.95842	ENSSSCG00000016628	WNT2
18	28880001	28980000	817	0.377622	0.00153445	0.00270515	1.76294	ENSSSCG00000016627	ASZ1
18	28880001	28980000	817	0.377622	0.00153445	0.00270515	1.76294	ENSSSCG00000016628	WNT2
18	28890001	28990000	915	0.357921	0.00181526	0.00291139	1.60384	ENSSSCG00000016627	ASZ1
18	28890001	28990000	915	0.357921	0.00181526	0.00291139	1.60384	ENSSSCG00000016628	WNT2
18	28900001	29000000	923	0.347653	0.00194151	0.00282181	1.45341	ENSSSCG00000016627	ASZ1
18	28900001	29000000	923	0.347653	0.00194151	0.00282181	1.45341	ENSSSCG00000016628	WNT2
18	29950001	30050000	631	0.345201	0.00135986	0.00167777	1.23378	ENSSSCG00000048168
18	29950001	30050000	631	0.345201	0.00135986	0.00167777	1.23378	ENSSSCG00000049485
18	29960001	30060000	600	0.379036	0.00113913	0.00159599	1.40106	ENSSSCG00000048168
18	29960001	30060000	600	0.379036	0.00113913	0.00159599	1.40106	ENSSSCG00000049485
18	29970001	30070000	602	0.397222	0.00100918	0.00177593	1.75978	ENSSSCG00000048168
18	29970001	30070000	602	0.397222	0.00100918	0.00177593	1.75978	ENSSSCG00000049485
18	29980001	30080000	612	0.419258	0.000938125	0.00181846	1.9384	ENSSSCG00000048168
18	29980001	30080000	612	0.419258	0.000938125	0.00181846	1.9384	ENSSSCG00000049485
18	29990001	30090000	635	0.421909	0.000953044	0.00189235	1.98559	ENSSSCG00000048168
18	29990001	30090000	635	0.421909	0.000953044	0.00189235	1.98559	ENSSSCG00000049485
18	30000001	30100000	650	0.430155	0.000943104	0.00196839	2.08714	ENSSSCG00000048168
18	30000001	30100000	650	0.430155	0.000943104	0.00196839	2.08714	ENSSSCG00000051220
18	30000001	30100000	650	0.430155	0.000943104	0.00196839	2.08714	ENSSSCG00000049485
18	30010001	30110000	725	0.430693	0.00112408	0.00229394	2.04073	ENSSSCG00000048168
18	30010001	30110000	725	0.430693	0.00112408	0.00229394	2.04073	ENSSSCG00000051220
18	30010001	30110000	725	0.430693	0.00112408	0.00229394	2.04073	ENSSSCG00000050770
18	30010001	30110000	725	0.430693	0.00112408	0.00229394	2.04073	ENSSSCG00000049485
18	30020001	30120000	727	0.430301	0.00112969	0.00231827	2.05213	ENSSSCG00000051220
18	30020001	30120000	727	0.430301	0.00112969	0.00231827	2.05213	ENSSSCG00000050770
18	30020001	30120000	727	0.430301	0.00112969	0.00231827	2.05213	ENSSSCG00000049485
18	30030001	30130000	691	0.408513	0.00106527	0.00221066	2.07521	ENSSSCG00000051220
18	30030001	30130000	691	0.408513	0.00106527	0.00221066	2.07521	ENSSSCG00000050770
18	30030001	30130000	691	0.408513	0.00106527	0.00221066	2.07521	ENSSSCG00000038138	TFEC
18	30040001	30140000	734	0.395683	0.00118065	0.0024102	2.04142	ENSSSCG00000051220
18	30040001	30140000	734	0.395683	0.00118065	0.0024102	2.04142	ENSSSCG00000050770
18	30040001	30140000	734	0.395683	0.00118065	0.0024102	2.04142	ENSSSCG00000038138	TFEC
18	30050001	30150000	725	0.394964	0.00116164	0.00244511	2.10488	ENSSSCG00000051220
18	30050001	30150000	725	0.394964	0.00116164	0.00244511	2.10488	ENSSSCG00000050770
18	30050001	30150000	725	0.394964	0.00116164	0.00244511	2.10488	ENSSSCG00000038138	TFEC
18	30060001	30160000	772	0.398427	0.00120678	0.00268384	2.22397	ENSSSCG00000051220
18	30060001	30160000	772	0.398427	0.00120678	0.00268384	2.22397	ENSSSCG00000050770
18	30060001	30160000	772	0.398427	0.00120678	0.00268384	2.22397	ENSSSCG00000038138	TFEC
18	30070001	30170000	760	0.398631	0.00121459	0.00262583	2.16191	ENSSSCG00000051220
18	30070001	30170000	760	0.398631	0.00121459	0.00262583	2.16191	ENSSSCG00000050770
18	30070001	30170000	760	0.398631	0.00121459	0.00262583	2.16191	ENSSSCG00000038138	TFEC
18	30080001	30180000	768	0.398411	0.00125262	0.0026515	2.11676	ENSSSCG00000051220
18	30080001	30180000	768	0.398411	0.00125262	0.0026515	2.11676	ENSSSCG00000050770
18	30080001	30180000	768	0.398411	0.00125262	0.0026515	2.11676	ENSSSCG00000038138	TFEC
18	30090001	30190000	761	0.397942	0.00125306	0.00261052	2.08332	ENSSSCG00000051220
18	30090001	30190000	761	0.397942	0.00125306	0.00261052	2.08332	ENSSSCG00000050770
18	30090001	30190000	761	0.397942	0.00125306	0.00261052	2.08332	ENSSSCG00000040829
18	30090001	30190000	761	0.397942	0.00125306	0.00261052	2.08332	ENSSSCG00000038138	TFEC
18	30100001	30200000	778	0.402911	0.00126232	0.00269328	2.1336	ENSSSCG00000051220
18	30100001	30200000	778	0.402911	0.00126232	0.00269328	2.1336	ENSSSCG00000050770
18	30100001	30200000	778	0.402911	0.00126232	0.00269328	2.1336	ENSSSCG00000040829
18	30100001	30200000	778	0.402911	0.00126232	0.00269328	2.1336	ENSSSCG00000038138	TFEC
18	30110001	30210000	746	0.423424	0.00105545	0.00264644	2.5074	ENSSSCG00000050770
18	30110001	30210000	746	0.423424	0.00105545	0.00264644	2.5074	ENSSSCG00000040829
18	30110001	30210000	746	0.423424	0.00105545	0.00264644	2.5074	ENSSSCG00000038138	TFEC
18	30120001	30220000	739	0.437612	0.00098444	0.00266519	2.70732	ENSSSCG00000040829
18	30120001	30220000	739	0.437612	0.00098444	0.00266519	2.70732	ENSSSCG00000038138	TFEC
18	30130001	30230000	731	0.422664	0.00103887	0.00258964	2.49275	ENSSSCG00000040829
18	30130001	30230000	731	0.422664	0.00103887	0.00258964	2.49275	ENSSSCG00000038138	TFEC
18	30140001	30240000	683	0.414083	0.0010303	0.002327	2.25857	ENSSSCG00000040829
18	30140001	30240000	683	0.414083	0.0010303	0.002327	2.25857	ENSSSCG00000038138	TFEC
18	30150001	30250000	636	0.403913	0.000989942	0.00213204	2.1537	ENSSSCG00000040829
18	30150001	30250000	636	0.403913	0.000989942	0.00213204	2.1537	ENSSSCG00000051372
18	30150001	30250000	636	0.403913	0.000989942	0.00213204	2.1537	ENSSSCG00000038138	TFEC
18	30160001	30260000	601	0.371269	0.00114841	0.00193148	1.68187	ENSSSCG00000040829
18	30160001	30260000	601	0.371269	0.00114841	0.00193148	1.68187	ENSSSCG00000051372
18	30160001	30260000	601	0.371269	0.00114841	0.00193148	1.68187	ENSSSCG00000038138	TFEC
18	30500001	30600000	1066	0.355219	0.0018583	0.00322035	1.73295	ENSSSCG00000047179
18	30510001	30610000	1125	0.351805	0.00210695	0.00324626	1.54074	ENSSSCG00000047179
18	30520001	30620000	1155	0.348701	0.0023	0.00321814	1.39919	ENSSSCG00000047179
18	30530001	30630000	1089	0.349316	0.00224602	0.00294623	1.31176	ENSSSCG00000047179
18	30610001	30710000	773	0.397224	0.00164802	0.00220241	1.3364	ENSSSCG00000045155
18	30620001	30720000	729	0.421756	0.00138717	0.00226561	1.63326	ENSSSCG00000045155
18	30630001	30730000	709	0.429404	0.00130571	0.00227087	1.73918	ENSSSCG00000045155
18	30640001	30740000	745	0.440852	0.00137861	0.00228466	1.65722	ENSSSCG00000045155
18	30640001	30740000	745	0.440852	0.00137861	0.00228466	1.65722	ENSSSCG00000042905
18	30650001	30750000	761	0.438845	0.00141393	0.00230952	1.6334	ENSSSCG00000042905
18	30660001	30760000	826	0.43093	0.00165617	0.00239482	1.446	ENSSSCG00000042905
18	30670001	30770000	832	0.416159	0.00183443	0.00227316	1.23916	ENSSSCG00000042905
18	30890001	30990000	935	0.373272	0.00203746	0.00260014	1.27617	ENSSSCG00000020195	U1
18	30910001	31010000	887	0.357152	0.00180976	0.00238545	1.3181	ENSSSCG00000020195	U1
18	30920001	31020000	850	0.366379	0.00161604	0.00228089	1.41141	ENSSSCG00000020195	U1
18	30930001	31030000	808	0.382377	0.00153625	0.00226527	1.47455	ENSSSCG00000020195	U1
18	30930001	31030000	808	0.382377	0.00153625	0.00226527	1.47455	ENSSSCG00000021885	MDFIC
18	30940001	31040000	749	0.372711	0.00145868	0.00209384	1.43543	ENSSSCG00000021885	MDFIC
18	30950001	31050000	669	0.361358	0.001285	0.00201283	1.5664	ENSSSCG00000021885	MDFIC
18	44360001	44460000	1170	0.347158	0.00154691	0.00355638	2.29902	ENSSSCG00000048246

## Sheet: Table 3-3
Table S3-3. List of 306 candidate genes within top 5% Fst and θπ regions identified in the DU vs XP comparison.
Chr	Bin start	Bin end	SNPs	Fst	XP_Pi	DU_Pi	θπ	Gene ID	Gene Name
1	36190001	36290000	430	0.605721	0.000495576	0.00092489	1.86629	ENSSSCG00000042355
1	36200001	36300000	443	0.557512	0.000609114	0.000905447	1.4865	ENSSSCG00000042355
1	36210001	36310000	433	0.518516	0.000614306	0.000879695	1.43201	ENSSSCG00000042355
1	38120001	38220000	543	0.518617	0.000831275	0.000967536	1.16392	ENSSSCG00000036607	NKAIN2
1	38130001	38230000	561	0.527612	0.000778799	0.00108144	1.3886	ENSSSCG00000036607	NKAIN2
1	38140001	38240000	525	0.53129	0.000655379	0.00109842	1.67601	ENSSSCG00000036607	NKAIN2
1	38150001	38250000	472	0.575052	0.000542117	0.000998221	1.84134	ENSSSCG00000036607	NKAIN2
1	38160001	38260000	414	0.553708	0.000488218	0.000891871	1.82679	ENSSSCG00000036607	NKAIN2
1	38170001	38270000	413	0.537232	0.000506846	0.000902596	1.78081	ENSSSCG00000036607	NKAIN2
1	38180001	38280000	385	0.545367	0.000468878	0.000850692	1.81431	ENSSSCG00000036607	NKAIN2
1	38190001	38290000	360	0.537096	0.000469595	0.000799119	1.70172	ENSSSCG00000036607	NKAIN2
1	38200001	38300000	352	0.525142	0.000536926	0.000760476	1.41635	ENSSSCG00000036607	NKAIN2
1	45080001	45180000	449	0.889466	0.000156671	0.000345492	2.20521	ENSSSCG00000051636
1	45080001	45180000	449	0.889466	0.000156671	0.000345492	2.20521	ENSSSCG00000046094
1	45080001	45180000	449	0.889466	0.000156671	0.000345492	2.20521	ENSSSCG00000043689
1	45080001	45180000	449	0.889466	0.000156671	0.000345492	2.20521	ENSSSCG00000025941	PTP4A1
1	45090001	45190000	487	0.910871	0.000136532	0.000380426	2.78635	ENSSSCG00000051636
1	45090001	45190000	487	0.910871	0.000136532	0.000380426	2.78635	ENSSSCG00000043689
1	45090001	45190000	487	0.910871	0.000136532	0.000380426	2.78635	ENSSSCG00000025941	PTP4A1
1	45100001	45200000	484	0.918642	0.000131863	0.000378725	2.87211	ENSSSCG00000051636
1	45100001	45200000	484	0.918642	0.000131863	0.000378725	2.87211	ENSSSCG00000043689
1	45100001	45200000	484	0.918642	0.000131863	0.000378725	2.87211	ENSSSCG00000025941	PTP4A1
1	45110001	45210000	476	0.922746	0.000122785	0.0003779	3.07774	ENSSSCG00000051636
1	45110001	45210000	476	0.922746	0.000122785	0.0003779	3.07774	ENSSSCG00000043689
1	45110001	45210000	476	0.922746	0.000122785	0.0003779	3.07774	ENSSSCG00000025941	PTP4A1
1	45120001	45220000	485	0.922305	0.000140198	0.000384136	2.73995	ENSSSCG00000051636
1	45120001	45220000	485	0.922305	0.000140198	0.000384136	2.73995	ENSSSCG00000043689
1	45120001	45220000	485	0.922305	0.000140198	0.000384136	2.73995	ENSSSCG00000025941	PTP4A1
1	45120001	45220000	485	0.922305	0.000140198	0.000384136	2.73995	ENSSSCG00000035259	PHF3
1	45130001	45230000	441	0.920606	0.000133985	0.000351286	2.62183	ENSSSCG00000051636
1	45130001	45230000	441	0.920606	0.000133985	0.000351286	2.62183	ENSSSCG00000025941	PTP4A1
1	45130001	45230000	441	0.920606	0.000133985	0.000351286	2.62183	ENSSSCG00000035259	PHF3
1	45140001	45240000	451	0.918703	0.000128401	0.000374701	2.91821	ENSSSCG00000051636
1	45140001	45240000	451	0.918703	0.000128401	0.000374701	2.91821	ENSSSCG00000025941	PTP4A1
1	45140001	45240000	451	0.918703	0.000128401	0.000374701	2.91821	ENSSSCG00000035259	PHF3
1	45150001	45250000	412	0.911698	0.000136287	0.000349593	2.56512	ENSSSCG00000051636
1	45150001	45250000	412	0.911698	0.000136287	0.000349593	2.56512	ENSSSCG00000047872
1	45150001	45250000	412	0.911698	0.000136287	0.000349593	2.56512	ENSSSCG00000025941	PTP4A1
1	45150001	45250000	412	0.911698	0.000136287	0.000349593	2.56512	ENSSSCG00000035259	PHF3
1	45160001	45260000	419	0.910673	0.000133217	0.000365948	2.74701	ENSSSCG00000047872
1	45160001	45260000	419	0.910673	0.000133217	0.000365948	2.74701	ENSSSCG00000025941	PTP4A1
1	45160001	45260000	419	0.910673	0.000133217	0.000365948	2.74701	ENSSSCG00000035259	PHF3
1	45170001	45270000	432	0.914485	0.000126393	0.000397309	3.14344	ENSSSCG00000047872
1	45170001	45270000	432	0.914485	0.000126393	0.000397309	3.14344	ENSSSCG00000025941	PTP4A1
1	45170001	45270000	432	0.914485	0.000126393	0.000397309	3.14344	ENSSSCG00000035259	PHF3
1	45180001	45280000	458	0.912937	0.000136344	0.000427734	3.13717	ENSSSCG00000047872
1	45180001	45280000	458	0.912937	0.000136344	0.000427734	3.13717	ENSSSCG00000025941	PTP4A1
1	45180001	45280000	458	0.912937	0.000136344	0.000427734	3.13717	ENSSSCG00000035259	PHF3
1	45190001	45290000	421	0.913779	0.000111854	0.000400631	3.58173	ENSSSCG00000047872
1	45190001	45290000	421	0.913779	0.000111854	0.000400631	3.58173	ENSSSCG00000035259	PHF3
1	45200001	45300000	438	0.913124	0.000122499	0.000413509	3.37561	ENSSSCG00000047872
1	45200001	45300000	438	0.913124	0.000122499	0.000413509	3.37561	ENSSSCG00000035259	PHF3
1	45210001	45310000	472	0.882128	0.000218434	0.00042053	1.9252	ENSSSCG00000047872
1	45210001	45310000	472	0.882128	0.000218434	0.00042053	1.9252	ENSSSCG00000035259	PHF3
1	45220001	45320000	471	0.862409	0.000290632	0.000409928	1.41047	ENSSSCG00000047872
1	45220001	45320000	471	0.862409	0.000290632	0.000409928	1.41047	ENSSSCG00000035259	PHF3
1	48010001	48110000	684	0.52686	0.001204	0.00115662	0.960648	ENSSSCG00000050497
1	48020001	48120000	756	0.524058	0.00124882	0.00144001	1.1531	ENSSSCG00000050497
1	73800001	73900000	401	0.802408	0.000267742	0.000285026	1.06455	ENSSSCG00000048970
1	73800001	73900000	401	0.802408	0.000267742	0.000285026	1.06455	ENSSSCG00000044902
1	73800001	73900000	401	0.802408	0.000267742	0.000285026	1.06455	ENSSSCG00000033392	SCML4
1	73810001	73910000	347	0.727407	0.000229242	0.000351469	1.53318	ENSSSCG00000048970
1	73810001	73910000	347	0.727407	0.000229242	0.000351469	1.53318	ENSSSCG00000044902
1	73810001	73910000	347	0.727407	0.000229242	0.000351469	1.53318	ENSSSCG00000033392	SCML4
1	73820001	73920000	288	0.658323	0.000200589	0.000381956	1.90417	ENSSSCG00000048970
1	73820001	73920000	288	0.658323	0.000200589	0.000381956	1.90417	ENSSSCG00000044902
1	73820001	73920000	288	0.658323	0.000200589	0.000381956	1.90417	ENSSSCG00000033392	SCML4
1	73830001	73930000	273	0.601155	0.000190066	0.000427858	2.2511	ENSSSCG00000048970
1	73830001	73930000	273	0.601155	0.000190066	0.000427858	2.2511	ENSSSCG00000033392	SCML4
1	73930001	74030000	560	0.520277	0.000667849	0.000936927	1.4029	ENSSSCG00000033392	SCML4
1	73930001	74030000	560	0.520277	0.000667849	0.000936927	1.4029	ENSSSCG00000004382	SEC63
1	73940001	74040000	513	0.601378	0.000650257	0.000702149	1.0798	ENSSSCG00000033392	SCML4
1	73940001	74040000	513	0.601378	0.000650257	0.000702149	1.0798	ENSSSCG00000004382	SEC63
1	73950001	74050000	508	0.625296	0.000653963	0.000650277	0.994364	ENSSSCG00000033392	SCML4
1	73950001	74050000	508	0.625296	0.000653963	0.000650277	0.994364	ENSSSCG00000004382	SEC63
1	74470001	74570000	285	0.574075	0.000379989	0.000397624	1.04641	ENSSSCG00000040199	AFG1L
1	74480001	74580000	317	0.558897	0.000395188	0.000476194	1.20498	ENSSSCG00000040199	AFG1L
1	74510001	74610000	435	0.512787	0.000701215	0.0006851	0.977018	ENSSSCG00000040199	AFG1L
1	74520001	74620000	461	0.53544	0.000750458	0.000674474	0.89875	ENSSSCG00000040199	AFG1L
1	74530001	74630000	460	0.552157	0.00075987	0.000654526	0.861366	ENSSSCG00000004387	FOXO3
1	74530001	74630000	460	0.552157	0.00075987	0.000654526	0.861366	ENSSSCG00000040199	AFG1L
1	77090001	77190000	214	0.826333	0.000114073	0.000113776	0.997396	ENSSSCG00000041828
1	77090001	77190000	214	0.826333	0.000114073	0.000113776	0.997396	ENSSSCG00000048777
1	77090001	77190000	214	0.826333	0.000114073	0.000113776	0.997396	ENSSSCG00000041409	MFSD4B
1	77090001	77190000	214	0.826333	0.000114073	0.000113776	0.997396	ENSSSCG00000004394	RPF2
1	77090001	77190000	214	0.826333	0.000114073	0.000113776	0.997396	ENSSSCG00000004419	SLC16A10
1	77100001	77200000	262	0.82433	0.000123029	0.000202378	1.64496	ENSSSCG00000041828
1	77100001	77200000	262	0.82433	0.000123029	0.000202378	1.64496	ENSSSCG00000048777
1	77100001	77200000	262	0.82433	0.000123029	0.000202378	1.64496	ENSSSCG00000041409	MFSD4B
1	77100001	77200000	262	0.82433	0.000123029	0.000202378	1.64496	ENSSSCG00000004394	RPF2
1	77100001	77200000	262	0.82433	0.000123029	0.000202378	1.64496	ENSSSCG00000004419	SLC16A10
1	77100001	77200000	262	0.82433	0.000123029	0.000202378	1.64496	ENSSSCG00000025703	REV3L
1	77110001	77210000	258	0.803818	0.000125363	0.000235577	1.87916	ENSSSCG00000041828
1	77110001	77210000	258	0.803818	0.000125363	0.000235577	1.87916	ENSSSCG00000048777
1	77110001	77210000	258	0.803818	0.000125363	0.000235577	1.87916	ENSSSCG00000041409	MFSD4B
1	77110001	77210000	258	0.803818	0.000125363	0.000235577	1.87916	ENSSSCG00000004394	RPF2
1	77110001	77210000	258	0.803818	0.000125363	0.000235577	1.87916	ENSSSCG00000004419	SLC16A10
1	77110001	77210000	258	0.803818	0.000125363	0.000235577	1.87916	ENSSSCG00000025703	REV3L
1	77110001	77210000	258	0.803818	0.000125363	0.000235577	1.87916	ENSSSCG00000044325
1	77120001	77220000	250	0.770885	0.000132571	0.000258367	1.9489	ENSSSCG00000041828
1	77120001	77220000	250	0.770885	0.000132571	0.000258367	1.9489	ENSSSCG00000048777
1	77120001	77220000	250	0.770885	0.000132571	0.000258367	1.9489	ENSSSCG00000041409	MFSD4B
1	77120001	77220000	250	0.770885	0.000132571	0.000258367	1.9489	ENSSSCG00000004394	RPF2
1	77120001	77220000	250	0.770885	0.000132571	0.000258367	1.9489	ENSSSCG00000004419	SLC16A10
1	77120001	77220000	250	0.770885	0.000132571	0.000258367	1.9489	ENSSSCG00000025703	REV3L
1	77120001	77220000	250	0.770885	0.000132571	0.000258367	1.9489	ENSSSCG00000044325
1	77130001	77230000	240	0.757541	0.000115404	0.00028811	2.49653	ENSSSCG00000041828
1	77130001	77230000	240	0.757541	0.000115404	0.00028811	2.49653	ENSSSCG00000048777
1	77130001	77230000	240	0.757541	0.000115404	0.00028811	2.49653	ENSSSCG00000041409	MFSD4B
1	77130001	77230000	240	0.757541	0.000115404	0.00028811	2.49653	ENSSSCG00000004394	RPF2
1	77130001	77230000	240	0.757541	0.000115404	0.00028811	2.49653	ENSSSCG00000004419	SLC16A10
1	77130001	77230000	240	0.757541	0.000115404	0.00028811	2.49653	ENSSSCG00000025703	REV3L
1	77130001	77230000	240	0.757541	0.000115404	0.00028811	2.49653	ENSSSCG00000044325
1	77140001	77240000	245	0.744149	0.000123714	0.000302859	2.44806	ENSSSCG00000041828
1	77140001	77240000	245	0.744149	0.000123714	0.000302859	2.44806	ENSSSCG00000048777
1	77140001	77240000	245	0.744149	0.000123714	0.000302859	2.44806	ENSSSCG00000041409	MFSD4B
1	77140001	77240000	245	0.744149	0.000123714	0.000302859	2.44806	ENSSSCG00000025703	REV3L
1	77140001	77240000	245	0.744149	0.000123714	0.000302859	2.44806	ENSSSCG00000044325
1	77150001	77250000	255	0.721903	0.000127151	0.000322011	2.53251	ENSSSCG00000041828
1	77150001	77250000	255	0.721903	0.000127151	0.000322011	2.53251	ENSSSCG00000048777
1	77150001	77250000	255	0.721903	0.000127151	0.000322011	2.53251	ENSSSCG00000041409	MFSD4B
1	77150001	77250000	255	0.721903	0.000127151	0.000322011	2.53251	ENSSSCG00000025703	REV3L
1	77150001	77250000	255	0.721903	0.000127151	0.000322011	2.53251	ENSSSCG00000044325
1	77160001	77260000	251	0.707982	0.000119608	0.000341574	2.85578	ENSSSCG00000041409	MFSD4B
1	77160001	77260000	251	0.707982	0.000119608	0.000341574	2.85578	ENSSSCG00000025703	REV3L
1	77160001	77260000	251	0.707982	0.000119608	0.000341574	2.85578	ENSSSCG00000044325
1	77170001	77270000	232	0.712032	0.0001128	0.000320482	2.84115	ENSSSCG00000041409	MFSD4B
1	77170001	77270000	232	0.712032	0.0001128	0.000320482	2.84115	ENSSSCG00000025703	REV3L
1	77170001	77270000	232	0.712032	0.0001128	0.000320482	2.84115	ENSSSCG00000044325
1	77180001	77280000	212	0.716329	9.74531e-05	0.000303217	3.11141	ENSSSCG00000025703	REV3L
1	77180001	77280000	212	0.716329	9.74531e-05	0.000303217	3.11141	ENSSSCG00000044325
1	77190001	77290000	196	0.701021	9.75347e-05	0.000282912	2.90063	ENSSSCG00000025703	REV3L
1	77190001	77290000	196	0.701021	9.75347e-05	0.000282912	2.90063	ENSSSCG00000044325
1	77200001	77300000	155	0.658888	8.70612e-05	0.00022095	2.53787	ENSSSCG00000025703	REV3L
1	77200001	77300000	155	0.658888	8.70612e-05	0.00022095	2.53787	ENSSSCG00000044325
1	77210001	77310000	141	0.650171	7.85224e-05	0.000205718	2.61986	ENSSSCG00000025703	REV3L
1	77220001	77320000	132	0.650778	6.86449e-05	0.000201339	2.93305	ENSSSCG00000025703	REV3L
1	77230001	77330000	127	0.673026	7.31755e-05	0.000178395	2.43791	ENSSSCG00000025703	REV3L
1	77240001	77340000	127	0.677038	7.44408e-05	0.00017931	2.40876	ENSSSCG00000025703	REV3L
1	77250001	77350000	128	0.692842	8.30612e-05	0.000179255	2.15811	ENSSSCG00000025703	REV3L
1	77260001	77360000	138	0.693249	0.000106041	0.000175899	1.65878	ENSSSCG00000025703	REV3L
1	77270001	77370000	150	0.683716	0.000125045	0.000188979	1.51129	ENSSSCG00000025703	REV3L
1	77280001	77380000	151	0.688645	0.000131984	0.000187451	1.42026	ENSSSCG00000025703	REV3L
1	77290001	77390000	158	0.687406	0.000129233	0.000199813	1.54615	ENSSSCG00000025703	REV3L
1	77300001	77400000	153	0.661252	0.000139633	0.000182452	1.30665	ENSSSCG00000025703	REV3L
1	77310001	77410000	158	0.65737	0.000157503	0.000180099	1.14346	ENSSSCG00000050067
1	77310001	77410000	158	0.65737	0.000157503	0.000180099	1.14346	ENSSSCG00000050853
1	77310001	77410000	158	0.65737	0.000157503	0.000180099	1.14346	ENSSSCG00000025703	REV3L
1	83330001	83430000	680	0.510262	0.000659782	0.000865417	1.31167	ENSSSCG00000026346	UBE3D
1	83340001	83440000	714	0.546434	0.000759047	0.00074961	0.987567	ENSSSCG00000026346	UBE3D
1	83350001	83450000	746	0.608558	0.000744695	0.000657559	0.882991	ENSSSCG00000026346	UBE3D
1	83880001	83980000	463	0.537723	0.000469702	0.000465963	0.99204	ENSSSCG00000032485
1	83880001	83980000	463	0.537723	0.000469702	0.000465963	0.99204	ENSSSCG00000041714
1	83880001	83980000	463	0.537723	0.000469702	0.000465963	0.99204	ENSSSCG00000004460	IBTK
1	87780001	87880000	571	0.511737	0.00103038	0.000934074	0.906534	ENSSSCG00000044832
1	95380001	95480000	709	0.552727	0.000927794	0.000967615	1.04292	ENSSSCG00000004492	SLC14A1
1	95380001	95480000	709	0.552727	0.000927794	0.000967615	1.04292	ENSSSCG00000004493	SIGLEC15
1	95390001	95490000	621	0.6018	0.000727167	0.000793357	1.09102	ENSSSCG00000004493	SIGLEC15
1	95400001	95500000	611	0.627099	0.000671981	0.000736354	1.0958	ENSSSCG00000004493	SIGLEC15
1	95400001	95500000	611	0.627099	0.000671981	0.000736354	1.0958	ENSSSCG00000021072	EPG5
1	95410001	95510000	587	0.623477	0.00060931	0.00068755	1.12841	ENSSSCG00000004493	SIGLEC15
1	95410001	95510000	587	0.623477	0.00060931	0.00068755	1.12841	ENSSSCG00000021072	EPG5
1	95420001	95520000	548	0.666983	0.000460174	0.000605642	1.31612	ENSSSCG00000004493	SIGLEC15
1	95420001	95520000	548	0.666983	0.000460174	0.000605642	1.31612	ENSSSCG00000021072	EPG5
1	95430001	95530000	602	0.677428	0.000492077	0.000644374	1.3095	ENSSSCG00000004493	SIGLEC15
1	95430001	95530000	602	0.677428	0.000492077	0.000644374	1.3095	ENSSSCG00000021072	EPG5
1	95440001	95540000	652	0.651397	0.000590985	0.000754571	1.2768	ENSSSCG00000004493	SIGLEC15
1	95440001	95540000	652	0.651397	0.000590985	0.000754571	1.2768	ENSSSCG00000021072	EPG5
1	95450001	95550000	692	0.613409	0.000711533	0.000876463	1.2318	ENSSSCG00000004493	SIGLEC15
1	95450001	95550000	692	0.613409	0.000711533	0.000876463	1.2318	ENSSSCG00000021072	EPG5
1	95460001	95560000	720	0.554781	0.000888232	0.000940488	1.05883	ENSSSCG00000004493	SIGLEC15
1	95460001	95560000	720	0.554781	0.000888232	0.000940488	1.05883	ENSSSCG00000021072	EPG5
1	95470001	95570000	724	0.51138	0.000963582	0.000910588	0.945003	ENSSSCG00000004493	SIGLEC15
1	95470001	95570000	724	0.51138	0.000963582	0.000910588	0.945003	ENSSSCG00000021072	EPG5
1	95570001	95670000	632	0.540533	0.000830461	0.000984044	1.18494	ENSSSCG00000021072	EPG5
1	95570001	95670000	632	0.540533	0.000830461	0.000984044	1.18494	ENSSSCG00000004499	ATP5F1A
1	95580001	95680000	590	0.529218	0.00075278	0.000962857	1.27907	ENSSSCG00000021072	EPG5
1	95580001	95680000	590	0.529218	0.00075278	0.000962857	1.27907	ENSSSCG00000004499	ATP5F1A
1	95590001	95690000	511	0.58642	0.000615244	0.000880845	1.4317	ENSSSCG00000021072	EPG5
1	95590001	95690000	511	0.58642	0.000615244	0.000880845	1.4317	ENSSSCG00000004499	ATP5F1A
1	95600001	95700000	559	0.636156	0.000594348	0.000926823	1.55939	ENSSSCG00000021072	EPG5
1	95600001	95700000	559	0.636156	0.000594348	0.000926823	1.55939	ENSSSCG00000004499	ATP5F1A
1	95610001	95710000	516	0.68695	0.000422419	0.000892042	2.11175	ENSSSCG00000021072	EPG5
1	95610001	95710000	516	0.68695	0.000422419	0.000892042	2.11175	ENSSSCG00000004499	ATP5F1A
1	95620001	95720000	519	0.66278	0.000336998	0.00100155	2.97198	ENSSSCG00000004499	ATP5F1A
1	95630001	95730000	512	0.640319	0.000382411	0.000979959	2.56258	ENSSSCG00000004499	ATP5F1A
1	95640001	95740000	565	0.57841	0.000628634	0.00102137	1.62475	ENSSSCG00000004499	ATP5F1A
1	95650001	95750000	574	0.530937	0.000694525	0.0010697	1.54019	ENSSSCG00000004499	ATP5F1A
1	101170001	101270000	761	0.641728	0.00140942	0.00121997	0.865583	ENSSSCG00000049543
1	101180001	101280000	679	0.662373	0.00114988	0.00116692	1.01482	ENSSSCG00000049543
1	101190001	101290000	667	0.676469	0.0010418	0.00116775	1.1209	ENSSSCG00000049543
1	101200001	101300000	684	0.64161	0.00114116	0.00112971	0.989966	ENSSSCG00000049543
1	101210001	101310000	680	0.638412	0.0011324	0.00109529	0.967229	ENSSSCG00000049543
1	112930001	113030000	277	0.520757	0.000353113	0.000548953	1.55461	ENSSSCG00000004588	CCNB2
1	112930001	113030000	277	0.520757	0.000353113	0.000548953	1.55461	ENSSSCG00000004589	RNF111
1	112940001	113040000	246	0.511133	0.000353325	0.000479805	1.35797	ENSSSCG00000004588	CCNB2
1	112940001	113040000	246	0.511133	0.000353325	0.000479805	1.35797	ENSSSCG00000004589	RNF111
1	112950001	113050000	235	0.515769	0.000299397	0.000491481	1.64157	ENSSSCG00000004589	RNF111
1	132860001	132960000	295	0.945643	3.66204e-05	3.2368e-05	0.883879	ENSSSCG00000039393	SPRED1
1	132870001	132970000	270	0.943361	3.14205e-05	2.8425e-05	0.904664	ENSSSCG00000039393	SPRED1
1	132880001	132980000	277	0.944267	2.82776e-05	3.25394e-05	1.15071	ENSSSCG00000039393	SPRED1
1	132890001	132990000	288	0.952705	2.90776e-05	2.53147e-05	0.870591	ENSSSCG00000039393	SPRED1
1	132960001	133060000	288	0.956616	2.9739e-05	2.56986e-05	0.864138	ENSSSCG00000039393	SPRED1
1	132970001	133070000	284	0.949284	3.2939e-05	2.98539e-05	0.906339	ENSSSCG00000039393	SPRED1
1	132980001	133080000	266	0.943015	3.29227e-05	2.93886e-05	0.892655	ENSSSCG00000039393	SPRED1
1	132990001	133090000	239	0.928739	3.49227e-05	3.33072e-05	0.953741	ENSSSCG00000039393	SPRED1
1	133000001	133100000	208	0.920662	3.44083e-05	3.14213e-05	0.91319	ENSSSCG00000039393	SPRED1
1	139240001	139340000	244	0.61843	0.000228067	0.000223159	0.97848	ENSSSCG00000004821	ASB7
1	146690001	146790000	421	0.526564	0.000806419	0.000705022	0.874263	ENSSSCG00000044951
1	146720001	146820000	537	0.540862	0.00100193	0.000911967	0.91021	ENSSSCG00000044951
1	146730001	146830000	558	0.565373	0.000946505	0.00094891	1.00254	ENSSSCG00000044951
1	146740001	146840000	563	0.572028	0.000883427	0.000951532	1.07709	ENSSSCG00000044951
1	146750001	146850000	532	0.558564	0.000779898	0.000944008	1.21042	ENSSSCG00000044951
1	146760001	146860000	523	0.591388	0.000746476	0.000857988	1.14938	ENSSSCG00000044951
1	149560001	149660000	522	0.532689	0.000669221	0.000629863	0.941188	ENSSSCG00000004870	CNDP2
1	149560001	149660000	522	0.532689	0.000669221	0.000629863	0.941188	ENSSSCG00000039486	DIPK1C
1	149560001	149660000	522	0.532689	0.000669221	0.000629863	0.941188	ENSSSCG00000004869	CNDP1
1	149570001	149670000	502	0.55857	0.000547907	0.000615893	1.12408	ENSSSCG00000004870	CNDP2
1	149570001	149670000	502	0.55857	0.000547907	0.000615893	1.12408	ENSSSCG00000039486	DIPK1C
1	149580001	149680000	462	0.581705	0.00052065	0.000586033	1.12558	ENSSSCG00000004870	CNDP2
1	149580001	149680000	462	0.581705	0.00052065	0.000586033	1.12558	ENSSSCG00000039486	DIPK1C
1	149590001	149690000	447	0.601307	0.000498692	0.000585147	1.17336	ENSSSCG00000039486	DIPK1C
1	149590001	149690000	447	0.601307	0.000498692	0.000585147	1.17336	ENSSSCG00000004874	C18orf63
1	149600001	149700000	415	0.709674	0.000491934	0.000536317	1.09022	ENSSSCG00000039486	DIPK1C
1	149600001	149700000	415	0.709674	0.000491934	0.000536317	1.09022	ENSSSCG00000004874	C18orf63
1	149610001	149710000	424	0.724117	0.000470611	0.000582168	1.23705	ENSSSCG00000039486	DIPK1C
1	149610001	149710000	424	0.724117	0.000470611	0.000582168	1.23705	ENSSSCG00000004874	C18orf63
1	149620001	149720000	444	0.735751	0.000477298	0.000625623	1.31076	ENSSSCG00000039486	DIPK1C
1	149620001	149720000	444	0.735751	0.000477298	0.000625623	1.31076	ENSSSCG00000004874	C18orf63
1	149630001	149730000	474	0.730099	0.000488581	0.000734379	1.50309	ENSSSCG00000004874	C18orf63
1	149640001	149740000	482	0.726695	0.00048147	0.000801201	1.66407	ENSSSCG00000004874	C18orf63
1	149640001	149740000	482	0.726695	0.00048147	0.000801201	1.66407	ENSSSCG00000004875	CYB5A
1	149650001	149750000	464	0.727015	0.00044706	0.000772388	1.72771	ENSSSCG00000004874	C18orf63
1	149650001	149750000	464	0.727015	0.00044706	0.000772388	1.72771	ENSSSCG00000004875	CYB5A
1	149660001	149760000	476	0.72888	0.000439673	0.00079534	1.80894	ENSSSCG00000004874	C18orf63
1	149660001	149760000	476	0.72888	0.000439673	0.00079534	1.80894	ENSSSCG00000004875	CYB5A
1	149670001	149770000	471	0.727316	0.000419942	0.000792758	1.88778	ENSSSCG00000004874	C18orf63
1	149670001	149770000	471	0.727316	0.000419942	0.000792758	1.88778	ENSSSCG00000004875	CYB5A
1	149680001	149780000	478	0.74241	0.000404718	0.000744077	1.83851	ENSSSCG00000004874	C18orf63
1	149680001	149780000	478	0.74241	0.000404718	0.000744077	1.83851	ENSSSCG00000004875	CYB5A
1	149690001	149790000	481	0.753144	0.000374757	0.00072001	1.92127	ENSSSCG00000004874	C18orf63
1	149690001	149790000	481	0.753144	0.000374757	0.00072001	1.92127	ENSSSCG00000004875	CYB5A
1	149700001	149800000	454	0.751044	0.000345041	0.000620873	1.79942	ENSSSCG00000004874	C18orf63
1	149700001	149800000	454	0.751044	0.000345041	0.000620873	1.79942	ENSSSCG00000004875	CYB5A
1	149700001	149800000	454	0.751044	0.000345041	0.000620873	1.79942	ENSSSCG00000050215
1	149710001	149810000	515	0.745822	0.000443085	0.00056602	1.27745	ENSSSCG00000004874	C18orf63
1	149710001	149810000	515	0.745822	0.000443085	0.00056602	1.27745	ENSSSCG00000004875	CYB5A
1	149710001	149810000	515	0.745822	0.000443085	0.00056602	1.27745	ENSSSCG00000050215
1	149720001	149820000	485	0.746056	0.000426415	0.000481403	1.12895	ENSSSCG00000004874	C18orf63
1	149720001	149820000	485	0.746056	0.000426415	0.000481403	1.12895	ENSSSCG00000004875	CYB5A
1	149720001	149820000	485	0.746056	0.000426415	0.000481403	1.12895	ENSSSCG00000050215
1	149730001	149830000	462	0.736281	0.000427152	0.000396895	0.929166	ENSSSCG00000048151
1	149730001	149830000	462	0.736281	0.000427152	0.000396895	0.929166	ENSSSCG00000004875	CYB5A
1	149730001	149830000	462	0.736281	0.000427152	0.000396895	0.929166	ENSSSCG00000050215
1	158950001	159050000	240	0.671317	0.00023036	0.000260868	1.13244	ENSSSCG00000041383
1	158950001	159050000	240	0.671317	0.00023036	0.000260868	1.13244	ENSSSCG00000039179
1	158950001	159050000	240	0.671317	0.00023036	0.000260868	1.13244	ENSSSCG00000004897	ZCCHC2
1	158960001	159060000	233	0.644815	0.000169707	0.000313977	1.85011	ENSSSCG00000041383
1	158960001	159060000	233	0.644815	0.000169707	0.000313977	1.85011	ENSSSCG00000039179
1	158960001	159060000	233	0.644815	0.000169707	0.000313977	1.85011	ENSSSCG00000004897	ZCCHC2
1	158970001	159070000	265	0.683334	0.000155707	0.000321069	2.06201	ENSSSCG00000041383
1	158970001	159070000	265	0.683334	0.000155707	0.000321069	2.06201	ENSSSCG00000039179
1	158970001	159070000	265	0.683334	0.000155707	0.000321069	2.06201	ENSSSCG00000004897	ZCCHC2
1	158980001	159080000	291	0.706749	0.000156474	0.000326362	2.08573	ENSSSCG00000041383
1	158980001	159080000	291	0.706749	0.000156474	0.000326362	2.08573	ENSSSCG00000039179
1	158980001	159080000	291	0.706749	0.000156474	0.000326362	2.08573	ENSSSCG00000004897	ZCCHC2
1	158990001	159090000	304	0.720585	0.000173772	0.000329482	1.89606	ENSSSCG00000041383
1	158990001	159090000	304	0.720585	0.000173772	0.000329482	1.89606	ENSSSCG00000039179
1	158990001	159090000	304	0.720585	0.000173772	0.000329482	1.89606	ENSSSCG00000004897	ZCCHC2
1	159000001	159100000	326	0.720307	0.000221675	0.000323854	1.46094	ENSSSCG00000041383
1	159000001	159100000	326	0.720307	0.000221675	0.000323854	1.46094	ENSSSCG00000039179
1	159000001	159100000	326	0.720307	0.000221675	0.000323854	1.46094	ENSSSCG00000004897	ZCCHC2
1	159010001	159110000	348	0.693066	0.000317455	0.000314675	0.991243	ENSSSCG00000041383
1	159010001	159110000	348	0.693066	0.000317455	0.000314675	0.991243	ENSSSCG00000039179
1	159010001	159110000	348	0.693066	0.000317455	0.000314675	0.991243	ENSSSCG00000004897	ZCCHC2
1	159020001	159120000	359	0.697527	0.000332492	0.00031915	0.959873	ENSSSCG00000041383
1	159020001	159120000	359	0.697527	0.000332492	0.00031915	0.959873	ENSSSCG00000039179
1	159020001	159120000	359	0.697527	0.000332492	0.00031915	0.959873	ENSSSCG00000004897	ZCCHC2
1	173240001	173340000	691	0.537875	0.00109598	0.00101238	0.923721	ENSSSCG00000037346
1	173240001	173340000	691	0.537875	0.00109598	0.00101238	0.923721	ENSSSCG00000048863
1	173250001	173350000	713	0.572057	0.000989825	0.0010182	1.02867	ENSSSCG00000037346
1	173250001	173350000	713	0.572057	0.000989825	0.0010182	1.02867	ENSSSCG00000048863
1	173260001	173360000	730	0.585679	0.000980272	0.000998342	1.01843	ENSSSCG00000037346
1	173260001	173360000	730	0.585679	0.000980272	0.000998342	1.01843	ENSSSCG00000048863
1	194240001	194340000	353	0.620053	0.000494256	0.000457276	0.92518	ENSSSCG00000049933
1	194240001	194340000	353	0.620053	0.000494256	0.000457276	0.92518	ENSSSCG00000044378
1	194240001	194340000	353	0.620053	0.000494256	0.000457276	0.92518	ENSSSCG00000041457
1	194240001	194340000	353	0.620053	0.000494256	0.000457276	0.92518	ENSSSCG00000005110	SYNE2
1	194250001	194350000	340	0.606795	0.00047877	0.000452268	0.944646	ENSSSCG00000049933
1	194250001	194350000	340	0.606795	0.00047877	0.000452268	0.944646	ENSSSCG00000044378
1	194250001	194350000	340	0.606795	0.00047877	0.000452268	0.944646	ENSSSCG00000041457
1	194250001	194350000	340	0.606795	0.00047877	0.000452268	0.944646	ENSSSCG00000005110	SYNE2
1	194260001	194360000	321	0.597869	0.00045014	0.000433431	0.96288	ENSSSCG00000049933
1	194260001	194360000	321	0.597869	0.00045014	0.000433431	0.96288	ENSSSCG00000044378
1	194260001	194360000	321	0.597869	0.00045014	0.000433431	0.96288	ENSSSCG00000041457
1	194260001	194360000	321	0.597869	0.00045014	0.000433431	0.96288	ENSSSCG00000028558	SGPP1
1	194260001	194360000	321	0.597869	0.00045014	0.000433431	0.96288	ENSSSCG00000005110	SYNE2
1	194270001	194370000	306	0.616	0.000384091	0.000441542	1.14958	ENSSSCG00000049933
1	194270001	194370000	306	0.616	0.000384091	0.000441542	1.14958	ENSSSCG00000044378
1	194270001	194370000	306	0.616	0.000384091	0.000441542	1.14958	ENSSSCG00000041457
1	194270001	194370000	306	0.616	0.000384091	0.000441542	1.14958	ENSSSCG00000028558	SGPP1
1	194280001	194380000	302	0.630838	0.000355234	0.000451932	1.27221	ENSSSCG00000049933
1	194280001	194380000	302	0.630838	0.000355234	0.000451932	1.27221	ENSSSCG00000044378
1	194280001	194380000	302	0.630838	0.000355234	0.000451932	1.27221	ENSSSCG00000041457
1	194280001	194380000	302	0.630838	0.000355234	0.000451932	1.27221	ENSSSCG00000028558	SGPP1
1	194290001	194390000	310	0.648898	0.000333332	0.000466958	1.40088	ENSSSCG00000044378
1	194290001	194390000	310	0.648898	0.000333332	0.000466958	1.40088	ENSSSCG00000048991
1	194290001	194390000	310	0.648898	0.000333332	0.000466958	1.40088	ENSSSCG00000041457
1	194290001	194390000	310	0.648898	0.000333332	0.000466958	1.40088	ENSSSCG00000028558	SGPP1
1	194300001	194400000	301	0.668377	0.000306189	0.000473651	1.54692	ENSSSCG00000044378
1	194300001	194400000	301	0.668377	0.000306189	0.000473651	1.54692	ENSSSCG00000048991
1	194300001	194400000	301	0.668377	0.000306189	0.000473651	1.54692	ENSSSCG00000041457
1	194300001	194400000	301	0.668377	0.000306189	0.000473651	1.54692	ENSSSCG00000028558	SGPP1
1	194310001	194410000	272	0.713782	0.000243233	0.000426162	1.75207	ENSSSCG00000044378
1	194310001	194410000	272	0.713782	0.000243233	0.000426162	1.75207	ENSSSCG00000048991
1	194310001	194410000	272	0.713782	0.000243233	0.000426162	1.75207	ENSSSCG00000041457
1	194310001	194410000	272	0.713782	0.000243233	0.000426162	1.75207	ENSSSCG00000028558	SGPP1
1	194320001	194420000	236	0.712801	0.000192719	0.000373691	1.93905	ENSSSCG00000044378
1	194320001	194420000	236	0.712801	0.000192719	0.000373691	1.93905	ENSSSCG00000048991
1	194320001	194420000	236	0.712801	0.000192719	0.000373691	1.93905	ENSSSCG00000041457
1	194320001	194420000	236	0.712801	0.000192719	0.000373691	1.93905	ENSSSCG00000028558	SGPP1
1	194330001	194430000	227	0.685592	0.000184686	0.000382653	2.07191	ENSSSCG00000044378
1	194330001	194430000	227	0.685592	0.000184686	0.000382653	2.07191	ENSSSCG00000048991
1	194330001	194430000	227	0.685592	0.000184686	0.000382653	2.07191	ENSSSCG00000041457
1	194330001	194430000	227	0.685592	0.000184686	0.000382653	2.07191	ENSSSCG00000028558	SGPP1
1	194340001	194440000	233	0.626096	0.000229152	0.000374736	1.63532	ENSSSCG00000048991
1	194340001	194440000	233	0.626096	0.000229152	0.000374736	1.63532	ENSSSCG00000043340
1	194340001	194440000	233	0.626096	0.000229152	0.000374736	1.63532	ENSSSCG00000041457
1	194340001	194440000	233	0.626096	0.000229152	0.000374736	1.63532	ENSSSCG00000005112	WDR89
1	194340001	194440000	233	0.626096	0.000229152	0.000374736	1.63532	ENSSSCG00000028558	SGPP1
1	194350001	194450000	241	0.570696	0.000282491	0.000386732	1.36901	ENSSSCG00000048991
1	194350001	194450000	241	0.570696	0.000282491	0.000386732	1.36901	ENSSSCG00000043340
1	194350001	194450000	241	0.570696	0.000282491	0.000386732	1.36901	ENSSSCG00000041457
1	194350001	194450000	241	0.570696	0.000282491	0.000386732	1.36901	ENSSSCG00000005112	WDR89
1	194350001	194450000	241	0.570696	0.000282491	0.000386732	1.36901	ENSSSCG00000028558	SGPP1
1	194360001	194460000	239	0.534027	0.000302328	0.000358037	1.18427	ENSSSCG00000048991
1	194360001	194460000	239	0.534027	0.000302328	0.000358037	1.18427	ENSSSCG00000043340
1	194360001	194460000	239	0.534027	0.000302328	0.000358037	1.18427	ENSSSCG00000005112	WDR89
1	194360001	194460000	239	0.534027	0.000302328	0.000358037	1.18427	ENSSSCG00000028558	SGPP1
1	198690001	198790000	194	0.674646	0.000288027	0.000248021	0.861103	ENSSSCG00000033275	U6
1	200670001	200770000	406	0.731729	0.000377307	0.000528245	1.40004	ENSSSCG00000034120	CDKN2B
1	200680001	200780000	404	0.708154	0.000443333	0.000492157	1.11013	ENSSSCG00000034120	CDKN2B
1	200680001	200780000	404	0.708154	0.000443333	0.000492157	1.11013	ENSSSCG00000005134	P14ARF
1	200690001	200790000	416	0.693266	0.000474541	0.000493873	1.04074	ENSSSCG00000034120	CDKN2B
1	200690001	200790000	416	0.693266	0.000474541	0.000493873	1.04074	ENSSSCG00000005134	P14ARF
1	200700001	200800000	400	0.674632	0.00046993	0.000453929	0.96595	ENSSSCG00000034120	CDKN2B
1	200700001	200800000	400	0.674632	0.00046993	0.000453929	0.96595	ENSSSCG00000005134	P14ARF
1	208830001	208930000	267	0.689812	0.000349105	0.000310784	0.890231	ENSSSCG00000051701
1	208840001	208940000	304	0.625084	0.000345373	0.000534401	1.54732	ENSSSCG00000051701
1	208850001	208950000	312	0.575314	0.000377978	0.000555911	1.47075	ENSSSCG00000051701
1	208860001	208960000	307	0.536398	0.000398818	0.000568434	1.4253	ENSSSCG00000051701
1	208870001	208970000	311	0.511514	0.000436631	0.000611409	1.40029	ENSSSCG00000051701
1	210050001	210150000	603	0.89345	0.000372773	0.000380536	1.02083	ENSSSCG00000048974
1	210060001	210160000	592	0.895457	0.000333566	0.000376445	1.12855	ENSSSCG00000048974
1	210070001	210170000	544	0.915688	0.000229812	0.000355862	1.54849	ENSSSCG00000048974
1	210080001	210180000	513	0.927198	0.000196856	0.000340424	1.7293	ENSSSCG00000048974
1	210090001	210190000	444	0.916413	0.000204366	0.000297298	1.45473	ENSSSCG00000048974
1	210100001	210200000	364	0.910463	0.000188683	0.000249995	1.32495	ENSSSCG00000048974
1	210110001	210210000	347	0.90229	0.000203631	0.000239312	1.17522	ENSSSCG00000048974
1	210120001	210220000	351	0.9024	0.000203983	0.000236359	1.15872	ENSSSCG00000048974
1	210130001	210230000	316	0.90539	0.000174192	0.00021233	1.21894	ENSSSCG00000048974
1	210140001	210240000	323	0.88179	0.00020465	0.000205094	1.00217	ENSSSCG00000048974
1	217030001	217130000	267	0.520836	0.000258319	0.000728977	2.822	ENSSSCG00000027893	U6
1	217030001	217130000	267	0.520836	0.000258319	0.000728977	2.822	ENSSSCG00000049053
1	217030001	217130000	267	0.520836	0.000258319	0.000728977	2.822	ENSSSCG00000049920
1	217040001	217140000	284	0.532177	0.000300393	0.000740758	2.46596	ENSSSCG00000027893	U6
1	217040001	217140000	284	0.532177	0.000300393	0.000740758	2.46596	ENSSSCG00000049053
1	217040001	217140000	284	0.532177	0.000300393	0.000740758	2.46596	ENSSSCG00000049920
1	217050001	217150000	286	0.536533	0.000359879	0.000680736	1.89157	ENSSSCG00000027893	U6
1	217050001	217150000	286	0.536533	0.000359879	0.000680736	1.89157	ENSSSCG00000049053
1	217050001	217150000	286	0.536533	0.000359879	0.000680736	1.89157	ENSSSCG00000005217	RCL1
1	217050001	217150000	286	0.536533	0.000359879	0.000680736	1.89157	ENSSSCG00000049920
1	219000001	219100000	607	0.519011	0.000692102	0.000782073	1.13	ENSSSCG00000005228	KCNV2
1	219000001	219100000	607	0.519011	0.000692102	0.000782073	1.13	ENSSSCG00000005227	PUM3
1	219010001	219110000	608	0.521975	0.000610346	0.00085529	1.40132	ENSSSCG00000005228	KCNV2
1	219010001	219110000	608	0.521975	0.000610346	0.00085529	1.40132	ENSSSCG00000005227	PUM3
1	219020001	219120000	623	0.574898	0.000536549	0.000912632	1.70093	ENSSSCG00000005228	KCNV2
1	219020001	219120000	623	0.574898	0.000536549	0.000912632	1.70093	ENSSSCG00000005227	PUM3
1	219030001	219130000	585	0.604997	0.000436474	0.000906889	2.07776	ENSSSCG00000005228	KCNV2
1	219030001	219130000	585	0.604997	0.000436474	0.000906889	2.07776	ENSSSCG00000005227	PUM3
1	219040001	219140000	546	0.637919	0.000343715	0.000902896	2.62687	ENSSSCG00000005228	KCNV2
1	219050001	219150000	479	0.709789	0.000174506	0.0008988	5.15054	ENSSSCG00000005228	KCNV2
1	219060001	219160000	400	0.743124	8.89061e-05	0.000798203	8.97805	ENSSSCG00000005228	KCNV2
1	219070001	219170000	375	0.736927	8.59265e-05	0.000763085	8.88067	ENSSSCG00000005228	KCNV2
1	219080001	219180000	372	0.721718	9.77224e-05	0.000772711	7.9072	ENSSSCG00000005228	KCNV2
1	219080001	219180000	372	0.721718	9.77224e-05	0.000772711	7.9072	ENSSSCG00000005229	VLDLR
1	219090001	219190000	326	0.640356	0.000112547	0.000696248	6.18629	ENSSSCG00000005228	KCNV2
1	219090001	219190000	326	0.640356	0.000112547	0.000696248	6.18629	ENSSSCG00000005229	VLDLR
1	219100001	219200000	241	0.52639	0.000100629	0.000516081	5.12855	ENSSSCG00000005228	KCNV2
1	219100001	219200000	241	0.52639	0.000100629	0.000516081	5.12855	ENSSSCG00000005229	VLDLR
1	219100001	219200000	241	0.52639	0.000100629	0.000516081	5.12855	ENSSSCG00000040670
1	219110001	219210000	214	0.566417	0.00011	0.000438134	3.98304	ENSSSCG00000005228	KCNV2
1	219110001	219210000	214	0.566417	0.00011	0.000438134	3.98304	ENSSSCG00000005229	VLDLR
1	219110001	219210000	214	0.566417	0.00011	0.000438134	3.98304	ENSSSCG00000040670
1	225230001	225330000	685	0.511006	0.00132021	0.00129179	0.978473	ENSSSCG00000031105	C9orf85
1	225240001	225340000	710	0.525053	0.00135632	0.00134576	0.992214	ENSSSCG00000031105	C9orf85
1	225250001	225350000	738	0.537203	0.00136078	0.00132779	0.975757	ENSSSCG00000031105	C9orf85
1	225260001	225360000	773	0.544392	0.00142238	0.00130156	0.915058	ENSSSCG00000031105	C9orf85
1	225270001	225370000	780	0.558549	0.00142809	0.00125287	0.877305	ENSSSCG00000031105	C9orf85
1	225610001	225710000	287	0.55176	0.00050276	0.000468312	0.931482	ENSSSCG00000030268	ZFAND5
1	225620001	225720000	252	0.578895	0.000428238	0.000437503	1.02164	ENSSSCG00000030268	ZFAND5
1	225620001	225720000	252	0.578895	0.000428238	0.000437503	1.02164	ENSSSCG00000005266	TMC1
1	225630001	225730000	231	0.58125	0.00038916	0.00041254	1.06008	ENSSSCG00000030268	ZFAND5
1	225630001	225730000	231	0.58125	0.00038916	0.00041254	1.06008	ENSSSCG00000005266	TMC1
1	225640001	225740000	202	0.60194	0.000327943	0.000380363	1.15984	ENSSSCG00000030268	ZFAND5
1	225640001	225740000	202	0.60194	0.000327943	0.000380363	1.15984	ENSSSCG00000005266	TMC1
1	225650001	225750000	187	0.593915	0.000315894	0.000346618	1.09726	ENSSSCG00000030268	ZFAND5
1	225650001	225750000	187	0.593915	0.000315894	0.000346618	1.09726	ENSSSCG00000005266	TMC1
1	225660001	225760000	169	0.581691	0.000284784	0.000300916	1.05665	ENSSSCG00000030268	ZFAND5
1	225660001	225760000	169	0.581691	0.000284784	0.000300916	1.05665	ENSSSCG00000005266	TMC1
1	225670001	225770000	148	0.580533	0.000251323	0.000267795	1.06554	ENSSSCG00000030268	ZFAND5
1	225670001	225770000	148	0.580533	0.000251323	0.000267795	1.06554	ENSSSCG00000005266	TMC1
1	225680001	225780000	113	0.527075	0.000196253	0.000210969	1.07498	ENSSSCG00000030268	ZFAND5
1	225680001	225780000	113	0.527075	0.000196253	0.000210969	1.07498	ENSSSCG00000005266	TMC1
1	225690001	225790000	101	0.524788	0.000187364	0.000176805	0.943644	ENSSSCG00000030268	ZFAND5
1	225690001	225790000	101	0.524788	0.000187364	0.000176805	0.943644	ENSSSCG00000005266	TMC1
1	225700001	225800000	98	0.510435	0.000189535	0.000169842	0.896098	ENSSSCG00000030268	ZFAND5
1	225700001	225800000	98	0.510435	0.000189535	0.000169842	0.896098	ENSSSCG00000005266	TMC1
1	225710001	225810000	120	0.520035	0.000246155	0.000233682	0.949329	ENSSSCG00000030268	ZFAND5
1	225710001	225810000	120	0.520035	0.000246155	0.000233682	0.949329	ENSSSCG00000005266	TMC1
1	225720001	225820000	131	0.52198	0.0002772	0.000267334	0.964408	ENSSSCG00000005266	TMC1
1	225730001	225830000	133	0.526929	0.000284556	0.000273811	0.962239	ENSSSCG00000005266	TMC1
1	225740001	225840000	137	0.531019	0.000302743	0.000273373	0.902987	ENSSSCG00000005266	TMC1
1	225750001	225850000	140	0.550318	0.00031778	0.000290392	0.913815	ENSSSCG00000005266	TMC1
1	225760001	225860000	146	0.5676	0.000352703	0.000307898	0.872967	ENSSSCG00000005266	TMC1
1	227880001	227980000	321	0.605758	0.000642781	0.000622901	0.969072	ENSSSCG00000005269	TRPM6
1	227890001	227990000	310	0.603151	0.000620854	0.000617426	0.994479	ENSSSCG00000005269	TRPM6
1	227900001	228000000	290	0.58374	0.000563751	0.000620593	1.10083	ENSSSCG00000005269	TRPM6
1	227910001	228010000	245	0.561074	0.000473546	0.000603264	1.27393	ENSSSCG00000005269	TRPM6
1	227920001	228020000	225	0.570577	0.000443187	0.000557568	1.25809	ENSSSCG00000005269	TRPM6
1	227930001	228030000	218	0.534286	0.00041446	0.000539521	1.30174	ENSSSCG00000005269	TRPM6
1	227940001	228040000	164	0.52468	0.000307381	0.000384304	1.25025	ENSSSCG00000031382	C9orf40
1	227940001	228040000	164	0.52468	0.000307381	0.000384304	1.25025	ENSSSCG00000005269	TRPM6
2	64630001	64730000	275	0.743314	0.000304475	0.000268565	0.882059	ENSSSCG00000013778	NDUFB7
2	64630001	64730000	275	0.743314	0.000304475	0.000268565	0.882059	ENSSSCG00000013787	ADGRE3
2	64630001	64730000	275	0.743314	0.000304475	0.000268565	0.882059	ENSSSCG00000013777	CLEC17A
2	64630001	64730000	275	0.743314	0.000304475	0.000268565	0.882059	ENSSSCG00000031299
2	64640001	64740000	259	0.793826	0.000220409	0.000264407	1.19962	ENSSSCG00000013778	NDUFB7
2	64640001	64740000	259	0.793826	0.000220409	0.000264407	1.19962	ENSSSCG00000013787	ADGRE3
2	64640001	64740000	259	0.793826	0.000220409	0.000264407	1.19962	ENSSSCG00000013777	CLEC17A
2	64640001	64740000	259	0.793826	0.000220409	0.000264407	1.19962	ENSSSCG00000031299
2	64650001	64750000	258	0.785811	0.000226565	0.000260779	1.15101	ENSSSCG00000013778	NDUFB7
2	64650001	64750000	258	0.785811	0.000226565	0.000260779	1.15101	ENSSSCG00000013787	ADGRE3
2	64650001	64750000	258	0.785811	0.000226565	0.000260779	1.15101	ENSSSCG00000013777	CLEC17A
2	64650001	64750000	258	0.785811	0.000226565	0.000260779	1.15101	ENSSSCG00000031299
2	64660001	64760000	272	0.776485	0.000254377	0.000257724	1.01316	ENSSSCG00000013778	NDUFB7
2	64660001	64760000	272	0.776485	0.000254377	0.000257724	1.01316	ENSSSCG00000013784	DNAJB1
2	64660001	64760000	272	0.776485	0.000254377	0.000257724	1.01316	ENSSSCG00000013787	ADGRE3
2	64660001	64760000	272	0.776485	0.000254377	0.000257724	1.01316	ENSSSCG00000013777	CLEC17A
2	64660001	64760000	272	0.776485	0.000254377	0.000257724	1.01316	ENSSSCG00000031299
2	124640001	124740000	892	0.552421	0.00158152	0.00154052	0.974076	ENSSSCG00000041876
2	124650001	124750000	952	0.521082	0.00126109	0.00208353	1.65217	ENSSSCG00000041876
2	124660001	124760000	1042	0.516723	0.00109985	0.00248995	2.2639	ENSSSCG00000041876
2	124670001	124770000	1131	0.531948	0.00103805	0.00284865	2.74423	ENSSSCG00000041876
2	124680001	124780000	1198	0.530159	0.00107063	0.00301783	2.81874	ENSSSCG00000041876
2	124690001	124790000	1282	0.532059	0.00117424	0.00319062	2.71718	ENSSSCG00000041876
2	124700001	124800000	1401	0.529519	0.00134386	0.00348259	2.59148	ENSSSCG00000041876
2	125910001	126010000	1075	0.525056	0.00171195	0.00185309	1.08244	ENSSSCG00000014235	SNCAIP
2	125920001	126020000	1070	0.534491	0.00178633	0.00156998	0.878886	ENSSSCG00000014235	SNCAIP
2	125930001	126030000	1105	0.531249	0.00187413	0.00166059	0.886059	ENSSSCG00000014235	SNCAIP
2	125940001	126040000	1153	0.528233	0.00191877	0.00169504	0.883399	ENSSSCG00000014235	SNCAIP
3	43080001	43180000	191	0.618694	0.000212793	0.000185392	0.871232	ENSSSCG00000044607
3	100480001	100580000	698	0.599671	0.0010763	0.000964513	0.896138	ENSSSCG00000008470	THUMPD2
3	110380001	110480000	323	0.657439	0.000501637	0.000432475	0.862127	ENSSSCG00000018475	U6
3	110380001	110480000	323	0.657439	0.000501637	0.000432475	0.862127	ENSSSCG00000030147	TRMT61B
3	110380001	110480000	323	0.657439	0.000501637	0.000432475	0.862127	ENSSSCG00000008538	SPDYA
3	110380001	110480000	323	0.657439	0.000501637	0.000432475	0.862127	ENSSSCG00000008540	PPP1CB
3	110380001	110480000	323	0.657439	0.000501637	0.000432475	0.862127	ENSSSCG00000048711
3	110390001	110490000	261	0.630293	0.000300345	0.000418984	1.39501	ENSSSCG00000018475	U6
3	110390001	110490000	261	0.630293	0.000300345	0.000418984	1.39501	ENSSSCG00000030147	TRMT61B
3	110390001	110490000	261	0.630293	0.000300345	0.000418984	1.39501	ENSSSCG00000008538	SPDYA
3	110390001	110490000	261	0.630293	0.000300345	0.000418984	1.39501	ENSSSCG00000008540	PPP1CB
3	110390001	110490000	261	0.630293	0.000300345	0.000418984	1.39501	ENSSSCG00000048711
3	110410001	110510000	271	0.539169	0.000404901	0.000404975	1.00018	ENSSSCG00000018475	U6
3	110410001	110510000	271	0.539169	0.000404901	0.000404975	1.00018	ENSSSCG00000008538	SPDYA
3	110410001	110510000	271	0.539169	0.000404901	0.000404975	1.00018	ENSSSCG00000008540	PPP1CB
3	110410001	110510000	271	0.539169	0.000404901	0.000404975	1.00018	ENSSSCG00000048711
4	25010001	25110000	436	0.51795	0.000878243	0.00102619	1.16846	ENSSSCG00000045117
4	25010001	25110000	436	0.51795	0.000878243	0.00102619	1.16846	ENSSSCG00000031031	CSMD3
4	45570001	45670000	363	0.510004	0.00039491	0.00132081	3.34458	ENSSSCG00000034945
4	45570001	45670000	363	0.510004	0.00039491	0.00132081	3.34458	ENSSSCG00000006116	SLC26A7
4	45570001	45670000	363	0.510004	0.00039491	0.00132081	3.34458	ENSSSCG00000039660
4	48550001	48650000	277	0.516201	0.000400542	0.000838331	2.09299	ENSSSCG00000006132	MMP16
4	48560001	48660000	280	0.523996	0.000417571	0.000815138	1.95209	ENSSSCG00000006132	MMP16
4	48570001	48670000	275	0.515425	0.000482877	0.00073254	1.51703	ENSSSCG00000006132	MMP16
4	48580001	48680000	250	0.511351	0.000492683	0.000594995	1.20766	ENSSSCG00000006132	MMP16
4	55980001	56080000	626	0.521982	0.000577131	0.00137924	2.38982	ENSSSCG00000022989	ZNF704
4	55990001	56090000	605	0.539372	0.000593238	0.00135199	2.279	ENSSSCG00000022989	ZNF704
4	56000001	56100000	572	0.569389	0.000593965	0.00126923	2.13688	ENSSSCG00000022989	ZNF704
4	56020001	56120000	563	0.562124	0.000808927	0.00114388	1.41407	ENSSSCG00000046309
4	56020001	56120000	563	0.562124	0.000808927	0.00114388	1.41407	ENSSSCG00000043865
4	56030001	56130000	534	0.545038	0.00082914	0.00109976	1.32639	ENSSSCG00000046309
4	56030001	56130000	534	0.545038	0.00082914	0.00109976	1.32639	ENSSSCG00000043865
4	56040001	56140000	495	0.525184	0.000910529	0.000971697	1.06718	ENSSSCG00000046309
4	56040001	56140000	495	0.525184	0.000910529	0.000971697	1.06718	ENSSSCG00000043865
4	56040001	56140000	495	0.525184	0.000910529	0.000971697	1.06718	ENSSSCG00000006155	ZBTB10
4	60070001	60170000	354	0.560336	0.000442708	0.000800116	1.80732	ENSSSCG00000045867
4	60070001	60170000	354	0.560336	0.000442708	0.000800116	1.80732	ENSSSCG00000041325
4	60080001	60180000	324	0.568261	0.000459019	0.00067105	1.46192	ENSSSCG00000045867
4	60080001	60180000	324	0.568261	0.000459019	0.00067105	1.46192	ENSSSCG00000041325
4	60090001	60190000	317	0.556674	0.000473436	0.000658754	1.39143	ENSSSCG00000045867
4	60090001	60190000	317	0.556674	0.000473436	0.000658754	1.39143	ENSSSCG00000041325
4	60100001	60200000	332	0.552751	0.000509919	0.000684979	1.34331	ENSSSCG00000045867
4	60100001	60200000	332	0.552751	0.000509919	0.000684979	1.34331	ENSSSCG00000041325
4	60110001	60210000	301	0.568689	0.000480278	0.000572424	1.19186	ENSSSCG00000045867
4	60110001	60210000	301	0.568689	0.000480278	0.000572424	1.19186	ENSSSCG00000041325
4	60120001	60220000	276	0.596298	0.000487292	0.000451844	0.927255	ENSSSCG00000045867
4	60120001	60220000	276	0.596298	0.000487292	0.000451844	0.927255	ENSSSCG00000041325
4	69730001	69830000	497	0.673934	0.000515485	0.000492832	0.956055	ENSSSCG00000022092	CYP7B1
4	69740001	69840000	468	0.674221	0.000436561	0.000484078	1.10884	ENSSSCG00000022092	CYP7B1
4	69750001	69850000	435	0.689183	0.000429915	0.000442411	1.02907	ENSSSCG00000022092	CYP7B1
4	69760001	69860000	425	0.686416	0.000424723	0.000462952	1.09001	ENSSSCG00000022092	CYP7B1
4	69770001	69870000	464	0.69994	0.000495294	0.000502711	1.01497	ENSSSCG00000022092	CYP7B1
4	69780001	69880000	493	0.675577	0.000566888	0.000552443	0.974519	ENSSSCG00000022092	CYP7B1
4	80790001	80890000	581	0.511115	0.00076768	0.000889391	1.15854	ENSSSCG00000044558
4	80790001	80890000	581	0.511115	0.00076768	0.000889391	1.15854	ENSSSCG00000006281	METTL11B
4	80800001	80900000	616	0.51305	0.000822375	0.000928147	1.12862	ENSSSCG00000044558
4	80800001	80900000	616	0.51305	0.000822375	0.000928147	1.12862	ENSSSCG00000006281	METTL11B
4	80820001	80920000	553	0.52811	0.000770783	0.000862049	1.11841	ENSSSCG00000044558
4	80820001	80920000	553	0.52811	0.000770783	0.000862049	1.11841	ENSSSCG00000006281	METTL11B
4	80830001	80930000	564	0.510392	0.000829909	0.000873235	1.05221	ENSSSCG00000006281	METTL11B
4	80830001	80930000	564	0.510392	0.000829909	0.000873235	1.05221	ENSSSCG00000006282	KIFAP3
4	82600001	82700000	910	0.630981	0.00148757	0.0013629	0.916192	ENSSSCG00000043420
4	82600001	82700000	910	0.630981	0.00148757	0.0013629	0.916192	ENSSSCG00000044380
4	82600001	82700000	910	0.630981	0.00148757	0.0013629	0.916192	ENSSSCG00000006299	TBX19
4	82610001	82710000	983	0.686317	0.00143358	0.00141689	0.988358	ENSSSCG00000043420
4	82610001	82710000	983	0.686317	0.00143358	0.00141689	0.988358	ENSSSCG00000044380
4	82610001	82710000	983	0.686317	0.00143358	0.00141689	0.988358	ENSSSCG00000006299	TBX19
4	82620001	82720000	1066	0.754223	0.0013095	0.00142891	1.09119	ENSSSCG00000043420
4	82620001	82720000	1066	0.754223	0.0013095	0.00142891	1.09119	ENSSSCG00000044380
4	82620001	82720000	1066	0.754223	0.0013095	0.00142891	1.09119	ENSSSCG00000006299	TBX19
4	82620001	82720000	1066	0.754223	0.0013095	0.00142891	1.09119	ENSSSCG00000031617	SFT2D2
4	82630001	82730000	1163	0.791151	0.00122728	0.00142212	1.15876	ENSSSCG00000043420
4	82630001	82730000	1163	0.791151	0.00122728	0.00142212	1.15876	ENSSSCG00000044380
4	82630001	82730000	1163	0.791151	0.00122728	0.00142212	1.15876	ENSSSCG00000006299	TBX19
4	82630001	82730000	1163	0.791151	0.00122728	0.00142212	1.15876	ENSSSCG00000031617	SFT2D2
4	82640001	82740000	1197	0.820778	0.00118993	0.00135521	1.1389	ENSSSCG00000043420
4	82640001	82740000	1197	0.820778	0.00118993	0.00135521	1.1389	ENSSSCG00000044380
4	82640001	82740000	1197	0.820778	0.00118993	0.00135521	1.1389	ENSSSCG00000006299	TBX19
4	82640001	82740000	1197	0.820778	0.00118993	0.00135521	1.1389	ENSSSCG00000031617	SFT2D2
4	82650001	82750000	1236	0.819202	0.0013009	0.00138249	1.06272	ENSSSCG00000043420
4	82650001	82750000	1236	0.819202	0.0013009	0.00138249	1.06272	ENSSSCG00000006299	TBX19
4	82650001	82750000	1236	0.819202	0.0013009	0.00138249	1.06272	ENSSSCG00000031617	SFT2D2
4	82660001	82760000	1230	0.818561	0.00139568	0.00129242	0.926015	ENSSSCG00000006299	TBX19
4	82660001	82760000	1230	0.818561	0.00139568	0.00129242	0.926015	ENSSSCG00000031617	SFT2D2
4	82660001	82760000	1230	0.818561	0.00139568	0.00129242	0.926015	ENSSSCG00000006301	TIPRL
5	17340001	17440000	393	0.822205	0.000312254	0.000317174	1.01576	ENSSSCG00000033687	ATG101
5	17340001	17440000	393	0.822205	0.000312254	0.000317174	1.01576	ENSSSCG00000000233	ACVR1B
5	17340001	17440000	393	0.822205	0.000312254	0.000317174	1.01576	ENSSSCG00000000234	GRASP
5	17340001	17440000	393	0.822205	0.000312254	0.000317174	1.01576	ENSSSCG00000031321	NR4A1
5	17350001	17450000	412	0.792225	0.000388353	0.000352286	0.907128	ENSSSCG00000033687	ATG101
5	17350001	17450000	412	0.792225	0.000388353	0.000352286	0.907128	ENSSSCG00000000233	ACVR1B
5	17350001	17450000	412	0.792225	0.000388353	0.000352286	0.907128	ENSSSCG00000000234	GRASP
5	17350001	17450000	412	0.792225	0.000388353	0.000352286	0.907128	ENSSSCG00000031321	NR4A1
5	17360001	17460000	451	0.636867	0.000666995	0.000615561	0.922887	ENSSSCG00000033687	ATG101
5	17360001	17460000	451	0.636867	0.000666995	0.000615561	0.922887	ENSSSCG00000000234	GRASP
5	17360001	17460000	451	0.636867	0.000666995	0.000615561	0.922887	ENSSSCG00000031321	NR4A1
5	17370001	17470000	496	0.522025	0.000912483	0.000800506	0.877283	ENSSSCG00000033687	ATG101
5	17370001	17470000	496	0.522025	0.000912483	0.000800506	0.877283	ENSSSCG00000031321	NR4A1
5	21900001	22000000	227	0.559947	0.000341659	0.000398174	1.16541	ENSSSCG00000018649
5	21900001	22000000	227	0.559947	0.000341659	0.000398174	1.16541	ENSSSCG00000019452	SNORD59A
5	21900001	22000000	227	0.559947	0.000341659	0.000398174	1.16541	ENSSSCG00000000403	BAZ2A
5	21900001	22000000	227	0.559947	0.000341659	0.000398174	1.16541	ENSSSCG00000000405
5	21900001	22000000	227	0.559947	0.000341659	0.000398174	1.16541	ENSSSCG00000000402	RBMS2
5	21910001	22010000	225	0.55102	0.000321537	0.000418028	1.30009	ENSSSCG00000018649
5	21910001	22010000	225	0.55102	0.000321537	0.000418028	1.30009	ENSSSCG00000019452	SNORD59A
5	21910001	22010000	225	0.55102	0.000321537	0.000418028	1.30009	ENSSSCG00000000403	BAZ2A
5	21910001	22010000	225	0.55102	0.000321537	0.000418028	1.30009	ENSSSCG00000000405
5	21910001	22010000	225	0.55102	0.000321537	0.000418028	1.30009	ENSSSCG00000000402	RBMS2
5	21910001	22010000	225	0.55102	0.000321537	0.000418028	1.30009	ENSSSCG00000000406
5	21920001	22020000	225	0.559918	0.000299593	0.000441715	1.47438	ENSSSCG00000018649
5	21920001	22020000	225	0.559918	0.000299593	0.000441715	1.47438	ENSSSCG00000019452	SNORD59A
5	21920001	22020000	225	0.559918	0.000299593	0.000441715	1.47438	ENSSSCG00000000403	BAZ2A
5	21920001	22020000	225	0.559918	0.000299593	0.000441715	1.47438	ENSSSCG00000000405
5	21920001	22020000	225	0.559918	0.000299593	0.000441715	1.47438	ENSSSCG00000000402	RBMS2
5	21920001	22020000	225	0.559918	0.000299593	0.000441715	1.47438	ENSSSCG00000000406
5	21930001	22030000	204	0.582265	0.000258165	0.000428711	1.66061	ENSSSCG00000018649
5	21930001	22030000	204	0.582265	0.000258165	0.000428711	1.66061	ENSSSCG00000019452	SNORD59A
5	21930001	22030000	204	0.582265	0.000258165	0.000428711	1.66061	ENSSSCG00000000403	BAZ2A
5	21930001	22030000	204	0.582265	0.000258165	0.000428711	1.66061	ENSSSCG00000000405
5	21930001	22030000	204	0.582265	0.000258165	0.000428711	1.66061	ENSSSCG00000000402	RBMS2
5	21930001	22030000	204	0.582265	0.000258165	0.000428711	1.66061	ENSSSCG00000000406
5	21940001	22040000	208	0.583765	0.000267471	0.000445974	1.66737	ENSSSCG00000018649
5	21940001	22040000	208	0.583765	0.000267471	0.000445974	1.66737	ENSSSCG00000019452	SNORD59A
5	21940001	22040000	208	0.583765	0.000267471	0.000445974	1.66737	ENSSSCG00000050500
5	21940001	22040000	208	0.583765	0.000267471	0.000445974	1.66737	ENSSSCG00000000403	BAZ2A
5	21940001	22040000	208	0.583765	0.000267471	0.000445974	1.66737	ENSSSCG00000000405
5	21940001	22040000	208	0.583765	0.000267471	0.000445974	1.66737	ENSSSCG00000000406
5	21950001	22050000	203	0.590218	0.000256206	0.000459574	1.79377	ENSSSCG00000018649
5	21950001	22050000	203	0.590218	0.000256206	0.000459574	1.79377	ENSSSCG00000019452	SNORD59A
5	21950001	22050000	203	0.590218	0.000256206	0.000459574	1.79377	ENSSSCG00000050500
5	21950001	22050000	203	0.590218	0.000256206	0.000459574	1.79377	ENSSSCG00000000403	BAZ2A
5	21950001	22050000	203	0.590218	0.000256206	0.000459574	1.79377	ENSSSCG00000000405
5	21950001	22050000	203	0.590218	0.000256206	0.000459574	1.79377	ENSSSCG00000020830
5	21950001	22050000	203	0.590218	0.000256206	0.000459574	1.79377	ENSSSCG00000000406
5	21960001	22060000	203	0.585853	0.000258973	0.000468979	1.81092	ENSSSCG00000018649
5	21960001	22060000	203	0.585853	0.000258973	0.000468979	1.81092	ENSSSCG00000019452	SNORD59A
5	21960001	22060000	203	0.585853	0.000258973	0.000468979	1.81092	ENSSSCG00000050500
5	21960001	22060000	203	0.585853	0.000258973	0.000468979	1.81092	ENSSSCG00000000403	BAZ2A
5	21960001	22060000	203	0.585853	0.000258973	0.000468979	1.81092	ENSSSCG00000000405
5	21960001	22060000	203	0.585853	0.000258973	0.000468979	1.81092	ENSSSCG00000020830
5	21960001	22060000	203	0.585853	0.000258973	0.000468979	1.81092	ENSSSCG00000000406
5	21970001	22070000	199	0.556235	0.00025974	0.000472399	1.81874	ENSSSCG00000018649
5	21970001	22070000	199	0.556235	0.00025974	0.000472399	1.81874	ENSSSCG00000019452	SNORD59A
5	21970001	22070000	199	0.556235	0.00025974	0.000472399	1.81874	ENSSSCG00000050500
5	21970001	22070000	199	0.556235	0.00025974	0.000472399	1.81874	ENSSSCG00000000403	BAZ2A
5	21970001	22070000	199	0.556235	0.00025974	0.000472399	1.81874	ENSSSCG00000000405
5	21970001	22070000	199	0.556235	0.00025974	0.000472399	1.81874	ENSSSCG00000020830
5	21970001	22070000	199	0.556235	0.00025974	0.000472399	1.81874	ENSSSCG00000026055
5	21970001	22070000	199	0.556235	0.00025974	0.000472399	1.81874	ENSSSCG00000000406
5	21980001	22080000	200	0.544587	0.000256728	0.000487685	1.89962	ENSSSCG00000018649
5	21980001	22080000	200	0.544587	0.000256728	0.000487685	1.89962	ENSSSCG00000019452	SNORD59A
5	21980001	22080000	200	0.544587	0.000256728	0.000487685	1.89962	ENSSSCG00000050500
5	21980001	22080000	200	0.544587	0.000256728	0.000487685	1.89962	ENSSSCG00000000403	BAZ2A
5	21980001	22080000	200	0.544587	0.000256728	0.000487685	1.89962	ENSSSCG00000000405
5	21980001	22080000	200	0.544587	0.000256728	0.000487685	1.89962	ENSSSCG00000020830
5	21980001	22080000	200	0.544587	0.000256728	0.000487685	1.89962	ENSSSCG00000026055
5	21980001	22080000	200	0.544587	0.000256728	0.000487685	1.89962	ENSSSCG00000000406
5	21990001	22090000	191	0.544089	0.000238915	0.000470246	1.96826	ENSSSCG00000018649
5	21990001	22090000	191	0.544089	0.000238915	0.000470246	1.96826	ENSSSCG00000019452	SNORD59A
5	21990001	22090000	191	0.544089	0.000238915	0.000470246	1.96826	ENSSSCG00000050500
5	21990001	22090000	191	0.544089	0.000238915	0.000470246	1.96826	ENSSSCG00000000405
5	21990001	22090000	191	0.544089	0.000238915	0.000470246	1.96826	ENSSSCG00000020830
5	21990001	22090000	191	0.544089	0.000238915	0.000470246	1.96826	ENSSSCG00000026055
5	21990001	22090000	191	0.544089	0.000238915	0.000470246	1.96826	ENSSSCG00000000406
5	22000001	22100000	156	0.541978	0.000175707	0.000409185	2.32879	ENSSSCG00000050500
5	22000001	22100000	156	0.541978	0.000175707	0.000409185	2.32879	ENSSSCG00000020830
5	22000001	22100000	156	0.541978	0.000175707	0.000409185	2.32879	ENSSSCG00000026055
5	22000001	22100000	156	0.541978	0.000175707	0.000409185	2.32879	ENSSSCG00000027854	HSD17B6
5	22000001	22100000	156	0.541978	0.000175707	0.000409185	2.32879	ENSSSCG00000000406
5	22010001	22110000	147	0.524543	0.000167764	0.000374658	2.23324	ENSSSCG00000050500
5	22010001	22110000	147	0.524543	0.000167764	0.000374658	2.23324	ENSSSCG00000020830
5	22010001	22110000	147	0.524543	0.000167764	0.000374658	2.23324	ENSSSCG00000026055
5	22010001	22110000	147	0.524543	0.000167764	0.000374658	2.23324	ENSSSCG00000027854	HSD17B6
5	22010001	22110000	147	0.524543	0.000167764	0.000374658	2.23324	ENSSSCG00000000406
5	22080001	22180000	165	0.522122	0.000163258	0.000364882	2.235	ENSSSCG00000026055
5	22080001	22180000	165	0.522122	0.000163258	0.000364882	2.235	ENSSSCG00000031735
5	22080001	22180000	165	0.522122	0.000163258	0.000364882	2.235	ENSSSCG00000027854	HSD17B6
5	22090001	22190000	193	0.565329	0.000171127	0.000449735	2.62808	ENSSSCG00000031735
5	22090001	22190000	193	0.565329	0.000171127	0.000449735	2.62808	ENSSSCG00000027854	HSD17B6
5	22100001	22200000	221	0.581972	0.000190091	0.000520234	2.73676	ENSSSCG00000031735
5	22100001	22200000	221	0.581972	0.000190091	0.000520234	2.73676	ENSSSCG00000027854	HSD17B6
5	22110001	22210000	245	0.620805	0.00018627	0.000610812	3.27918	ENSSSCG00000045065
5	22110001	22210000	245	0.620805	0.00018627	0.000610812	3.27918	ENSSSCG00000031735
5	22110001	22210000	245	0.620805	0.00018627	0.000610812	3.27918	ENSSSCG00000027854	HSD17B6
5	22120001	22220000	256	0.654772	0.000204466	0.000661836	3.2369	ENSSSCG00000045065
5	22120001	22220000	256	0.654772	0.000204466	0.000661836	3.2369	ENSSSCG00000036084	U6
5	22120001	22220000	256	0.654772	0.000204466	0.000661836	3.2369	ENSSSCG00000031735
5	22120001	22220000	256	0.654772	0.000204466	0.000661836	3.2369	ENSSSCG00000027854	HSD17B6
5	22130001	22230000	258	0.655493	0.000200483	0.000678847	3.38606	ENSSSCG00000045065
5	22130001	22230000	258	0.655493	0.000200483	0.000678847	3.38606	ENSSSCG00000036084	U6
5	22130001	22230000	258	0.655493	0.000200483	0.000678847	3.38606	ENSSSCG00000031735
5	22130001	22230000	258	0.655493	0.000200483	0.000678847	3.38606	ENSSSCG00000000415	SDR9C7
5	22130001	22230000	258	0.655493	0.000200483	0.000678847	3.38606	ENSSSCG00000027854	HSD17B6
5	22130001	22230000	258	0.655493	0.000200483	0.000678847	3.38606	ENSSSCG00000000419	RDH16
5	22140001	22240000	263	0.651182	0.000208646	0.000696276	3.33712	ENSSSCG00000045065
5	22140001	22240000	263	0.651182	0.000208646	0.000696276	3.33712	ENSSSCG00000036084	U6
5	22140001	22240000	263	0.651182	0.000208646	0.000696276	3.33712	ENSSSCG00000031735
5	22140001	22240000	263	0.651182	0.000208646	0.000696276	3.33712	ENSSSCG00000000415	SDR9C7
5	22140001	22240000	263	0.651182	0.000208646	0.000696276	3.33712	ENSSSCG00000027854	HSD17B6
5	22140001	22240000	263	0.651182	0.000208646	0.000696276	3.33712	ENSSSCG00000000419	RDH16
5	22150001	22250000	275	0.65728	0.000211005	0.000733556	3.47649	ENSSSCG00000045065
5	22150001	22250000	275	0.65728	0.000211005	0.000733556	3.47649	ENSSSCG00000036084	U6
5	22150001	22250000	275	0.65728	0.000211005	0.000733556	3.47649	ENSSSCG00000031735
5	22150001	22250000	275	0.65728	0.000211005	0.000733556	3.47649	ENSSSCG00000000415	SDR9C7
5	22150001	22250000	275	0.65728	0.000211005	0.000733556	3.47649	ENSSSCG00000027854	HSD17B6
5	22150001	22250000	275	0.65728	0.000211005	0.000733556	3.47649	ENSSSCG00000000419	RDH16
5	22160001	22260000	262	0.67665	0.000194434	0.000741296	3.81258	ENSSSCG00000045065
5	22160001	22260000	262	0.67665	0.000194434	0.000741296	3.81258	ENSSSCG00000036084	U6
5	22160001	22260000	262	0.67665	0.000194434	0.000741296	3.81258	ENSSSCG00000031735
5	22160001	22260000	262	0.67665	0.000194434	0.000741296	3.81258	ENSSSCG00000000415	SDR9C7
5	22160001	22260000	262	0.67665	0.000194434	0.000741296	3.81258	ENSSSCG00000000419	RDH16
5	22170001	22270000	262	0.671091	0.000207471	0.000737535	3.55488	ENSSSCG00000045065
5	22170001	22270000	262	0.671091	0.000207471	0.000737535	3.55488	ENSSSCG00000036084	U6
5	22170001	22270000	262	0.671091	0.000207471	0.000737535	3.55488	ENSSSCG00000000415	SDR9C7
5	22170001	22270000	262	0.671091	0.000207471	0.000737535	3.55488	ENSSSCG00000000419	RDH16
5	22180001	22280000	239	0.664611	0.00019578	0.00067931	3.46976	ENSSSCG00000045065
5	22180001	22280000	239	0.664611	0.00019578	0.00067931	3.46976	ENSSSCG00000036084	U6
5	22180001	22280000	239	0.664611	0.00019578	0.00067931	3.46976	ENSSSCG00000000415	SDR9C7
5	22180001	22280000	239	0.664611	0.00019578	0.00067931	3.46976	ENSSSCG00000000419	RDH16
5	22190001	22290000	202	0.649709	0.000179862	0.000572568	3.18337	ENSSSCG00000045065
5	22190001	22290000	202	0.649709	0.000179862	0.000572568	3.18337	ENSSSCG00000036084	U6
5	22190001	22290000	202	0.649709	0.000179862	0.000572568	3.18337	ENSSSCG00000000415	SDR9C7
5	22190001	22290000	202	0.649709	0.000179862	0.000572568	3.18337	ENSSSCG00000000419	RDH16
5	22200001	22300000	172	0.62792	0.000188107	0.000476578	2.53355	ENSSSCG00000045065
5	22200001	22300000	172	0.62792	0.000188107	0.000476578	2.53355	ENSSSCG00000036084	U6
5	22200001	22300000	172	0.62792	0.000188107	0.000476578	2.53355	ENSSSCG00000000415	SDR9C7
5	22200001	22300000	172	0.62792	0.000188107	0.000476578	2.53355	ENSSSCG00000000419	RDH16
5	22210001	22310000	148	0.607421	0.000186377	0.000401905	2.15641	ENSSSCG00000045065
5	22210001	22310000	148	0.607421	0.000186377	0.000401905	2.15641	ENSSSCG00000036084	U6
5	22210001	22310000	148	0.607421	0.000186377	0.000401905	2.15641	ENSSSCG00000037701	GPR182
5	22210001	22310000	148	0.607421	0.000186377	0.000401905	2.15641	ENSSSCG00000000415	SDR9C7
5	22210001	22310000	148	0.607421	0.000186377	0.000401905	2.15641	ENSSSCG00000000419	RDH16
5	22220001	22320000	129	0.621087	0.00014036	0.000368092	2.62249	ENSSSCG00000037701	GPR182
5	22220001	22320000	129	0.621087	0.00014036	0.000368092	2.62249	ENSSSCG00000037617	ZBTB39
5	22220001	22320000	129	0.621087	0.00014036	0.000368092	2.62249	ENSSSCG00000000415	SDR9C7
5	22220001	22320000	129	0.621087	0.00014036	0.000368092	2.62249	ENSSSCG00000000419	RDH16
5	22230001	22330000	141	0.643766	0.000155462	0.00038618	2.48408	ENSSSCG00000037701	GPR182
5	22230001	22330000	141	0.643766	0.000155462	0.00038618	2.48408	ENSSSCG00000037617	ZBTB39
5	22230001	22330000	141	0.643766	0.000155462	0.00038618	2.48408	ENSSSCG00000000415	SDR9C7
5	22230001	22330000	141	0.643766	0.000155462	0.00038618	2.48408	ENSSSCG00000000418	TAC3
5	22230001	22330000	141	0.643766	0.000155462	0.00038618	2.48408	ENSSSCG00000000419	RDH16
5	22240001	22340000	159	0.660281	0.000158866	0.000436969	2.75055	ENSSSCG00000037701	GPR182
5	22240001	22340000	159	0.660281	0.000158866	0.000436969	2.75055	ENSSSCG00000037617	ZBTB39
5	22240001	22340000	159	0.660281	0.000158866	0.000436969	2.75055	ENSSSCG00000000415	SDR9C7
[truncated: 974 more rows]

## Sheet: Table 3-4
Table S3-4. List of 564 candidate genes within top 5% Fst and θπ regions identified in the LW vs XP comparison.
[truncated: 3,036 more rows]
