# Supplementary material for: Whole-genome sequence analysis reveals selection signatures for important economic traits in Xiang pigs
Source: Sci Rep. 2022 Jul 12;12:11823. doi: 10.1038/s41598-022-14686-w (PMC9276726; doi:10.1038/s41598-022-14686-w)
Supplement: Supplementary file 5 — Supplementary Table S4. [file 41598_2022_14686_MOESM5_ESM.xlsx]

## Sheet: Table S4-1
Table S4-1. 38 common genes shared by TT vs XP, MS vs XP, DU vs XP and LW vs XP comparisons.
Chr	Gene start (bp)	Gene end (bp)	Gene ID	Gene name
1	158962511	159022072	ENSSSCG00000004897	ZCCHC2
1	159022355	159096960	ENSSSCG00000039179
1	159049188	159052633	ENSSSCG00000041383
1	194293841	194351875	ENSSSCG00000041457
1	194334713	194336201	ENSSSCG00000044378
1	194352003	194380910	ENSSSCG00000028558	SGPP1
1	194383056	194387201	ENSSSCG00000048991
1	194431525	194439694	ENSSSCG00000043340
1	194439820	194475926	ENSSSCG00000005112	WDR89
1	219099625	219112905	ENSSSCG00000005228	KCNV2
1	219173504	219210343	ENSSSCG00000005229	VLDLR
4	45409866	45637433	ENSSSCG00000006116	SLC26A7
4	45450408	45772312	ENSSSCG00000039660	LRRC69
4	55738735	56004309	ENSSSCG00000022989	ZNF704
5	21819861	21932609	ENSSSCG00000000402	RBMS2
5	21933894	21983021	ENSSSCG00000000403	BAZ2A
5	21984580	21992407	ENSSSCG00000000405
5	21990331	21990401	ENSSSCG00000018649
5	21991382	21991456	ENSSSCG00000019452	SNORD59A
5	22000339	22021663	ENSSSCG00000000406	PTGES3
5	22030249	22034355	ENSSSCG00000050500
5	22042316	22057926	ENSSSCG00000020830
5	22062989	22089436	ENSSSCG00000026055
5	22092578	22155917	ENSSSCG00000027854	HSD17B6
5	22158691	22168671	ENSSSCG00000031735
5	22206471	22211983	ENSSSCG00000045065
5	22211831	22211936	ENSSSCG00000036084	U6
5	22228042	22244086	ENSSSCG00000000415	SDR9C7
5	22228057	22292434	ENSSSCG00000000419	RDH16
5	22304588	22311031	ENSSSCG00000037701	GPR182
5	22312521	22314655	ENSSSCG00000037617	ZBTB39
5	22324932	22354488	ENSSSCG00000000418	TAC3
5	22338029	22363568	ENSSSCG00000000413	MYO1A
5	33525684	33618945	ENSSSCG00000038031	CPSF6
5	33525744	33618242	ENSSSCG00000000492	LYZ
13	41443965	42228680	ENSSSCG00000035818	FHIT
15	87440916	87964202	ENSSSCG00000023924	PDE1A
15	87974367	87974742	ENSSSCG00000048532

## Sheet: Table S4-2
Table S4-2. 20 common genes shared by MS vs XP, DU vs XP and LW vs XP comparisons.
Chr	Gene start (bp)	Gene end (bp)	Gene ID	Gene name
1	228033996	228045013	ENSSSCG00000031382	C9orf40
3	100557169	100597675	ENSSSCG00000008470	THUMPD2
3	110383634	110401925	ENSSSCG00000030147	TRMT61B
3	110397844	110433373	ENSSSCG00000008538	SPDYA
3	110437687	110474891	ENSSSCG00000008540	PPP1CB
3	110475023	110543723	ENSSSCG00000048711
3	110479921	110480021	ENSSSCG00000018475	U6
4	69616035	69806496	ENSSSCG00000022092	CYP7B1
5	22366537	22390091	ENSSSCG00000025542	NEMP1
5	22395663	22400054	ENSSSCG00000048688
5	22400277	22406419	ENSSSCG00000000411	NAB2
5	22406364	22421990	ENSSSCG00000040435	STAT6
5	33513482	33515689	ENSSSCG00000048992
5	45138035	45525650	ENSSSCG00000024232	CCDC91
5	45173527	45177218	ENSSSCG00000045661
5	60964242	60967849	ENSSSCG00000049579
5	61013802	61081171	ENSSSCG00000040242
15	87465976	87603040	ENSSSCG00000036674	PPP1R1C
15	88146093	88149904	ENSSSCG00000043033
15	88198794	88259002	ENSSSCG00000016017	DNAJC10

## Sheet: Table S4-3
Table S4-3. 44 common genes shared by TT vs XP, DU vs XP and the LW vs XP comparisons.
Chr	Gene start (bp)	Gene end (bp)	Gene ID	Gene name
1	73790467	73821050	ENSSSCG00000044902
1	73838813	73968699	ENSSSCG00000033392	SCML4
1	73871555	73876483	ENSSSCG00000048970
1	74367488	74590624	ENSSSCG00000040199	AFG1L
1	87812329	87814536	ENSSSCG00000044832
1	112907047	112942219	ENSSSCG00000004588	CCNB2
1	112961412	113059543	ENSSSCG00000004589	RNF111
1	132902304	133016467	ENSSSCG00000039393	SPRED1
1	149737571	149783623	ENSSSCG00000004875	CYB5A
1	149795398	149821917	ENSSSCG00000050215
1	149823550	149828904	ENSSSCG00000048151
1	173294966	173295096	ENSSSCG00000037346
1	173319650	173325648	ENSSSCG00000048863
1	193911965	194264354	ENSSSCG00000005110	SYNE2
1	194284432	194287742	ENSSSCG00000049933
1	198709623	198709729	ENSSSCG00000033275	U6
1	208915182	209169748	ENSSSCG00000051701
1	210145801	210373041	ENSSSCG00000048974
1	219193139	219209836	ENSSSCG00000040670
3	43154808	43154880	ENSSSCG00000044607
5	33626810	33649629	ENSSSCG00000037845	YEATS4
5	33654925	33717412	ENSSSCG00000049808
5	33725444	33849976	ENSSSCG00000000493	FRS2
6	28617445	28872058	ENSSSCG00000029578	NFATC3
6	28802655	28812963	ENSSSCG00000035227	ESRP2
8	496082	507410	ENSSSCG00000046871
8	527532	532400	ENSSSCG00000034251
8	543291	572636	ENSSSCG00000032304	MAEA
8	573421	601944	ENSSSCG00000037035	UVSSA
8	608327	611736	ENSSSCG00000038573	NKX1-1
8	52375510	52951031	ENSSSCG00000039175	MARCHF1
9	36885212	37006396	ENSSSCG00000015010	EXPH5
9	37006590	37265982	ENSSSCG00000015011
13	134081697	134124826	ENSSSCG00000011849	TNK2
13	134107062	134108268	ENSSSCG00000034823
18	18209263	18332216	ENSSSCG00000016553	COPG2
18	18261668	18266208	ENSSSCG00000047409
18	18327536	18345843	ENSSSCG00000016554	MEST
14	77957851	79051453	ENSSSCG00000034308	LRMDA
14	79148372	79154758	ENSSSCG00000043656
14	101409253	101512545	ENSSSCG00000010456	PANK1
14	101420743	101420829	ENSSSCG00000019740	ssc-mir-107
14	101512812	101594699	ENSSSCG00000010457	KIF20B
14	101674591	101728185	ENSSSCG00000051251

## Sheet: Table S4-4
Table S4-4. 25 common genes shared by TT vs XP, MS vs XP and DU vs XP comparisons.
Chr	Gene start (bp)	Gene end (bp)	Gene ID	Gene name
1	45063300	45084110	ENSSSCG00000046094
1	45116662	45121670	ENSSSCG00000043689
1	45143175	45153985	ENSSSCG00000051636
1	45170468	45181741	ENSSSCG00000025941	PTP4A1
1	45219440	45296400	ENSSSCG00000035259	PHF3
1	45244294	45251073	ENSSSCG00000047872
1	76917185	77131431	ENSSSCG00000004394	RPF2
1	76998359	77138639	ENSSSCG00000004419	SLC16A10
1	77149936	77159221	ENSSSCG00000041828
1	77151429	77153862	ENSSSCG00000048777
1	77159461	77173298	ENSSSCG00000041409	MFSD4B
1	77197409	77400137	ENSSSCG00000025703	REV3L
1	77400525	77426145	ENSSSCG00000050067
1	77405603	77431394	ENSSSCG00000050853
1	83910831	83911513	ENSSSCG00000032485
1	83921566	83936412	ENSSSCG00000041714
1	83973560	84070766	ENSSSCG00000004460	IBTK
2	124720326	125153557	ENSSSCG00000041876
8	84811772	85514518	ENSSSCG00000009050	INPP4B
8	101540401	101715436	ENSSSCG00000009089	ADAD1
8	101640944	101645609	ENSSSCG00000033267	IL2
8	101737086	101937156	ENSSSCG00000009090	KIAA1109
8	101980320	101986813	ENSSSCG00000041643
13	55648491	56018871	ENSSSCG00000011522	CNTN3
13	55667728	55667834	ENSSSCG00000037943	U6

## Sheet: Table S4-5
Table S4-5. 31 common genes shared by TT vs XP, MS vs XP and LW vs XP comparisons.
Chr	Gene start (bp)	Gene end (bp)	Gene ID	Gene name
2	79412195	79454231	ENSSSCG00000021640	ZNF879
2	79466978	79479146	ENSSSCG00000014027	GRM6
2	79491655	79549926	ENSSSCG00000027351	ZNF454
2	79512749	79549938	ENSSSCG00000029380	ZFP2
2	79579738	79601137	ENSSSCG00000028295	ZNF354B
2	79608311	79609136	ENSSSCG00000034785
2	79611912	79615310	ENSSSCG00000042891
2	79627603	79631270	ENSSSCG00000029569	PROP1
2	79643342	79644271	ENSSSCG00000051188
2	79649628	79654784	ENSSSCG00000044183
4	44599760	44743448	ENSSSCG00000006115	RUNX1T1
4	46701045	46725198	ENSSSCG00000006125	CALB1
4	45499715	45501703	ENSSSCG00000048141
4	46730461	46767427	ENSSSCG00000006126	DECR1
4	46787659	46903999	ENSSSCG00000006127	NBN
4	46885775	46912255	ENSSSCG00000021184	OSGIN2
4	47356709	47359770	ENSSSCG00000044847
4	55915424	55921210	ENSSSCG00000046510
5	39293071	39314271	ENSSSCG00000044141
5	39314595	39315761	ENSSSCG00000000521	PHLDA1
6	95900086	95994044	ENSSSCG00000003670	RLF
6	116510847	116611632	ENSSSCG00000003733	KLHL14
8	66868566	66874540	ENSSSCG00000036508
8	66888214	66907913	ENSSSCG00000009262
8	66915281	66922641	ENSSSCG00000009261	CSN2
9	119941862	120325126	ENSSSCG00000015519	RASAL2
14	61134448	61214051	ENSSSCG00000044422
18	18615258	18644708	ENSSSCG00000016563	TMEM209
18	18667364	18723067	ENSSSCG00000027131	KLHDC10
18	30102766	30111987	ENSSSCG00000050770
18	30097883	30103174	ENSSSCG00000051220

## Sheet: Table S4-6
Table S4-6. 80 common genes shared by DU vs XP and LW vs XP comparisons.
Chr	Gene start (bp)	Gene end (bp)	Gene ID	Gene name
1	36282068	36287753	ENSSSCG00000042355
1	149565339	149584292	ENSSSCG00000004870	CNDP2
1	149611380	149629102	ENSSSCG00000039486	DIPK1C
1	149687138	149721455	ENSSSCG00000004874	C18orf63
2	64718582	64752181	ENSSSCG00000031299
2	64718906	64723627	ENSSSCG00000013778	NDUFB7
2	64750820	64765485	ENSSSCG00000013784	DNAJB1
4	45648979	45649086	ENSSSCG00000034945
4	60163822	60166404	ENSSSCG00000045867
4	60166574	60170333	ENSSSCG00000041325
4	80799298	80820283	ENSSSCG00000044558
4	80854858	80877566	ENSSSCG00000006281	NTMT2
4	80922013	81108408	ENSSSCG00000006282	KIFAP3
4	82632779	82642274	ENSSSCG00000044380
4	82647773	82650675	ENSSSCG00000043420
4	82663581	82697813	ENSSSCG00000006299	TBX19
4	82712896	82734487	ENSSSCG00000031617	SFT2D2
4	82756044	82794715	ENSSSCG00000006301	TIPRL
5	22435710	22462848	ENSSSCG00000050398
5	22489711	22491128	ENSSSCG00000050692
5	22522952	22532340	ENSSSCG00000039966	NXPH4
5	22532894	22540321	ENSSSCG00000037077	SHMT2
5	22535740	22549354	ENSSSCG00000027621	NDUFA4L2
5	22549008	22556194	ENSSSCG00000029471	STAC3
5	22558175	22719054	ENSSSCG00000026498	R3HDM2
5	33858572	34033939	ENSSSCG00000000496	CCT2
5	33858572	34053897	ENSSSCG00000000500
5	33879766	33880602	ENSSSCG00000036760	LRRC10
5	33904975	33956637	ENSSSCG00000000499	BEST3
5	45545283	45548262	ENSSSCG00000033817
5	61092018	61098093	ENSSSCG00000000629
5	61098645	61103887	ENSSSCG00000043063
5	61107385	61166349	ENSSSCG00000037609
6	49577403	49618921	ENSSSCG00000003021	MEGF8
6	49619240	49638172	ENSSSCG00000029070	PAFAH1B3
6	49619544	49628239	ENSSSCG00000003022	TMEM145
6	49630831	49635831	ENSSSCG00000003024	PRR19
6	49638988	49662947	ENSSSCG00000003030	CIC
6	49678871	49685538	ENSSSCG00000032154	ERF
6	49690370	49700735	ENSSSCG00000003035
6	49699412	49708533	ENSSSCG00000028054	ZNF526
6	49710933	49825829	ENSSSCG00000030182	DEDD2
6	49710999	49827560	ENSSSCG00000037132	POU2F2
8	475082	495984	ENSSSCG00000031302	CTBP1
8	52257494	52261312	ENSSSCG00000042241
8	52343233	52375044	ENSSSCG00000008890	TMA16
8	52536298	52539588	ENSSSCG00000042503
8	52678418	52684378	ENSSSCG00000043916
8	57393054	57397483	ENSSSCG00000048199
13	75287111	75390525	ENSSSCG00000011642	RYK
13	75325620	75329147	ENSSSCG00000050317
13	92491808	92696233	ENSSSCG00000011720	MBNL1
13	140666132	140671017	ENSSSCG00000051565
13	140673076	140681266	ENSSSCG00000011896	ADPRH
13	140685040	140688919	ENSSSCG00000051771
13	140693382	140728980	ENSSSCG00000011899	CD80
13	140730109	140758607	ENSSSCG00000037639	TIMMDC1
14	46348628	46402076	ENSSSCG00000009975	EMID1
14	46400026	46408366	ENSSSCG00000009973	RHBDD3
14	46408053	46442086	ENSSSCG00000009974	EWSR1
14	46449787	46455276	ENSSSCG00000025564	GAS2L1
14	46455817	46457977	ENSSSCG00000009977	RASL10A
14	46469466	46520135	ENSSSCG00000009978	AP1B1
14	46474942	46475038	ENSSSCG00000019402	SNORD125
14	46875032	47023505	ENSSSCG00000009994	MTMR3
14	47062283	47064231	ENSSSCG00000043717
14	47065106	47070241	ENSSSCG00000046492
14	47544413	47737998	ENSSSCG00000010015	OSBP2
14	47754282	47799643	ENSSSCG00000010016	MORC2
14	47799852	47810454	ENSSSCG00000040413
14	47879317	47902699	ENSSSCG00000010017	SMTN
14	47902860	47905440	ENSSSCG00000029781	SELENOM
14	47913405	47927112	ENSSSCG00000030345	INPP5J
14	47923787	47928810	ENSSSCG00000010023	PLA2G3
14	47946396	48040822	ENSSSCG00000010025	LIMK2
14	48040881	48051660	ENSSSCG00000010026	PIK3IP1
15	94351324	94601889	ENSSSCG00000016045	PMS1
15	94478021	94791797	ENSSSCG00000033941	C2orf88
15	94600517	94912171	ENSSSCG00000041649
15	94620269	94628546	ENSSSCG00000016047	MSTN

## Sheet: Table S4-7
Table S4-7. 6 common genes shared by MS vs XP and DU vs XP comparisons.
Chr	Gene start (bp)	Gene end (bp)	Gene ID	Gene name
1	139191569	139240185	ENSSSCG00000004821	ASB7
1	227811204	227963110	ENSSSCG00000005269	TRPM6
4	24648199	25870858	ENSSSCG00000031031	CSMD3
4	25109143	25114029	ENSSSCG00000045117
15	90598067	90599362	ENSSSCG00000043032
15	90975016	90978175	ENSSSCG00000044684

## Sheet: Table S4-8
Table S4-8. 17 common genes shared by TT vs XP and DU vs XP comparisons.
Chr	Gene start (bp)	Gene end (bp)	Gene ID	Gene name
1	74000684	74078582	ENSSSCG00000004382	SEC63
1	74628217	74760328	ENSSSCG00000004387
1	83140474	83366841	ENSSSCG00000026346	UBE3D
1	95354805	95381492	ENSSSCG00000004492	SLC14A1
1	95475447	95492709	ENSSSCG00000004493	SIGLEC15
1	95498717	95616755	ENSSSCG00000021072	EPG5
1	95625800	95750875	ENSSSCG00000004499	ATP5F1A
1	200761004	200766056	ENSSSCG00000034120	CDKN2B
1	200774496	200798854	ENSSSCG00000005134	P14ARF
1	218994185	219038522	ENSSSCG00000005227	PUM3
7	103096425	103323258	ENSSSCG00000040638	DIO2
13	58974198	59642133	ENSSSCG00000011527	CNTN4
13	59106416	59106548	ENSSSCG00000035301
15	89842989	90150347	ENSSSCG00000016022	ZNF804A
15	115809180	116760790	ENSSSCG00000016166	SPAG16
15	116760611	116917567	ENSSSCG00000016168	VWC2L
18	18191254	18209077	ENSSSCG00000016551	TSGA13

## Sheet: Table S4-9
Table S4-9. 19 common genes shared by MS vs XP and LW vs XP comparisons.
Chr	Gene start (bp)	Gene end (bp)	Gene ID	Gene name
1	228054920	228092358	ENSSSCG00000005271	CARNMT1
2	63979194	63980117	ENSSSCG00000051475
2	64011951	64012901	ENSSSCG00000036221
2	64780442	64798783	ENSSSCG00000032842	GIPC1
2	64797220	64800459	ENSSSCG00000013782	PTGER1
2	64800720	64824957	ENSSSCG00000013779	PKN1
2	64836062	64844994	ENSSSCG00000013776	DDX39A
2	64844792	64890939	ENSSSCG00000013775	ADGRE5
4	47277959	47278053	ENSSSCG00000036051	U6
6	85060317	85084483	ENSSSCG00000003582	SMPDL3B
6	85083859	85093166	ENSSSCG00000030623	XKR8
6	85095409	85185799	ENSSSCG00000003580	EYA3
8	66811549	66838137	ENSSSCG00000039341
8	67058472	67069291	ENSSSCG00000009266	ODAM
13	94155657	94345564	ENSSSCG00000024205	ARHGEF26
18	18740845	18775877	ENSSSCG00000016565	ZC3HC1
18	30122494	30175484	ENSSSCG00000038138	TFEC
18	30183485	30234549	ENSSSCG00000040829
18	30240989	30253072	ENSSSCG00000051372

## Sheet: Table S4-10
Table S4-10. 68 common genes shared by TT vs XP and LW vs XP comparisons.
Chr	Gene start (bp)	Gene end (bp)	Gene ID	Gene name
1	73549307	73722403	ENSSSCG00000004379	SOBP
1	73741420	73785476	ENSSSCG00000050189
1	74271042	74292681	ENSSSCG00000004384	NR2E1
1	74306453	74349335	ENSSSCG00000004385	SNX3
1	74349477	74352199	ENSSSCG00000043831
1	137308438	137380864	ENSSSCG00000004811
1	137387925	137690666	ENSSSCG00000030560	IGF1R
1	137501065	137501403	ENSSSCG00000041479
1	149845196	149855908	ENSSSCG00000032494	TIMM21
1	149856489	149896536	ENSSSCG00000004873	FBXO15
1	152548273	152554915	ENSSSCG00000049605
1	152570398	152578623	ENSSSCG00000051592
1	152593649	152636651	ENSSSCG00000032214	SOCS6
1	152689504	152892975	ENSSSCG00000032574	RTTN
1	157820645	157836904	ENSSSCG00000004888	SERPINB8
1	157841510	157866913	ENSSSCG00000004889	SERPINB10
1	157872212	157886753	ENSSSCG00000004890	SERPINB2
1	209476072	209476247	ENSSSCG00000034928	U2
1	209619622	209668894	ENSSSCG00000036360	LURAP1L
1	211947782	211952076	ENSSSCG00000045516
1	211982489	211988714	ENSSSCG00000044797
1	211994429	212000490	ENSSSCG00000043212
1	213055578	213060276	ENSSSCG00000041358
1	213133453	213329607	ENSSSCG00000042224
1	213482964	214009895	ENSSSCG00000005194	PTPRD
2	760215	790317	ENSSSCG00000033382
2	810372	841538	ENSSSCG00000033452
2	851514	864494	ENSSSCG00000033033	TOLLIP
2	58392513	58402023	ENSSSCG00000013935	YJEFN3
2	58399789	58410495	ENSSSCG00000013936	NDUFA13
2	58411122	58411943	ENSSSCG00000013937	TSSK6
2	58415749	58517191	ENSSSCG00000013938	GATAD2A
2	58536642	58574226	ENSSSCG00000021664	MAU2
2	58913979	58922475	ENSSSCG00000013919
2	58920529	58930685	ENSSSCG00000025329	DDX49
2	58930990	58972977	ENSSSCG00000027840
2	58951726	58974672	ENSSSCG00000013928	GDF1
2	58975015	59013495	ENSSSCG00000039301	UPF1
3	42988634	43078813	ENSSSCG00000008080	PHF2
4	45826326	45892417	ENSSSCG00000006121	PIP4P2
4	45910473	45913525	ENSSSCG00000050644
4	45918434	45919561	ENSSSCG00000043905
4	45923486	46092151	ENSSSCG00000040562	C8orf88
4	45934290	45935363	ENSSSCG00000044391
4	45982106	46239729	ENSSSCG00000031424	NECAB1
4	46278529	46365974	ENSSSCG00000040180	TMEM64
5	30029708	30035103	ENSSSCG00000048360
5	30134344	30142292	ENSSSCG00000048745
5	30151832	30158385	ENSSSCG00000047705
5	30187970	30332703	ENSSSCG00000034610
6	28838444	28844500	ENSSSCG00000044005
6	104055786	104554643	ENSSSCG00000034816	METTL4
6	104522562	104523787	ENSSSCG00000043351
6	104577380	104584472	ENSSSCG00000041452
6	104606834	104629534	ENSSSCG00000042554
6	104618251	104979448	ENSSSCG00000044928
7	94789887	95171117	ENSSSCG00000002332	SIPA1L1
8	57650501	57795951	ENSSSCG00000043804
8	108473735	108475231	ENSSSCG00000041159
9	119951550	119954972	ENSSSCG00000049684
13	134033820	134036324	ENSSSCG00000050814
13	134041422	134041612	ENSSSCG00000020275	U2
14	66013917	66017183	ENSSSCG00000050038
14	66145471	66274620	ENSSSCG00000045125
14	101676885	101677196	ENSSSCG00000005172
15	20619778	22011997	ENSSSCG00000015711	DPP10
15	117047839	117175851	ENSSSCG00000016170	BARD1
18	18341568	18341659	ENSSSCG00000018951	MIR335

[truncated: 1 more sheets: Table S4-11]
