# Supplementary material for: Whole-genome sequence analysis reveals selection signatures for important economic traits in Xiang pigs
Source: Sci Rep. 2022 Jul 12;12:11823. doi: 10.1038/s41598-022-14686-w (PMC9276726; doi:10.1038/s41598-022-14686-w)
Supplement: Supplementary file 6 — Supplementary Table S5. [file 41598_2022_14686_MOESM6_ESM.xls]

## Sheet: Table S5
Table S5. Summary of SNPs with different mutation frequency located in exons, UTRs and downstream/upstream of the six genes.
Chr	Gene Name	position	SNP ID	Ref	Alt	AFa in XP	AFa in TT	AFa in MS	AFa in DU	AFa in LW	XP1	XP2	XP3	XP4	XP5	XP6	XP7	XP8	XP9	XP10	XP11	XP12	XP13	XP14	XP15	XP16	XP17	XP18	XP19	XP20	XP21	XP22	XP23	XP24	XP25	TT1	TT2	TT3	TT4	TT5	TT6	TT7	TT8	TT9	TT10	TT11	TT12	TT13	TT14
5	SDR9C7	22243795	rs346262620	C	T	0.86	0.33	0.22	0.26	0.12	0/1	1/1	0/1	1/1	1/1	1/1	1/1	0/1	1/1	1/1	1/1	0/1	0/1	1/1	1/1	1/1	1/1	1/1	1/1	1/1	1/1	0/1	0/1	1/1	1/1	0/1	./.	0/0	1/1	0/0	0/0	0/1	0/1	0/1	0/0	0/0	0/0	0/0	0/1
5	RDH16	22261241	rs339727750	C	T	0.9	0.52	0.24	0.23	0.12	1/1	1/1	0/1	1/1	1/1	1/1	1/1	0/1	1/1	1/1	1/1	0/0	1/1	1/1	0/1	1/1	1/1	1/1	1/1	1/1	1/1	1/1	1/1	1/1	1/1	0/1	0/1	0/0	1/1	0/0	0/0	0/1	0/1	0/1	1/1	1/1	1/1	0/1	1/1
5	RDH16	22268965	rs332359394	A	G	0.94	0.6	0.5	0.3	0.12	1/1	1/1	0/0	1/1	1/1	1/1	1/1	1/1	1/1	1/1	1/1	1/1	0/1	1/1	1/1	1/1	1/1	1/1	1/1	1/1	1/1	1/1	1/1	1/1	1/1	0/0	1/1	0/1	1/1	0/1	0/1	0/1	0/1	1/1	0/0	0/0	0/0	0/1	0/1
5	TAC3	22329285	rs318425233	G	A	0.94	0.72	0.35	0.14	0.1	1/1	1/1	0/0	1/1	1/1	1/1	1/1	1/1	1/1	1/1	1/1	1/1	0/1	1/1	1/1	1/1	1/1	1/1	1/1	1/1	1/1	1/1	1/1	1/1	1/1	1/1	1/1	0/0	1/1	1/1	1/1	0/1	1/1	1/1	0/0	0/0	0/0	0/1	0/1
5	TAC3	22329362	rs319700230	C	T	0.96	0.72	0.42	0.18	0.1	1/1	1/1	0/1	1/1	1/1	1/1	1/1	1/1	1/1	1/1	1/1	1/1	0/1	1/1	1/1	1/1	1/1	1/1	1/1	1/1	1/1	1/1	1/1	1/1	1/1	1/1	1/1	0/0	1/1	1/1	1/1	0/1	1/1	1/1	0/0	0/0	0/0	0/1	0/1
5	TAC3	22333663	rs327129706	C	T	0.98	0.91	0.48	0.27	0.14	1/1	1/1	1/1	1/1	1/1	1/1	1/1	1/1	1/1	1/1	1/1	1/1	0/1	1/1	1/1	1/1	1/1	1/1	1/1	1/1	1/1	1/1	1/1	1/1	1/1	1/1	./.	0/0	1/1	1/1	1/1	0/1	1/1	1/1	1/1	1/1	1/1	1/1	1/1
5	TAC3	22336015	rs326063749	A	G	0.96	0.85	0.44	0.21	0.1	1/1	1/1	0/1	1/1	1/1	1/1	1/1	1/1	1/1	1/1	1/1	1/1	0/1	1/1	1/1	1/1	1/1	1/1	1/1	1/1	1/1	1/1	1/1	1/1	1/1	1/1	1/1	./.	1/1	1/1	1/1	0/1	1/1	1/1	./.	./.	./.	0/1	0/1
5	TAC3	22336155	rs339088426	C	T	0.96	0.75	0.36	0.19	0.16	1/1	1/1	0/1	1/1	1/1	1/1	1/1	1/1	1/1	1/1	1/1	1/1	0/1	1/1	1/1	1/1	1/1	1/1	1/1	1/1	1/1	1/1	1/1	1/1	1/1	1/1	1/1	./.	1/1	1/1	1/1	0/1	1/1	1/1	0/0	0/0	0/0	0/1	0/1
5	TAC3	22336292	rs343759495	G	A	0.96	0.72	0.37	0.26	0.12	1/1	1/1	0/1	1/1	1/1	1/1	1/1	1/1	1/1	1/1	1/1	1/1	0/1	1/1	1/1	1/1	1/1	1/1	1/1	1/1	1/1	1/1	1/1	1/1	1/1	1/1	1/1	0/0	1/1	1/1	1/1	0/1	1/1	1/1	0/0	0/0	0/0	0/1	0/1
5	TAC3	22337160	rs331451499	A	G	0.96	0.72	0.36	0.29	0.1	1/1	1/1	0/1	1/1	1/1	1/1	1/1	1/1	1/1	1/1	1/1	1/1	0/1	1/1	1/1	1/1	1/1	1/1	1/1	1/1	1/1	1/1	1/1	1/1	1/1	1/1	1/1	0/0	1/1	1/1	1/1	0/1	1/1	1/1	0/0	0/0	0/0	0/1	0/1
5	TAC3	22337394	rs321326749	A	G	0.98	0.72	0.38	0.25	0.12	1/1	1/1	1/1	1/1	1/1	1/1	1/1	1/1	1/1	1/1	1/1	1/1	0/1	1/1	1/1	1/1	1/1	1/1	1/1	1/1	1/1	1/1	1/1	1/1	1/1	1/1	1/1	0/0	1/1	1/1	1/1	0/1	1/1	1/1	0/0	0/0	0/0	0/1	0/1
5	TAC3	22337521	rs339055824	G	A	0.96	0.72	0.41	0.26	0.1	1/1	1/1	0/1	1/1	1/1	1/1	1/1	1/1	1/1	1/1	1/1	1/1	0/1	1/1	1/1	1/1	1/1	1/1	1/1	1/1	1/1	1/1	1/1	1/1	1/1	1/1	1/1	0/0	1/1	1/1	1/1	0/1	1/1	1/1	0/0	0/0	0/0	0/1	0/1
5	TAC3	22337824	rs336108467	C	T	0.96	0.73	0.39	0.21	0.14	1/1	1/1	0/1	1/1	1/1	1/1	1/1	1/1	1/1	1/1	1/1	1/1	0/1	1/1	1/1	1/1	1/1	1/1	1/1	1/1	1/1	1/1	1/1	1/1	1/1	1/1	./.	./.	1/1	1/1	1/1	0/1	1/1	1/1	0/0	0/0	0/0	0/1	0/1
5	TAC3	22338198	rs344689828	G	T	0.94	0.72	0.36	0.21	0.1	1/1	1/1	0/1	1/1	1/1	1/1	1/1	1/1	1/1	1/1	1/1	1/1	0/0	1/1	1/1	1/1	1/1	1/1	1/1	1/1	1/1	1/1	1/1	1/1	1/1	1/1	1/1	0/0	1/1	1/1	1/1	0/1	1/1	1/1	0/0	0/0	0/0	0/1	0/1
5	MYO1A	22354739	-	C	T	0.98	0.72	0.36	0.3	0	1/1	1/1	1/1	1/1	1/1	1/1	1/1	1/1	1/1	1/1	1/1	1/1	0/1	1/1	1/1	1/1	1/1	1/1	1/1	1/1	1/1	1/1	1/1	1/1	1/1	1/1	1/1	0/1	1/1	1/1	1/1	0/0	1/1	1/1	0/0	0/0	0/0	0/1	0/1
5	LYZ	33612626	rs329585504	T	C	0.96	0.56	1	0	0.26	1/1	1/1	1/1	1/1	1/1	1/1	1/1	1/1	1/1	1/1	1/1	1/1	1/1	1/1	1/1	1/1	1/1	1/1	1/1	0/1	1/1	1/1	0/1	1/1	1/1	1/1	1/1	0/1	1/1	0/1	1/1	0/0	0/0	1/1	0/0	0/1	0/1	1/1	0/0
5	LYZ	33612652	rs323490512	A	T	0.96	0.56	1	0	0.28	1/1	1/1	1/1	1/1	1/1	1/1	1/1	1/1	1/1	1/1	1/1	1/1	1/1	1/1	1/1	1/1	1/1	1/1	1/1	0/1	1/1	1/1	0/1	1/1	1/1	1/1	1/1	0/1	1/1	0/1	1/1	0/0	0/0	1/1	0/0	0/1	0/1	1/1	0/0
5	LYZ	33612758	rs344255500	C	A	0.96	0.56	1	0	0.28	1/1	1/1	1/1	1/1	1/1	1/1	1/1	1/1	1/1	1/1	1/1	1/1	1/1	1/1	1/1	1/1	1/1	1/1	1/1	0/1	1/1	1/1	0/1	1/1	1/1	1/1	1/1	0/1	1/1	0/1	1/1	0/0	0/0	1/1	0/0	0/1	0/1	1/1	0/0
5	LYZ	33614948	rs322637707	G	A	0.96	0.54	1	0	0.15	1/1	1/1	1/1	1/1	1/1	1/1	1/1	1/1	1/1	1/1	1/1	1/1	1/1	1/1	1/1	1/1	1/1	1/1	1/1	0/1	1/1	1/1	0/1	1/1	1/1	1/1	1/1	0/0	1/1	0/1	1/1	0/0	0/0	1/1	0/0	0/1	0/1	1/1	0/0
5	LYZ	33614970	rs339567280	G	A	0.94	0.61	1	0	0.13	1/1	1/1	1/1	1/1	1/1	1/1	1/1	1/1	1/1	1/1	1/1	1/1	1/1	1/1	1/1	1/1	1/1	0/1	1/1	0/1	1/1	1/1	0/1	1/1	1/1	1/1	1/1	0/0	1/1	0/1	1/1	./.	./.	1/1	0/0	0/1	0/1	1/1	0/0
5	LYZ	33614989	rs334595894	T	C	0.94	0.54	1	0	0.1	1/1	1/1	1/1	1/1	1/1	1/1	1/1	1/1	1/1	1/1	1/1	1/1	1/1	1/1	1/1	1/1	1/1	0/1	1/1	0/1	1/1	1/1	0/1	1/1	1/1	1/1	1/1	0/0	1/1	0/1	1/1	0/0	0/0	1/1	0/0	0/1	0/1	1/1	0/0
5	LYZ	33614994	rs698917677	C	T	0.94	0.54	1	0	0.1	1/1	1/1	1/1	1/1	1/1	1/1	1/1	1/1	1/1	1/1	1/1	1/1	1/1	1/1	1/1	1/1	1/1	0/1	1/1	0/1	1/1	1/1	0/1	1/1	1/1	1/1	1/1	0/0	1/1	0/1	1/1	0/0	0/0	1/1	0/0	0/1	0/1	1/1	0/0
5	LYZ	33615000	rs692648062	G	C	0.94	0.54	1	0	0.1	1/1	1/1	1/1	1/1	1/1	1/1	1/1	1/1	1/1	1/1	1/1	1/1	1/1	1/1	1/1	1/1	1/1	0/1	1/1	0/1	1/1	1/1	0/1	1/1	1/1	1/1	1/1	0/0	1/1	0/1	1/1	0/0	0/0	1/1	0/0	0/1	0/1	1/1	0/0
5	LYZ	33615001	rs711156942	T	C	0.94	0.54	1	0	0.1	1/1	1/1	1/1	1/1	1/1	1/1	1/1	1/1	1/1	1/1	1/1	1/1	1/1	1/1	1/1	1/1	1/1	0/1	1/1	0/1	1/1	1/1	0/1	1/1	1/1	1/1	1/1	0/0	1/1	0/1	1/1	0/0	0/0	1/1	0/0	0/1	0/1	1/1	0/0
5	LYZ	33615041	rs339544493	C	A	0.94	0.54	1	0	0.2	1/1	1/1	1/1	1/1	1/1	1/1	1/1	1/1	1/1	1/1	1/1	1/1	1/1	1/1	1/1	1/1	1/1	0/1	1/1	0/1	1/1	1/1	0/1	1/1	1/1	1/1	1/1	0/0	1/1	0/1	1/1	0/0	0/0	1/1	0/0	0/1	0/1	1/1	0/0
5	LYZ	33615056	rs331048178	T	C	0.94	0.54	1	0	0.22	1/1	1/1	1/1	1/1	1/1	1/1	1/1	1/1	1/1	1/1	1/1	1/1	1/1	1/1	1/1	1/1	1/1	0/1	1/1	0/1	1/1	1/1	0/1	1/1	1/1	1/1	1/1	0/0	1/1	0/1	1/1	0/0	0/0	1/1	0/0	0/1	0/1	1/1	0/0
5	LYZ	33618139	rs323276270	G	A	0.94	0.56	1	0	0.26	1/1	1/1	1/1	0/1	1/1	1/1	1/1	1/1	1/1	1/1	1/1	1/1	1/1	1/1	1/1	1/1	1/1	1/1	1/1	0/1	1/1	1/1	0/1	1/1	1/1	1/1	1/1	0/1	1/1	0/1	1/1	0/0	0/0	1/1	0/0	0/1	0/1	1/1	0/0
5	LYZ	33619025	rs324677503	G	A	0.96	0.56	1	0	0.27	1/1	1/1	1/1	1/1	1/1	1/1	1/1	1/1	1/1	1/1	1/1	1/1	1/1	1/1	1/1	1/1	1/1	1/1	1/1	0/1	1/1	1/1	0/1	1/1	1/1	1/1	1/1	0/1	1/1	0/1	1/1	0/0	0/0	1/1	0/0	0/1	0/1	1/1	0/0
5	LYZ	33619047	rs342084323	A	G	0.96	0.56	1	0	0.3	1/1	1/1	1/1	1/1	1/1	1/1	1/1	1/1	1/1	1/1	1/1	1/1	1/1	1/1	1/1	1/1	1/1	1/1	1/1	0/1	1/1	1/1	0/1	1/1	1/1	1/1	1/1	0/1	1/1	0/1	1/1	0/0	0/0	1/1	0/0	0/1	0/1	1/1	0/0
5	LYZ	33619195	rs329845928	T	C	0.96	0.56	1	0	0.24	1/1	1/1	1/1	1/1	1/1	1/1	1/1	1/1	1/1	1/1	1/1	1/1	1/1	1/1	1/1	1/1	1/1	1/1	1/1	0/1	1/1	1/1	0/1	1/1	1/1	1/1	1/1	0/1	1/1	0/1	1/1	0/0	0/0	1/1	0/0	0/1	0/1	1/1	0/0
15	PDE1A	87441496	rs1113129254	A	G	0.88	0.62	0.04	0.1	0.18	1/1	1/1	1/1	1/1	1/1	1/1	1/1	0/1	1/1	1/1	1/1	0/1	0/1	1/1	1/1	1/1	0/1	0/1	1/1	1/1	1/1	1/1	1/1	1/1	0/1	1/1	1/1	0/1	0/1	0/1	1/1	1/1	1/1	0/1	1/1	1/1	1/1	1/1	0/1
15	PDE1A	87441804	rs1110628496	C	T	0.88	0.78	0.02	0.31	0.2	1/1	1/1	1/1	1/1	1/1	1/1	1/1	0/1	1/1	1/1	1/1	0/1	0/1	1/1	1/1	1/1	0/1	0/1	1/1	1/1	1/1	1/1	1/1	1/1	0/1	1/1	1/1	0/0	0/1	0/1	1/1	1/1	1/1	0/1	1/1	1/1	1/1	1/1	0/1
15	PDE1A	87619698	rs320353802	A	G	0.86	0.68	0	0.14	0.18	1/1	1/1	1/1	1/1	1/1	1/1	1/1	0/1	1/1	1/1	1/1	0/1	0/1	1/1	1/1	1/1	0/1	0/0	1/1	1/1	1/1	1/1	1/1	1/1	0/1	0/1	1/1	0/1	1/1	0/1	0/1	1/1	1/1	0/1	0/0	1/1	1/1	1/1	0/1
15	PDE1A	87619911	rs325977993	A	C	0.88	0.68	0	0.16	0.22	1/1	1/1	1/1	1/1	1/1	1/1	1/1	0/1	1/1	1/1	1/1	0/1	0/1	1/1	1/1	1/1	0/1	0/1	1/1	1/1	1/1	1/1	1/1	1/1	0/1	0/1	1/1	0/1	1/1	0/1	0/1	1/1	1/1	0/1	0/0	1/1	1/1	1/1	0/1
15	PDE1A	87620004	rs343705609	T	C	0.88	0.66	0.02	0.09	0.2	1/1	1/1	1/1	1/1	1/1	1/1	1/1	0/1	1/1	1/1	1/1	0/1	0/1	1/1	1/1	1/1	0/1	0/1	1/1	1/1	1/1	1/1	1/1	1/1	0/1	0/1	1/1	0/0	1/1	0/1	0/1	1/1	1/1	0/1	0/0	1/1	1/1	1/1	0/1
15	PDE1A	87621031	rs343807627	C	T	0.88	0.68	0.02	0.15	0.2	1/1	1/1	1/1	1/1	1/1	1/1	1/1	0/1	1/1	1/1	1/1	0/1	0/1	1/1	1/1	1/1	0/1	0/1	1/1	1/1	1/1	1/1	1/1	1/1	0/1	0/1	1/1	0/1	1/1	0/1	0/1	1/1	1/1	0/1	0/0	1/1	1/1	1/1	0/1
Note: aThe alternative allele frequency in XP,TT, MS, DU and LW pigs.
[truncated: 86 more columns]
