# Supplementary material for: Whole-genome sequence analysis reveals selection signatures for important economic traits in Xiang pigs
Source: Sci Rep. 2022 Jul 12;12:11823. doi: 10.1038/s41598-022-14686-w (PMC9276726; doi:10.1038/s41598-022-14686-w)
Supplement: Supplementary file 7 — Supplementary Table S6. [file 41598_2022_14686_MOESM7_ESM.xls]

## Sheet: Table S6
Table S6. Summary of 12 nonsynonymous mutations in SDR9C7, TAC3, MYO1A, and LYZ genes.
Chr	Gene Name	position	SNP ID	Ref	Alt	XP				TT				MS				DU				LW				AFa in XP	AFa in TT	AFa in MS	AFa in DU	AFa in LW	Mutation	Mutation type	SITF Prediction
5	SDR9C7	22243795	rs346262620	C	T					C/C(12)	C/T(7)	T/T(4)	./.(1)													0.86	0.33	0.22	0.26	0.12	ENSSSCT00000000449:exon1:c.G292A:p.G98S	missense_variant	deleterious(0.01)
5	TAC3	22329285	rs318425233	G	A	G/G(1)	G/A(1)	A/A(23)		G/G(4)	G/A(6)	A/A(15)		G/G(12)	G/A(7)	A/A(5)	./.(1)	G/G(15)	G/A(4)	A/A(1)	./.(4)	G/G(21)	G/A(3)	A/A(1)		0.94	0.72	0.35	0.14	0.1	ENSSSCT00000068070:exon19:c.C250T:p.R84C	missense_variant	deleterious(0)
5	TAC3	22329362	rs319700230	C	T		C/T(2)	T/T(23)		C/C(4)	C/T(6)	T/T(15)		C/C(9)		T/T(5)		C/C(14)	C/T(8)		./.(3)	C/C(20)	C/T(3)	T/T(1)	./.(1)	0.96	0.72	0.42	0.18	0.1	ENSSSCT00000000452:exon19:c.G173A:p.R58H	missense_variant	tolerated(0.47)
5	MYO1A	22354739	-	C	T		C/T(1)	T/T(24)		C/C(4)	C/T(6)	T/T(15)		C/C(10)	C/T(12)	T/T(3)		C/C(10)	C/T(12)	T/T(1)	./.(2)	C/C(15)			./.(10)	0.98	0.72	0.36	0.3	0	ENSSSCT00000052338:exon12:c.G895A:p.V299I	missense_variant,splice_region_variant	tolerated(0.25)
5	LYZ	33612758	rs344255500	C	A		C/A(2)	A/A(23)		C/C(7)	C/A(8)	A/A(10)				A/A(25)		C/C(24)			./.(1)	C/C(13)	C/A(10)	A/A(2)		0.96	0.56	1	0	0.28	ENSSSCT00000055283:exon11:c.C102A:p.G34G	synonymous_variant	-
5	LYZ	33614948	rs322637707	G	A		G/A(2)	A/A(23)		G/G(8)	G/A(7)	A/A(10)				A/A(25)		G/G(23)			./.(2)	G/G(17)	G/A(5)	A/A(1)	./.(2)	0.96	0.54	1	0	0.15	ENSSSCT00000055283:exon12:c.G141A:p.V47V	synonymous_variant	-
5	LYZ	33614970	rs339567280	G	A		G/A(3)	A/A(22)		G/G(5)	G/A(7)	A/A(10)	./.(3)			A/A(25)		G/G(24)			./.(1)	G/G(17)	G/A(4)	A/A(1)	./.(3)	0.94	0.61	1	0	0.13	ENSSSCT00000055283:exon12:c.G163A:p.D55N	missense_variant	tolerated(0.41)
5	LYZ	33614989	rs334595894	T	C		T/C(3)	C/C(22)		T/T(8)	T/C(7)	C/C(10)				C/C(25)		T/T(23)			./.(2)	T/T(19)	T/C(3)	C/C(1)	./.(2)	0.94	0.54	1	0	0.1	ENSSSCT00000055283:exon12:c.T182C:p.I61T	missense_variant	tolerated(0.95)
5	LYZ	33614994	rs698917677	C	T		C/T(3)	T/T(22)		C/C(8)	C/T(7)	T/T(10)				T/T(25)		C/C(23)			./.(2)	C/C(19)	C/T(3)	T/T(1)	./.(2)	0.94	0.54	1	0	0.1	ENSSSCT00000055283:exon12:c.C187T:p.H63Y	missense_variant	tolerated(0.63)
5	LYZ	33615000	rs692648062	G	C		G/C(3)	C/C(22)		G/G(8)	G/C(7)	C/C(10)				C/C(25)		G/G(23)			./.(2)	G/G(19)	G/C(3)	C/C(1)	./.(2)	0.94	0.54	1	0	0.1	ENSSSCT00000055283:exon12:c.G193C:p.V65L	missense_variant	tolerated(0.25)
5	LYZ	33615001	rs711156942	T	C		T/C(3)	C/C(22)		T/T(8)	T/C(7)	C/C(10)				C/C(25)		T/T(23)			./.(2)	T/T(19)	T/C(3)	C/C(1)	./.(2)	0.94	0.54	1	0	0.1	ENSSSCT00000055283:exon12:c.T194C:p.V65A	missense_variant	tolerated(0.98)
5	LYZ	33615041	rs339544493	C	A		C/A(3)	A/A(22)		C/C(8)	C/A(7)	A/A(10)				A/A(25)		C/C(24)			./.(1)	C/C(16)	C/A(6)	A/A(2)	./.(1)	0.94	0.54	1	0	0.2	ENSSSCT00000055283:exon12:c.C234A:p.R78R	synonymous_variant	-
5	LYZ	33615056	rs331048178	T	C		T/C(3)	C/C(22)		T/T(8)	T/C(7)	C/C(10)				C/C(25)		T/T(23)			./.(2)	T/T(16)	T/C(7)	C/C(2)		0.94	0.54	1	0	0.22	ENSSSCT00000055283:exon12:c.T249C:p.D83D	synonymous_variant	-
5	LYZ	33618139	rs323276270	G	A		G/A(3)	A/A(22)		G/G(7)	G/A(8)	A/A(10)				A/A(25)		G/G(25)				G/G(14)	G/A(9)	A/A(2)		0.94	0.56	1	0	0.26	ENSSSCT00000055283:exon13:c.G307A:p.E103K	missense_variant	tolerated(0.14)
Note: aThe alternative allele frequency in XP, TT, MS ,DU and LW pigs.
