# Supplementary material for: Whole-genome sequence analysis reveals selection signatures for important economic traits in Xiang pigs
Source: Sci Rep. 2022 Jul 12;12:11823. doi: 10.1038/s41598-022-14686-w (PMC9276726; doi:10.1038/s41598-022-14686-w)
Supplement: Supplementary file 8 — Supplementary Table S7. [file 41598_2022_14686_MOESM8_ESM.xls]

## Sheet: Table S7
Table S7. Summary of 364 highly differentiated mutations in TBX19detected in the DU vs. XP and LW vs. XP comparisons.
Chr	Gene	Position	SNP ID	Ref	Alt	XP				DU				LW				AFa in XP	AFa in DU	AFa in LW	Mutation type
4	TBX19	82662587	rs324929589	C	T		C/T(7)	T/T(18)		C/C(23)	C/T(2)			T/T(19)	C/T(5)	C/C(1)		0.86	0.04	0.14	downstream
4	TBX19	82662616	rs342583728	A	G		A/G(8)	G/G(15)	./.(2)	A/A(22)	A/G(1)		./.(2)	G/G(21)	A/G(2)	A/A(1)	./.(1)	0.82	0.02	0.08	downstream
4	TBX19	82662751	rs325616525	T	C		T/C(5)	C/C(20)		T/T(19)	T/C(2)		./.(4)	C/C(18)	T/C(3)	T/T(1)	./.(3)	0.9	0.04	0.11	downstream
4	TBX19	82662804	rs334423196	T	G		T/G(8)	G/G(17)		T/T(22)	T/G(2)		./.(1)	G/G(19)	T/G(4)	T/T(2)		0.84	0.04	0.16	downstream
4	TBX19	82662839	rs345995883	C	T		C/T(8)	T/T(17)		C/C(22)	C/T(2)		./.(1)	T/T(18)	C/T(5)	C/C(2)		0.84	0.04	0.18	downstream
4	TBX19	82662970	rs326125669	G	A		G/A(5)	A/A(20)		G/G(22)	G/A(2)		./.(1)	A/A(18)	G/A(6)	G/G(1)		0.9	0.04	0.16	downstream
4	TBX19	82663209	rs327606061	G	A		G/A(5)	A/A(20)		G/G(23)	G/A(1)		./.(1)	A/A(18)	G/A(6)	G/G(1)		0.9	0.02	0.16	downstream
4	TBX19	82663239	rs319009345	T	G		T/G(5)	G/G(20)		T/T(21)	T/G(3)		./.(1)	G/G(18)	T/G(6)	T/T(1)		0.9	0.06	0.16	downstream
4	TBX19	82663265	rs338356484	T	A		T/A(6)	A/A(19)		T/T(21)	T/A(3)		./.(1)	A/A(18)	T/A(6)	T/T(1)		0.88	0.06	0.16	downstream
4	TBX19	82663305	rs319698692	A	T		A/T(6)	T/T(19)		A/A(20)	A/T(4)		./.(1)	T/T(18)	A/T(6)	A/A(1)		0.88	0.08	0.16	downstream
4	TBX19	82663400	rs342486503	T	C		T/C(7)	C/C(18)		T/T(21)	T/C(4)			C/C(18)	T/C(5)	T/T(2)		0.86	0.08	0.18	downstream
4	TBX19	82663494	rs324100185	T	G		T/G(8)	G/G(17)		T/T(22)	T/G(3)			G/G(18)	T/G(6)	T/T(1)		0.84	0.06	0.16	downstream
4	TBX19	82663543	rs330545515	T	C		T/C(5)	C/C(20)		T/T(22)	T/C(3)			C/C(18)	T/C(6)	T/T(1)		0.9	0.06	0.16	downstream
4	TBX19	82663639	rs1112138644	T	G		T/G(6)	G/G(19)		T/T(15)	T/G(9)		./.(1)	G/G(18)	T/G(6)	T/T(1)		0.88	0.18	0.16	UTR3
4	TBX19	82663704	rs322012855	G	C		G/C(5)	C/C(20)		G/G(22)	G/C(3)			C/C(19)	G/C(5)	G/G(1)		0.9	0.06	0.14	UTR3
4	TBX19	82663755	rs698247302	C	T		C/T(8)	T/T(17)		C/C(22)	C/T(3)			T/T(19)	C/T(5)	C/C(1)		0.84	0.06	0.14	UTR3
4	TBX19	82664475	rs322084237	A	C		A/C(1)	C/C(24)		A/A(14)	A/C(9)		./.(2)	C/C(18)	A/C(5)	A/A(2)		0.98	0.19	0.18	UTR3
4	TBX19	82664882	rs344407464	C	G		C/G(1)	G/G(24)		C/C(15)	C/G(5)	G/G(1)	./.(4)	G/G(18)	C/G(5)	C/C(2)		0.98	0.16	0.18	intronic
4	TBX19	82665072	rs711842078	G	T		G/T(1)	T/T(24)		G/G(16)	G/T(5)	T/T(1)	./.(3)	T/T(18)	G/T(5)	G/G(1)	./.(1)	0.98	0.15	0.14	intronic
4	TBX19	82665111	rs697574777	T	C		T/C(1)	C/C(24)		T/T(18)	T/C(4)	C/C(2)	./.(1)	C/C(21)	T/C(3)		./.(1)	0.98	0.16	0.06	intronic
4	TBX19	82665112	rs707243842	G	A		G/A(1)	A/A(24)		G/G(18)	G/A(5)	A/A(1)	./.(1)	A/A(21)	G/A(3)		./.(1)	0.98	0.14	0.06	intronic
4	TBX19	82666254	rs335027685	T	C			C/C(25)		T/T(16)	T/C(5)	C/C(1)	./.(3)	C/C(19)	T/C(5)	T/T(1)		1	0.15	0.14	intronic
4	TBX19	82666864	rs340267016	A	G		A/G(1)	G/G(24)		A/A(14)	A/G(9)		./.(2)	G/G(19)	A/G(5)	A/A(1)		0.98	0.19	0.14	intronic
4	TBX19	82666895	rs322046656	T	C		T/C(1)	C/C(24)		T/T(15)	T/C(9)		./.(1)	C/C(18)	T/C(6)	T/T(1)		0.98	0.18	0.16	intronic
4	TBX19	82667011	rs706880226	G	A		G/A(1)	A/A(24)		G/G(17)	G/A(7)	A/A(1)		A/A(20)	G/A(3)		./.(2)	0.98	0.18	0.06	intronic
4	TBX19	82667023	rs713535643	G	A		G/A(1)	A/A(24)		G/G(16)	G/A(7)	A/A(1)	./.(1)	A/A(20)	G/A(3)		./.(2)	0.98	0.18	0.06	intronic
4	TBX19	82667032	rs696388162	T	C		T/C(1)	C/C(24)		T/T(15)	T/C(8)		./.(2)	C/C(20)	T/C(3)		./.(2)	0.98	0.17	0.06	intronic
4	TBX19	82667159	rs691335584	G	C		G/C(1)	C/C(24)		G/G(16)	G/C(8)		./.(1)	C/C(21)	G/C(3)		./.(1)	0.98	0.16	0.06	intronic
4	TBX19	82667273	rs346404645	C	T		C/T(1)	T/T(24)		C/C(14)	C/T(9)		./.(2)	T/T(20)	C/T(4)	C/C(1)		0.98	0.19	0.12	intronic
4	TBX19	82667611	rs328406841	G	A		G/A(2)	A/A(23)		G/G(21)	G/A(1)		./.(3)	A/A(20)	G/A(4)	G/G(1)		0.96	0.02	0.12	intronic
4	TBX19	82667639	rs338244160	G	A		G/A(2)	A/A(22)	./.(1)	G/G(21)	G/A(1)		./.(3)	A/A(18)	G/A(6)	G/G(1)		0.95	0.02	0.16	intronic
4	TBX19	82667676	rs343460460	G	C		G/C(2)	C/C(23)		G/G(21)	G/C(1)	C/C(1)	./.(2)	C/C(18)	G/C(6)	G/G(1)		0.96	0.06	0.16	intronic
4	TBX19	82667690	rs326409273	C	T		C/T(2)	T/T(23)		C/C(22)	C/T(1)	T/T(1)	./.(1)	T/T(18)	C/T(6)	C/C(1)		0.96	0.06	0.16	intronic
4	TBX19	82667863	rs321310065	G	C		G/C(1)	C/C(24)		G/G(20)	G/C(1)		./.(4)	C/C(18)	G/C(4)	G/G(2)	./.(1)	0.98	0.02	0.16	intronic
4	TBX19	82667873	rs331245849	A	G		A/G(1)	G/G(24)		A/A(19)	A/G(2)		./.(4)	G/G(18)	A/G(5)	A/A(1)	./.(1)	0.98	0.04	0.14	intronic
4	TBX19	82667894	rs337295092	A	C		A/C(1)	C/C(24)		A/A(21)	A/C(2)		./.(2)	C/C(18)	A/C(5)	A/A(1)	./.(1)	0.98	0.04	0.14	intronic
4	TBX19	82667937	rs789849908	T	C		T/C(1)	C/C(24)		T/T(19)	T/C(1)	C/C(1)	./.(4)	C/C(19)	T/C(5)	T/T(1)		0.98	0.07	0.14	intronic
4	TBX19	82668235	rs319755452	A	T		A/T(1)	T/T(24)		A/A(20)	A/T(4)	T/T(1)		T/T(19)	A/T(5)	A/A(1)		0.98	0.12	0.14	intronic
4	TBX19	82668259	rs329370226	T	C		T/C(1)	C/C(24)		T/T(20)	T/C(3)	C/C(1)	./.(1)	C/C(18)	T/C(6)	T/T(1)		0.98	0.1	0.16	intronic
4	TBX19	82668264	rs708510095	A	G		A/G(1)	G/G(24)		A/A(21)	A/G(3)	G/G(1)		G/G(18)	A/G(6)	A/A(1)		0.98	0.1	0.16	intronic
4	TBX19	82668265	rs694315425	T	C		T/C(1)	C/C(24)		T/T(21)	T/C(3)	C/C(1)		C/C(18)	T/C(6)	T/T(1)		0.98	0.1	0.16	intronic
4	TBX19	82668318	rs345026732	G	A		G/A(1)	A/A(24)		G/G(21)	G/A(1)		./.(3)	A/A(18)	G/A(6)	G/G(1)		0.98	0.02	0.16	intronic
4	TBX19	82668439	rs333633631	C	T		C/T(1)	T/T(24)		C/C(20)	C/T(4)	T/T(1)		T/T(19)	C/T(5)	C/C(1)		0.98	0.12	0.14	intronic
4	TBX19	82668577	rs334193977	G	T		G/T(1)	T/T(24)		G/G(18)	G/T(3)		./.(4)	T/T(18)	G/T(6)	G/G(1)		0.98	0.07	0.16	intronic
4	TBX19	82668606	rs343732844	G	A		G/A(1)	A/A(24)		G/G(19)	G/A(4)		./.(2)	A/A(18)	G/A(6)	G/G(1)		0.98	0.08	0.16	intronic
4	TBX19	82668614	rs326311528	G	T		G/T(1)	T/T(24)		G/G(19)	G/T(4)		./.(2)	T/T(17)	G/T(6)	G/G(1)	./.(1)	0.98	0.08	0.16	intronic
4	TBX19	82668732	rs337282889	A	T		A/T(1)	T/T(24)		A/A(21)	A/T(1)	T/T(1)	./.(2)	T/T(17)	A/T(5)	A/A(1)	./.(2)	0.98	0.06	0.15	intronic
4	TBX19	82668763	rs318328504	G	A		G/A(1)	A/A(24)		G/G(19)	G/A(2)		./.(4)	A/A(19)	G/A(5)	G/G(1)		0.98	0.04	0.14	intronic
4	TBX19	82668851	rs336661764	G	A		G/A(1)	A/A(24)		G/G(19)	G/A(4)		./.(2)	A/A(18)	G/A(6)	G/G(1)		0.98	0.08	0.16	intronic
4	TBX19	82668860	rs319315017	T	C		T/C(1)	C/C(24)		T/T(19)	T/C(4)		./.(2)	C/C(18)	T/C(6)	T/T(1)		0.98	0.08	0.16	intronic
4	TBX19	82668886	rs329256225	C	T		C/T(1)	T/T(24)		C/C(19)	C/T(4)		./.(2)	T/T(18)	C/T(6)	C/C(1)		0.98	0.08	0.16	intronic
4	TBX19	82668896	rs344996052	A	C		A/C(1)	C/C(24)		A/A(19)	A/C(4)		./.(2)	C/C(18)	A/C(6)	A/A(1)		0.98	0.08	0.16	intronic
4	TBX19	82669161	rs330346868	C	T		C/T(1)	T/T(24)		C/C(20)	C/T(3)		./.(2)	T/T(18)	C/T(6)	C/C(1)		0.98	0.06	0.16	intronic
4	TBX19	82669194	rs342197221	T	C		T/C(1)	C/C(24)		T/T(20)	T/C(3)		./.(2)	C/C(18)	T/C(6)	T/T(1)		0.98	0.06	0.16	intronic
4	TBX19	82669376	rs334339701	T	C		T/C(1)	C/C(24)		T/T(21)	T/C(3)		./.(1)	C/C(18)	T/C(6)	T/T(1)		0.98	0.06	0.16	intronic
4	TBX19	82669848	rs327871335	G	A		G/A(1)	A/A(24)		G/G(18)	G/A(4)		./.(3)	A/A(19)	G/A(4)	G/G(2)		0.98	0.09	0.16	intronic
4	TBX19	82671150	rs340121471	A	C		A/C(1)	C/C(24)		A/A(21)	A/C(1)		./.(3)	C/C(19)	A/C(5)	A/A(1)		0.98	0.02	0.14	intronic
4	TBX19	82672392	rs336184369	G	A		G/A(1)	A/A(24)		G/G(21)	G/A(2)	A/A(2)		A/A(19)	G/A(5)	G/G(1)		0.98	0.12	0.14	intronic
4	TBX19	82672508	rs321507677	A	C		A/C(1)	C/C(24)		A/A(20)	A/C(3)		./.(2)	C/C(20)	A/C(4)	A/A(1)		0.98	0.06	0.12	intronic
4	TBX19	82672690	rs341652054	T	G		T/G(2)	G/G(23)		T/T(22)	T/G(1)		./.(2)	G/G(18)	T/G(6)	T/T(1)		0.96	0.02	0.16	intronic
4	TBX19	82672902	rs342610941	A	G		A/G(1)	G/G(24)		A/A(21)	A/G(4)			G/G(19)	A/G(5)	A/A(1)		0.98	0.08	0.14	intronic
4	TBX19	82673181	rs345518743	G	C		G/C(1)	C/C(24)		G/G(21)	G/C(1)	C/C(1)	./.(2)	C/C(19)	G/C(5)	G/G(1)		0.98	0.06	0.14	intronic
4	TBX19	82674224	rs335495231	C	T		C/T(1)	T/T(24)		C/C(20)	C/T(3)	T/T(1)	./.(1)	T/T(18)	C/T(6)	C/C(1)		0.98	0.1	0.16	intronic
4	TBX19	82674517	rs343574098	G	A		G/A(1)	A/A(24)		G/G(19)	G/A(2)	A/A(1)	./.(3)	A/A(20)	G/A(4)	G/G(1)		0.98	0.09	0.12	intronic
4	TBX19	82674971	rs325662756	C	A		C/A(1)	A/A(24)		C/C(21)	C/A(4)			A/A(18)	C/A(5)	C/C(2)		0.98	0.08	0.18	intronic
4	TBX19	82675102	rs338507079	C	T		C/T(2)	T/T(23)		C/C(20)	C/T(4)	T/T(1)		T/T(19)	C/T(5)	C/C(1)		0.96	0.12	0.14	intronic
4	TBX19	82676280	rs323675503	C	T		C/T(1)	T/T(24)		C/C(21)			./.(4)	T/T(19)	C/T(2)	C/C(3)	./.(1)	0.98	0	0.16	intronic
4	TBX19	82676458	rs335468221	T	C		T/C(1)	C/C(24)		T/T(21)	T/C(1)		./.(3)	C/C(20)	T/C(3)	T/T(2)		0.98	0.04	0.14	intronic
4	TBX19	82676960	rs713112437	T	C		T/C(2)	C/C(22)	./.(1)	T/T(19)	T/C(2)		./.(4)	C/C(19)	T/C(3)		./.(3)	0.95	0.04	0.06	intronic
4	TBX19	82677000	rs698918456	G	A		G/A(2)	A/A(22)	./.(1)	G/G(21)	G/A(1)		./.(3)	A/A(18)	G/A(3)		./.(4)	0.95	0.02	0.07	intronic
4	TBX19	82678208	rs331928826	G	A		G/A(1)	A/A(24)		G/G(19)	G/A(4)	A/A(1)	./.(1)	A/A(18)	G/A(5)	G/G(2)		0.98	0.12	0.18	intronic
4	TBX19	82678318	rs335169042	T	C		T/C(1)	C/C(24)		T/T(20)	T/C(4)		./.(1)	C/C(18)	T/C(6)	T/T(1)		0.98	0.08	0.16	intronic
4	TBX19	82678871	rs336495147	T	G		T/G(1)	G/G(24)		T/T(22)	T/G(3)			G/G(18)	T/G(6)	T/T(1)		0.98	0.06	0.16	intronic
4	TBX19	82678884	rs321060558	C	A		C/A(2)	A/A(23)		C/C(21)	C/A(4)			A/A(18)	C/A(6)	C/C(1)		0.96	0.08	0.16	intronic
4	TBX19	82678892	rs331440976	T	C		T/C(2)	C/C(23)		T/T(20)	T/C(5)			C/C(18)	T/C(6)	T/T(1)		0.96	0.1	0.16	intronic
4	TBX19	82678898	rs340278719	G	A		G/A(2)	A/A(23)		G/G(20)	G/A(5)			A/A(18)	G/A(6)	G/G(1)		0.96	0.1	0.16	intronic
4	TBX19	82678907	rs318877347	A	G		A/G(2)	G/G(23)		A/A(20)	A/G(5)			G/G(18)	A/G(6)	A/A(1)		0.96	0.1	0.16	intronic
4	TBX19	82679012	rs323448614	T	C		T/C(1)	C/C(24)		T/T(23)	T/C(1)		./.(1)	C/C(19)	T/C(5)	T/T(1)		0.98	0.02	0.14	intronic
4	TBX19	82679135	rs332526791	C	G		C/G(1)	G/G(24)		C/C(23)	C/G(1)	G/G(1)		G/G(19)	C/G(5)	C/C(1)		0.98	0.06	0.14	intronic
4	TBX19	82679220	rs344822840	A	G		A/G(1)	G/G(24)		A/A(22)			./.(3)	G/G(19)	A/G(4)	A/A(2)		0.98	0	0.16	intronic
4	TBX19	82679232	rs324067267	C	A		C/A(1)	A/A(24)		C/C(22)			./.(3)	A/A(18)	C/A(5)	C/C(1)	./.(1)	0.98	0	0.14	intronic
4	TBX19	82679252	rs333376076	G	A		G/A(1)	A/A(24)		G/G(22)			./.(3)	A/A(18)	G/A(5)	G/G(1)	./.(1)	0.98	0	0.14	intronic
4	TBX19	82679349	rs325411957	A	C		A/C(1)	C/C(24)		A/A(23)	A/C(1)		./.(1)	C/C(18)	A/C(5)	A/A(2)		0.98	0.02	0.18	intronic
4	TBX19	82679446	rs344871417	A	G	A/A(1)		G/G(24)		A/A(24)			./.(1)	G/G(18)	A/G(6)	A/A(1)		0.96	0	0.16	exonic
4	TBX19	82679470	rs326995884	T	C	T/T(1)		C/C(24)		T/T(23)			./.(2)	C/C(18)	T/C(6)	T/T(1)		0.96	0	0.16	exonic
4	TBX19	82679626	rs336009443	A	G	A/A(1)		G/G(24)		A/A(24)	A/G(1)			G/G(19)	A/G(5)	A/A(1)		0.96	0.02	0.14	intronic
4	TBX19	82679688	rs318429734	T	A		T/A(1)	A/A(24)		T/T(22)	T/A(2)		./.(1)	A/A(19)	T/A(4)	T/T(2)		0.98	0.04	0.16	intronic
4	TBX19	82679946	rs80798173	A	G		A/G(1)	G/G(24)		A/A(20)	A/G(4)		./.(1)	G/G(19)	A/G(5)	A/A(1)		0.98	0.08	0.14	intronic
4	TBX19	82680010	rs345056803	A	G		A/G(1)	G/G(24)		A/A(20)	A/G(2)	G/G(2)	./.(1)	G/G(19)	A/G(5)	A/A(1)		0.98	0.12	0.14	intronic
4	TBX19	82680037	rs323910047	A	G		A/G(1)	G/G(24)		A/A(19)	A/G(4)	G/G(1)	./.(1)	G/G(19)	A/G(5)	A/A(1)		0.98	0.12	0.14	intronic
4	TBX19	82680118	rs333524458	T	C		T/C(1)	C/C(24)		T/T(23)	T/C(2)			C/C(18)	T/C(6)	T/T(1)		0.98	0.04	0.16	intronic
4	TBX19	82680174	rs338585155	A	T		A/T(1)	T/T(24)		A/A(22)	A/T(1)		./.(2)	T/T(18)	A/T(6)	A/A(1)		0.98	0.02	0.16	intronic
4	TBX19	82680186	rs324934843	A	C		A/C(1)	C/C(24)		A/A(23)	A/C(1)		./.(1)	C/C(18)	A/C(5)	A/A(2)		0.98	0.02	0.18	intronic
4	TBX19	82680217	rs792489148	G	A		G/A(1)	A/A(24)		G/G(20)	G/A(1)		./.(4)	A/A(18)	G/A(6)	G/G(1)		0.98	0.02	0.16	intronic
4	TBX19	82680289	rs334609707	G	A		G/A(1)	A/A(24)		G/G(21)	G/A(3)		./.(1)	A/A(17)	G/A(6)	G/G(1)	./.(1)	0.98	0.06	0.16	intronic
4	TBX19	82680317	rs344827226	T	A		T/A(1)	A/A(24)		T/T(21)	T/A(3)		./.(1)	A/A(17)	T/A(6)	T/T(1)	./.(1)	0.98	0.06	0.16	intronic
4	TBX19	82680487	rs323176294	G	A		G/A(1)	A/A(24)		G/G(18)	G/A(3)		./.(4)	A/A(21)	G/A(3)	G/G(1)		0.98	0.07	0.1	intronic
4	TBX19	82680498	rs333379694	G	A		G/A(1)	A/A(24)		G/G(19)	G/A(3)		./.(3)	A/A(20)	G/A(4)	G/G(1)		0.98	0.06	0.12	intronic
4	TBX19	82680526	rs345567597	C	A		C/A(1)	A/A(24)		C/C(21)	C/A(3)	A/A(1)		A/A(20)	C/A(4)	C/C(1)		0.98	0.1	0.12	intronic
4	TBX19	82680547	rs326970165	A	G		A/G(1)	G/G(24)		A/A(20)	A/G(2)	G/G(2)	./.(1)	G/G(18)	A/G(5)	A/A(1)	./.(1)	0.98	0.12	0.14	intronic
4	TBX19	82680600	rs336436370	G	A		G/A(1)	A/A(24)		G/G(19)	G/A(2)	A/A(1)	./.(3)	A/A(19)	G/A(4)	G/G(1)	./.(1)	0.98	0.09	0.12	intronic
4	TBX19	82680719	rs341417992	T	C		T/C(1)	C/C(24)		T/T(21)	T/C(2)	C/C(1)	./.(1)	C/C(17)	T/C(5)	T/T(1)	./.(2)	0.98	0.08	0.15	exonic
4	TBX19	82680813	rs340746573	G	A		G/A(1)	A/A(24)		G/G(20)	G/A(4)		./.(1)	A/A(18)	G/A(6)	G/G(1)		0.98	0.08	0.16	intronic
4	TBX19	82680913	rs319805490	T	C		T/C(1)	C/C(24)		T/T(22)	T/C(3)			C/C(17)	T/C(5)	T/T(1)	./.(2)	0.98	0.06	0.15	intronic
4	TBX19	82680977	rs329294159	A	G		A/G(1)	G/G(24)		A/A(19)	A/G(5)		./.(1)	G/G(18)	A/G(6)	A/A(1)		0.98	0.1	0.16	intronic
4	TBX19	82681007	rs341646542	T	C		T/C(1)	C/C(24)		T/T(20)	T/C(4)	C/C(1)	()	C/C(18)	T/C(6)	T/T(1)		0.98	0.12	0.16	intronic
4	TBX19	82681034	rs320888782	C	T		C/T(1)	T/T(24)		C/C(19)	C/T(3)	T/T(1)	./.(2)	T/T(18)	C/T(6)	C/C(1)		0.98	0.1	0.16	intronic
4	TBX19	82681054	rs339297194	A	G		A/G(1)	G/G(24)		A/A(20)	A/G(3)	G/G(1)	./.(1)	G/G(18)	A/G(6)	A/A(1)		0.98	0.1	0.16	intronic
4	TBX19	82681080	rs324953746	G	A		G/A(1)	A/A(24)		G/G(23)	G/A(2)			A/A(18)	G/A(6)	G/G(1)		0.98	0.04	0.16	intronic
4	TBX19	82681129	rs331068398	A	G		A/G(1)	G/G(24)		A/A(23)	A/G(2)			G/G(19)	A/G(5)	A/A(1)		0.98	0.04	0.14	intronic
4	TBX19	82681174	rs340794190	T	G		T/G(1)	G/G(24)		T/T(20)	T/G(2)		./.(3)	G/G(20)	T/G(2)	T/T(1)	./.(2)	0.98	0.04	0.08	intronic
4	TBX19	82681199	rs323025964	T	C		T/C(1)	C/C(24)		T/T(21)	T/C(1)		./.(3)	C/C(20)	T/C(2)	T/T(1)	./.(2)	0.98	0.02	0.08	intronic
4	TBX19	82681247	rs345536706	C	G		C/G(1)	G/G(23)	./.(1)	C/C(18)	C/G(2)	G/G(1)	./.(4)	G/G(19)	C/G(4)	C/C(1)	./.(1)	0.97	0.09	0.12	intronic
4	TBX19	82681367	rs694968620	G	T			T/T(23)	./.(2)	G/G(22)	G/T()		./.(3)	T/T(22)	G/T(1)	G/G(1)	./.(1)	1	0	0.06	intronic
4	TBX19	82681534	rs327858782	T	C		T/C(1)	C/C(24)		T/T(20)	T/C(3)	C/C(1)	./.(1)	C/C(19)	T/C(5)	T/T(1)		0.98	0.1	0.14	intronic
4	TBX19	82681584	rs340103497	C	T		C/T(1)	T/T(24)		C/C(19)	C/T(2)	T/T(1)	./.(3)	T/T(18)	C/T(6)	C/C(1)		0.98	0.09	0.16	intronic
4	TBX19	82681626	rs345784357	G	A		G/A(1)	A/A(24)		G/G(21)	G/A(1)	A/A(1)	./.(2)	A/A(18)	G/A(6)	G/G(1)		0.98	0.06	0.16	intronic
4	TBX19	82681627	rs325829533	C	T		C/T(1)	T/T(24)		C/C(21)	C/T(1)	T/T(1)	./.(2)	T/T(18)	C/T(6)	C/C(1)		0.98	0.06	0.16	intronic
4	TBX19	82681672	rs320652001	A	G		A/G(1)	G/G(24)		A/A(23)			./.(2)	G/G(19)	A/G(5)	A/A(1)		0.98	0	0.14	intronic
4	TBX19	82681688	rs335590718	A	G		A/G(1)	G/G(24)		A/A(23)			./.(2)	G/G(18)	A/G(6)	A/A(1)		0.98	0	0.16	intronic
4	TBX19	82681736	rs321388546	G	A		G/A(1)	A/A(24)		G/G(20)	G/A(2)	A/A(1)	./.(2)	A/A(19)	G/A(5)	G/G(1)		0.98	0.08	0.14	intronic
4	TBX19	82681909	rs340744587	G	C	G/G(1)		C/C(24)		G/G(21)	G/C(1)	C/C(1)	./.(2)	C/C(19)	G/C(5)	G/G(1)		0.96	0.06	0.14	intronic
4	TBX19	82682018	rs329623435	A	G		A/G(1)	G/G(24)		A/A(19)	A/G(2)		./.(4)	G/G(18)	A/G(6)	A/A(1)		0.98	0.04	0.16	intronic
4	TBX19	82682091	rs323843961	A	G		A/G(1)	G/G(24)		A/A(20)	A/G(2)	G/G(1)	./.(2)	G/G(18)	A/G(6)	A/A(1)		0.98	0.08	0.16	intronic
4	TBX19	82682120	rs333348783	C	T		C/T(1)	T/T(24)		C/C(22)	C/T(1)	T/T(1)	./.(1)	T/T(18)	C/T(6)	C/C(1)		0.98	0.06	0.16	intronic
4	TBX19	82682121	rs338432895	G	A		G/A(1)	A/A(24)		G/G(22)	G/A(1)	A/A(1)	./.(1)	A/A(18)	G/A(6)	G/G(1)		0.98	0.06	0.16	intronic
4	TBX19	82682133	rs334310099	G	A		G/A(1)	A/A(24)		G/G(22)	G/A(2)	A/A(1)		A/A(18)	G/A(6)	G/G(1)		0.98	0.08	0.16	intronic
4	TBX19	82682165	rs345763221	T	C		T/C(1)	C/C(24)		T/T(21)	T/C(2)	C/C(1)	./.(1)	C/C(18)	T/C(6)	T/T(1)		0.98	0.08	0.16	intronic
4	TBX19	82682223	rs80899404	G	C		G/C(1)	C/C(24)		G/G(22)	G/C(2)		./.(1)	C/C(18)	G/C(5)	G/G(2)		0.98	0.04	0.18	intronic
4	TBX19	82682226	rs80786570	C	T		C/T(1)	T/T(24)		C/C(22)	C/T(2)		./.(1)	T/T(18)	C/T(5)	C/C(2)		0.98	0.04	0.18	intronic
4	TBX19	82682268	rs326803843	A	G		A/G(1)	G/G(24)		A/A(23)	A/G(1)		./.(1)	G/G(18)	A/G(6)		./.(1)	0.98	0.02	0.12	intronic
4	TBX19	82682376	rs327951852	G	A		G/A(1)	A/A(24)		G/G(21)	G/A(2)		./.(2)	A/A(19)	G/A(5)	G/G(1)		0.98	0.04	0.14	intronic
4	TBX19	82682512	rs318855205	G	A		G/A(1)	A/A(24)		G/G(21)	G/A(1)		./.(3)	A/A(19)	G/A(5)	G/G(1)		0.98	0.02	0.14	intronic
4	TBX19	82682555	rs340122367	G	A		G/A(1)	A/A(24)		G/G(20)	G/A(4)		./.(1)	A/A(20)	G/A(4)	G/G(1)		0.98	0.08	0.12	intronic
4	TBX19	82682571	rs320206348	A	G		A/G(1)	G/G(24)		A/A(20)	A/G(4)		./.(1)	G/G(20)	A/G(3)	A/A(1)	./.(1)	0.98	0.08	0.1	intronic
4	TBX19	82682919	rs334236307	A	G		A/G(1)	G/G(24)		A/A(21)			./.(4)	G/G(17)	A/G(3)	A/A(1)	./.(4)	0.98	0	0.11	intronic
4	TBX19	82683412	rs326716101	C	T	C/C(1)		T/T(24)		C/C(18)	C/T(4)		./.(3)	T/T(20)	C/T(3)	C/C(1)	./.(1)	0.96	0.09	0.1	intronic
4	TBX19	82683481	rs345550735	T	C	T/T(1)		C/C(24)		T/T(20)	T/C(2)		./.(3)	C/C(20)	T/C(3)	T/T(1)	./.(1)	0.96	0.04	0.1	intronic
4	TBX19	82683807	rs337741036	T	C		T/C(1)	C/C(24)		T/T(19)	T/C(3)		./.(3)	C/C(20)	T/C(4)	T/T(1)		0.98	0.06	0.12	intronic
4	TBX19	82683809	rs319706485	T	G		T/G(1)	G/G(24)		T/T(19)	T/G(3)		./.(3)	G/G(20)	T/G(4)	T/T(1)		0.98	0.06	0.12	intronic
4	TBX19	82683824	rs338353274	C	A		C/A(1)	A/A(24)		C/C(19)	C/A(3)		./.(3)	A/A(20)	C/A(4)	C/C(1)		0.98	0.06	0.12	intronic
4	TBX19	82683839	rs330769218	A	G		A/G(1)	G/G(24)		A/A(21)	A/G(2)	G/G(1)	./.(1)	G/G(19)	A/G(5)	A/A(1)		0.98	0.08	0.14	intronic
4	TBX19	82684019	rs342948954	T	C		T/C(1)	C/C(24)		T/T(23)	T/C(2)			C/C(18)	T/C(6)	T/T(1)		0.98	0.04	0.16	intronic
4	TBX19	82684020	rs321760495	G	A		G/A(1)	A/A(24)		G/G(23)	G/A(2)			A/A(18)	G/A(6)	G/G(1)		0.98	0.04	0.16	intronic
4	TBX19	82684172	rs322761196	C	T		C/T(1)	T/T(24)		C/C(21)	C/T(2)		./.(2)	T/T(18)	C/T(6)	C/C(1)		0.98	0.04	0.16	intronic
4	TBX19	82684207	rs332841454	T	G		T/G(1)	G/G(24)		T/T(21)	T/G(2)		./.(2)	G/G(18)	T/G(6)	T/T(1)		0.98	0.04	0.16	intronic
4	TBX19	82684208	rs345759568	T	C		T/C(1)	C/C(24)		T/T(21)	T/C(2)		./.(2)	C/C(18)	T/C(6)	T/T(1)		0.98	0.04	0.16	intronic
4	TBX19	82684339	rs324454455	C	T	C/C(1)		T/T(24)		C/C(22)			./.(3)	T/T(18)	C/T(6)	C/C(1)		0.96	0	0.16	exonic
4	TBX19	82684374	rs80951600	T	C		T/C(1)	C/C(24)		T/T(23)	T/C(1)		./.(1)	C/C(18)	T/C(6)	T/T(1)		0.98	0.02	0.16	exonic
4	TBX19	82684467	rs343615016	T	C		T/C(1)	C/C(24)		T/T(21)	T/C(3)	C/C(1)		C/C(19)	T/C(5)	T/T(1)		0.98	0.1	0.14	exonic
4	TBX19	82684479	rs328845034	A	G		A/G(1)	G/G(24)		A/A(20)	A/G(3)	G/G(1)	./.(1)	G/G(19)	A/G(5)	A/A(1)		0.98	0.1	0.14	intronic
4	TBX19	82684498	rs337001640	T	C			C/C(25)		T/T(19)	T/C(3)	C/C(2)	./.(1)	C/C(19)	T/C(5)	T/T(1)		1	0.14	0.14	intronic
4	TBX19	82684525	rs343703038	C	T			T/T(25)		C/C(20)	C/T(1)		./.(4)	T/T(19)	C/T(4)	C/C(2)		1	0.02	0.16	intronic
4	TBX19	82684556	rs325811439	G	A			A/A(25)		G/G(20)	G/A(1)		./.(4)	A/A(19)	G/A(4)	G/G(2)		1	0.02	0.16	intronic
4	TBX19	82684777	rs704786982	T	C		T/C(1)	C/C(24)		T/T(22)			./.(3)	C/C(20)	T/C(4)	T/T(1)		0.98	0	0.12	intronic
4	TBX19	82684815	rs318647837	T	A		T/A(1)	A/A(24)		T/T(21)	T/A(2)	A/A(1)	./.(1)	A/A(19)	T/A(5)	T/T(1)		0.98	0.08	0.14	intronic
4	TBX19	82684835	rs331346128	C	T		C/T(1)	T/T(24)		C/C(21)	C/T(1)	T/T(1)	./.(2)	T/T(19)	C/T(5)	C/C(1)		0.98	0.06	0.14	intronic
4	TBX19	82684842	rs322777750	C	T		C/T(1)	T/T(24)		C/C(21)	C/T(1)	T/T(1)	./.(2)	T/T(19)	C/T(5)	C/C(1)		0.98	0.06	0.14	intronic
4	TBX19	82684917	rs328736320	C	T		C/T(1)	T/T(24)		C/C(20)	C/T(3)		./.(2)	T/T(19)	C/T(5)	C/C(1)		0.98	0.06	0.14	intronic
4	TBX19	82684935	rs342107601	G	A		G/A(1)	A/A(24)		G/G(20)	G/A(3)		./.(2)	A/A(19)	G/A(5)	G/G(1)		0.98	0.06	0.14	intronic
4	TBX19	82684943	rs324396787	A	G		A/G(1)	G/G(24)		A/A(21)	A/G(3)		./.(1)	G/G(19)	A/G(5)	A/A(1)		0.98	0.06	0.14	intronic
4	TBX19	82685073	rs343577315	T	C		T/C(1)	C/C(24)		T/T(17)	T/C(4)		./.(4)	C/C(19)	T/C(5)	T/T(1)		0.98	0.09	0.14	intronic
4	TBX19	82685081	rs325150813	G	A		G/A(1)	A/A(24)		G/G(19)	G/A(4)		./.(2)	A/A(19)	G/A(5)	G/G(1)		0.98	0.08	0.14	intronic
4	TBX19	82685123	rs334336655	A	C		A/C(1)	C/C(24)		A/A(21)	A/C(3)		./.(1)	C/C(20)	A/C(4)	A/A(1)		0.98	0.06	0.12	intronic
4	TBX19	82685228	rs342764830	G	A		G/A(1)	A/A(24)		G/G(20)	G/A(4)		./.(1)	A/A(17)	G/A(5)	G/G(2)	./.(1)	0.98	0.08	0.18	intronic
4	TBX19	82685689	rs337566257	G	A		G/A(1)	A/A(24)		G/G(23)			./.(2)	A/A(18)	G/A(5)	G/G(1)	./.(1)	0.98	0	0.14	intronic
4	TBX19	82685695	rs319079374	C	G		C/G(1)	G/G(24)		C/C(22)			./.(3)	G/G(18)	C/G(5)	C/C(1)	./.(1)	0.98	0	0.14	intronic
4	TBX19	82685714	rs328776995	C	T		C/T(1)	T/T(24)		C/C(21)			./.(4)	T/T(18)	C/T(5)	C/C(1)	./.(1)	0.98	0	0.14	intronic
4	TBX19	82685839	rs320273638	T	A		T/A(1)	A/A(24)		T/T(19)	T/A(1)	A/A(2)	./.(3)	A/A(20)	T/A(3)	T/T(1)	./.(1)	0.98	0.11	0.1	intronic
4	TBX19	82685863	rs331034974	C	T		C/T(1)	T/T(24)		C/C(21)	C/T(1)	T/T(1)	./.(2)	T/T(20)	C/T(4)	C/C(1)		0.98	0.06	0.12	intronic
4	TBX19	82685864	rs340056860	A	G		A/G(1)	G/G(24)		A/A(21)	A/G(1)	G/G(1)	./.(2)	G/G(20)	A/G(4)	A/A(1)		0.98	0.06	0.12	intronic
4	TBX19	82685882	rs334301618	A	G		A/G(2)	G/G(23)		A/A(23)	A/G(1)	G/G(1)		G/G(20)	A/G(4)	A/A(1)		0.96	0.06	0.12	exonic
4	TBX19	82686014	rs336180907	A	G		A/G(2)	G/G(23)		A/A(21)			./.(4)	G/G(20)	A/G(4)	A/A(1)		0.96	0	0.12	exonic
4	TBX19	82686030	rs346121845	T	G		T/G(1)	G/G(24)		T/T(23)			./.(2)	G/G(20)	T/G(4)	T/T(1)		0.98	0	0.12	exonic
4	TBX19	82686034	rs326596245	T	C		T/C(1)	C/C(24)		T/T(23)			./.(2)	C/C(19)	T/C(4)	T/T(1)	./.(1)	0.98	0	0.12	exonic
4	TBX19	82686113	rs333340847	A	G		A/G(1)	G/G(24)		A/A(22)	A/G(1)		./.(2)	G/G(19)	A/G(5)	A/A(1)		0.98	0.02	0.14	exonic
4	TBX19	82686322	rs696955970	T	A		T/A(1)	A/A(24)		T/T(21)	T/A(1)		./.(3)	A/A(20)	T/A(3)	T/T(1)	./.(1)	0.98	0.02	0.1	intronic
4	TBX19	82686330	rs792774433	C	T		C/T(1)	T/T(24)		C/C(21)	C/T(1)		./.(3)	T/T(20)	C/T(3)	C/C(1)	./.(1)	0.98	0.02	0.1	intronic
4	TBX19	82686420	rs325210382	T	A		T/A(1)	A/A(24)		T/T(20)	T/A(1)	A/A(1)	./.(3)	A/A(20)	T/A(3)	T/T(1)	./.(1)	0.98	0.06	0.1	intronic
4	TBX19	82686472	rs691487111	C	T		C/T(1)	T/T(24)		C/C(19)	C/T(2)	T/T(1)	./.(3)	T/T(20)	C/T(3)		./.(2)	0.98	0.09	0.06	intronic
4	TBX19	82686508	rs701244357	G	A		G/A(1)	A/A(24)		G/G(18)	G/A(2)	A/A(1)	./.(4)	A/A(20)	G/A(3)		./.(2)	0.98	0.09	0.06	intronic
4	TBX19	82686518	rs711076593	G	T		G/T(1)	T/T(24)		G/G(18)	G/T(2)	T/T(1)	./.(4)	T/T(18)	G/T(3)		./.(4)	0.98	0.09	0.07	intronic
4	TBX19	82686695	rs321367408	C	G		C/G(1)	G/G(24)		C/C(20)	C/G(3)	G/G(1)	./.(1)	G/G(18)	C/G(6)	C/C(1)		0.98	0.1	0.16	intronic
4	TBX19	82686717	rs331158284	C	T		C/T(1)	T/T(24)		C/C(20)	C/T(4)	T/T(1)		T/T(18)	C/T(6)	C/C(1)		0.98	0.12	0.16	intronic
4	TBX19	82686729	rs339517673	A	T		A/T(1)	T/T(24)		A/A(20)	A/T(4)		./.(1)	T/T(18)	A/T(6)	A/A(1)		0.98	0.08	0.16	intronic
4	TBX19	82686816	rs336133250	C	A		C/A(1)	A/A(24)		C/C(20)	C/A(1)	A/A(1)	./.(3)	A/A(18)	C/A(6)	C/C(1)		0.98	0.06	0.16	intronic
4	TBX19	82686878	rs80955242	C	T		C/T(1)	T/T(24)		C/C(19)	C/T(4)	T/T(1)	./.(1)	T/T(17)	C/T(6)	C/C(1)	./.(1)	0.98	0.12	0.16	intronic
4	TBX19	82686908	rs323183258	G	A		G/A(1)	A/A(24)		G/G(20)	G/A(5)			A/A(18)	G/A(6)	G/G(1)		0.98	0.1	0.16	intronic
4	TBX19	82686915	rs332607913	T	C		T/C(1)	C/C(24)		T/T(20)	T/C(5)			C/C(18)	T/C(6)	T/T(1)		0.98	0.1	0.16	intronic
4	TBX19	82686963	rs345414454	T	C		T/C(1)	C/C(24)		T/T(21)	T/C(3)		./.(1)	C/C(19)	T/C(5)	T/T(1)		0.98	0.06	0.14	intronic
4	TBX19	82686973	rs328023446	A	T		A/T(1)	T/T(24)		A/A(21)	A/T(3)		./.(1)	T/T(19)	A/T(5)	A/A(1)		0.98	0.06	0.14	intronic
4	TBX19	82687004	rs342592755	C	G		C/G(1)	G/G(24)		C/C(21)	C/G(2)	G/G(1)	./.(1)	G/G(19)	C/G(5)	C/C(1)		0.98	0.08	0.14	intronic
4	TBX19	82687047	rs338704682	T	C		T/C(1)	C/C(24)		T/T(22)	T/C(3)			C/C(18)	T/C(6)	T/T(1)		0.98	0.06	0.16	intronic
4	TBX19	82687136	rs320063931	C	T		C/T(1)	T/T(24)		C/C(20)	C/T(4)		./.(1)	T/T(18)	C/T(6)	C/C(1)		0.98	0.08	0.16	intronic
4	TBX19	82687197	rs326634124	C	T		C/T(1)	T/T(24)		C/C(22)	C/T(2)		./.(1)	T/T(19)	C/T(5)	C/C(1)		0.98	0.04	0.14	intronic
4	TBX19	82687335	rs321110269	C	A		C/A(1)	A/A(24)		C/C(20)	C/A(1)		./.(4)	A/A(18)	C/A(6)	C/C(1)		0.98	0.02	0.16	intronic
4	TBX19	82687346	rs331015563	A	G		A/G(1)	G/G(24)		A/A(21)	A/G(1)		./.(3)	G/G(18)	A/G(6)	A/A(1)		0.98	0.02	0.16	intronic
4	TBX19	82687376	rs332064020	T	C		T/C(1)	C/C(24)		T/T(22)	T/C(2)		./.(1)	C/C(19)	T/C(5)	T/T(1)		0.98	0.04	0.14	intronic
4	TBX19	82687446	rs323055565	G	A		G/A(1)	A/A(24)		G/G(23)	G/A(1)		./.(1)	A/A(18)	G/A(6)	G/G(1)		0.98	0.02	0.16	intronic
4	TBX19	82687452	rs329120438	G	A		G/A(1)	A/A(24)		G/G(23)	G/A(1)		./.(1)	A/A(18)	G/A(6)	G/G(1)		0.98	0.02	0.16	intronic
4	TBX19	82687501	rs324110450	A	G		A/G(1)	G/G(24)		A/A(22)	A/G(1)		./.(2)	G/G(20)	A/G(4)	A/A(1)		0.98	0.02	0.12	intronic
4	TBX19	82687528	rs333879045	A	G		A/G(1)	G/G(24)		A/A(22)	A/G(1)		./.(2)	G/G(20)	A/G(4)	A/A(1)		0.98	0.02	0.12	intronic
4	TBX19	82687543	rs343440819	G	A		G/A(1)	A/A(24)		G/G(23)	G/A(1)		./.(1)	A/A(19)	G/A(5)	G/G(1)		0.98	0.02	0.14	intronic
4	TBX19	82687549	rs322179172	T	G		T/G(1)	G/G(24)		T/T(22)	T/G(1)		./.(2)	G/G(19)	T/G(5)	T/T(1)		0.98	0.02	0.14	intronic
4	TBX19	82687563	rs335884215	A	G		A/G(1)	G/G(24)		A/A(21)	A/G(2)		./.(2)	G/G(19)	A/G(5)	A/A(1)		0.98	0.04	0.14	intronic
4	TBX19	82687573	rs344907697	G	A		G/A(1)	A/A(24)		G/G(21)	G/A(2)		./.(2)	A/A(19)	G/A(5)	G/G(1)		0.98	0.04	0.14	intronic
4	TBX19	82687614	rs326590355	A	G		A/G(1)	G/G(24)		A/A(22)	A/G(1)		./.(2)	G/G(18)	A/G(5)	A/A(1)	./.(1)	0.98	0.02	0.14	intronic
4	TBX19	82687665	rs335583862	A	G		A/G(1)	G/G(24)		A/A(20)	A/G(1)		./.(4)	G/G(20)	A/G(3)	A/A(1)	./.(1)	0.98	0.02	0.1	intronic
4	TBX19	82687697	rs708460598	G	A		G/A(1)	A/A(24)		G/G(20)	G/A(2)		./.(3)	A/A(19)	G/A(4)	G/G(1)	./.(1)	0.98	0.04	0.12	intronic
4	TBX19	82687698	rs327127417	C	A		C/A(1)	A/A(24)		C/C(20)	C/A(2)		./.(3)	A/A(19)	C/A(4)	C/C(1)	./.(1)	0.98	0.04	0.12	intronic
4	TBX19	82687702	rs336454827	A	G		A/G(1)	G/G(24)		A/A(20)	A/G(2)		./.(3)	G/G(19)	A/G(4)	A/A(1)	./.(1)	0.98	0.04	0.12	intronic
4	TBX19	82687764	rs318918054	C	A		C/A(1)	A/A(24)		C/C(20)	C/A(1)	A/A(1)	./.(3)	A/A(20)	C/A(3)	C/C(2)		0.98	0.06	0.14	intronic
4	TBX19	82687795	rs331936184	A	G		A/G(1)	G/G(24)		A/A(19)	A/G(2)		./.(4)	G/G(19)	A/G(5)	A/A(1)		0.98	0.09	0.14	intronic
4	TBX19	82688018	rs319991187	G	A		G/A(1)	A/A(24)		G/G(21)	G/A(2)		./.(2)	A/A(18)	G/A(6)	G/G(1)		0.98	0.04	0.16	intronic
4	TBX19	82688094	rs341879302	T	C		T/C(2)	C/C(23)		T/T(21)	T/C(2)		./.(2)	C/C(18)	T/C(6)	T/T(1)		0.96	0.04	0.16	intronic
4	TBX19	82688101	rs324052393	C	T		C/T(2)	T/T(23)		C/C(22)	C/T(2)		./.(1)	T/T(18)	C/T(6)	C/C(1)		0.96	0.04	0.16	intronic
4	TBX19	82688109	rs330122189	T	C		T/C(2)	C/C(23)		T/T(22)	T/C(2)		./.(1)	C/C(18)	T/C(6)	T/T(1)		0.96	0.04	0.16	intronic
4	TBX19	82688111	rs338625494	G	T		G/T(2)	T/T(23)		G/G(22)	G/T(2)		./.(1)	T/T(18)	G/T(6)	G/G(1)		0.96	0.04	0.16	intronic
4	TBX19	82688174	rs322131663	G	A		G/A(3)	A/A(22)		G/G(23)			./.(2)	A/A(19)	G/A(5)	G/G(1)		0.94	0	0.14	intronic
4	TBX19	82688267	rs344871468	A	G		A/G(1)	G/G(24)		A/A(21)	A/G(2)		./.(2)	G/G(19)	A/G(5)	A/A(1)		0.98	0.04	0.14	intronic
4	TBX19	82688324	rs323217060	G	T		G/T(1)	T/T(24)		G/G(21)	G/T(2)	T/T(1)	./.(1)	T/T(19)	G/T(5)	G/G(1)		0.98	0.08	0.14	intronic
4	TBX19	82688334	rs332089929	C	A		C/A(1)	A/A(24)		C/C(20)	C/A(2)	A/A(1)	./.(2)	A/A(19)	C/A(5)	C/C(1)		0.98	0.08	0.14	intronic
4	TBX19	82688444	rs694638876	A	G		A/G(2)	G/G(23)		A/A(21)	A/G(4)			G/G(19)	A/G(4)	A/A(1)	./.(1)	0.96	0.08	0.12	intronic
4	TBX19	82688455	rs333149720	C	T		C/T(2)	T/T(23)		C/C(20)	C/T(4)		./.(1)	T/T(18)	C/T(4)	C/C(1)	./.(2)	0.96	0.08	0.13	intronic
4	TBX19	82688468	rs345215358	C	A		C/A(2)	A/A(23)		C/C(19)	C/A(4)		./.(2)	A/A(19)	C/A(4)	C/C(1)	./.(1)	0.96	0.08	0.12	intronic
4	TBX19	82688475	rs328443537	G	A		G/A(2)	A/A(23)		G/G(20)	G/A(4)		./.(1)	A/A(19)	G/A(4)	G/G(1)	./.(1)	0.96	0.08	0.12	intronic
4	TBX19	82688606	rs340779651	A	G		A/G(1)	G/G(24)		A/A(20)	A/G(4)		./.(1)	G/G(19)	A/G(4)	A/A(1)	./.(1)	0.98	0.08	0.12	intronic
4	TBX19	82688683	rs320470906	T	G		T/G(1)	G/G(24)		T/T(21)	T/G(2)		./.(2)	G/G(20)	T/G(4)	T/T(1)		0.98	0.04	0.12	intronic
4	TBX19	82688753	rs329994822	A	T		A/T(1)	T/T(24)		A/A(19)	A/T(4)		./.(2)	T/T(19)	A/T(5)	A/A(1)		0.98	0.08	0.14	intronic
4	TBX19	82688820	rs339851394	T	G		T/G(2)	G/G(23)		T/T(20)	T/G(1)	G/G(3)	./.(1)	G/G(18)	T/G(6)	T/T(1)		0.96	0.14	0.16	intronic
4	TBX19	82688907	rs321562677	A	G		A/G(3)	G/G(22)		A/A(22)	A/G(2)		./.(1)	G/G(18)	A/G(6)	A/A(1)		0.94	0.04	0.16	intronic
4	TBX19	82688928	rs332404303	G	A		G/A(3)	A/A(22)		G/G(20)	G/A(2)		./.(3)	A/A(18)	G/A(6)	G/G(1)		0.94	0.04	0.16	intronic
4	TBX19	82689171	rs340752230	C	T		C/T(1)	T/T(24)		C/C(23)			./.(2)	T/T(18)	C/T(6)	C/C(1)		0.98	0	0.16	intronic
4	TBX19	82689235	rs323484292	C	T		C/T(1)	T/T(24)		C/C(20)	C/T(3)		./.(2)	T/T(18)	C/T(6)	C/C(1)		0.98	0.06	0.16	intronic
4	TBX19	82689242	rs332979424	G	A		G/A(1)	A/A(24)		G/G(21)	G/A(3)		./.(1)	A/A(18)	G/A(6)	G/G(1)		0.98	0.06	0.16	intronic
4	TBX19	82689311	rs345188087	G	A		G/A(1)	A/A(24)		G/G(20)	G/A(3)		./.(2)	A/A(19)	G/A(4)	G/G(2)		0.98	0.06	0.16	intronic
4	TBX19	82689377	rs327952496	G	A		G/A(2)	A/A(23)		G/G(21)	G/A(3)		./.(1)	A/A(18)	G/A(4)	G/G(1)	./.(2)	0.96	0.06	0.13	intronic
4	TBX19	82689393	rs335186287	G	T		G/T(1)	T/T(24)		G/G(21)	G/T(3)		./.(1)	T/T(18)	G/T(4)	G/G(1)	./.(2)	0.98	0.06	0.13	intronic
4	TBX19	82689669	rs325874191	C	T		C/T(1)	T/T(24)		C/C(18)	C/T(2)	T/T(1)	./.(4)	T/T(23)	C/T(1)	C/C(1)		0.98	0.09	0.06	intronic
4	TBX19	82689690	rs338724108	C	G		C/G(1)	G/G(24)		C/C(18)	C/G(2)	G/G(1)	./.(4)	G/G(23)	C/G(1)		./.(1)	0.98	0.09	0.02	intronic
4	TBX19	82689711	rs320690673	G	T		G/T(1)	T/T(24)		G/G(18)	G/T(2)	T/T(1)	./.(4)	T/T(22)	G/T(1)		./.(2)	0.98	0.09	0.02	intronic
4	TBX19	82689737	rs321523059	G	C		G/C(1)	C/C(24)		G/G(18)	G/C(3)		./.(4)	C/C(21)	G/C(1)		./.(3)	0.98	0.07	0.02	intronic
4	TBX19	82689875	rs319346997	T	C		T/C(1)	C/C(24)		T/T(20)	T/C(3)		./.(2)	C/C(19)	T/C(5)	T/T(1)		0.98	0.06	0.14	intronic
4	TBX19	82690164	rs333075129	T	C		T/C(1)	C/C(24)		T/T(18)	T/C(5)		./.(2)	C/C(19)	T/C(5)	T/T(1)		0.98	0.1	0.14	intronic
4	TBX19	82690342	rs334366560	T	A		T/A(1)	A/A(24)		T/T(20)	T/A(3)		./.(2)	A/A(17)	T/A(5)	T/T(1)	./.(2)	0.98	0.06	0.15	intronic
4	TBX19	82690548	rs335061975	C	T		C/T(3)	T/T(22)		C/C(22)			./.(3)	T/T(18)	C/T(5)	C/C(1)	./.(1)	0.94	0	0.14	intronic
4	TBX19	82690556	rs344830465	G	T		G/T(3)	T/T(22)		G/G(21)			./.(4)	T/T(18)	G/T(5)	G/G(1)	./.(1)	0.94	0	0.14	intronic
4	TBX19	82690660	rs336926277	A	T		A/T(2)	T/T(23)		A/A(21)	A/T(1)		./.(3)	T/T(18)	A/T(6)	A/A(1)		0.96	0.02	0.16	intronic
4	TBX19	82690778	rs337697407	G	A		G/A(2)	A/A(23)		G/G(20)	G/A(3)	A/A(2)		A/A(18)	G/A(6)	G/G(1)		0.96	0.14	0.16	intronic
4	TBX19	82690787	rs318853000	C	T		C/T(2)	T/T(23)		C/C(19)	C/T(4)	T/T(1)	./.(1)	T/T(18)	C/T(6)	C/C(1)		0.96	0.12	0.16	intronic
4	TBX19	82690795	rs328973424	G	A		G/A(2)	A/A(23)		G/G(20)	G/A(4)	A/A(1)		A/A(18)	G/A(6)	G/G(1)		0.96	0.12	0.16	intronic
4	TBX19	82690885	rs320376252	C	T		C/T(1)	T/T(24)		C/C(21)	C/T(3)	T/T(1)		T/T(19)	C/T(4)	C/C(2)		0.98	0.1	0.16	intronic
4	TBX19	82691029	rs330428633	C	T		C/T(2)	T/T(23)		C/C(20)	C/T(5)			T/T(18)	C/T(6)	C/C(1)		0.96	0.1	0.16	intronic
4	TBX19	82691435	rs323313547	T	G		T/G(1)	G/G(24)		T/T(22)	T/G(1)		./.(2)	G/G(20)	T/G(2)		./.(3)	0.98	0.04	0.04	intronic
4	TBX19	82691608	rs694836446	G	A		G/A(1)	A/A(24)		G/G(21)	G/A(2)		./.(2)	A/A(23)	G/A(1)		./.(1)	0.98	0.04	0.02	intronic
4	TBX19	82691610	rs704519944	T	C		T/C(1)	C/C(24)		T/T(20)	T/C(2)		./.(3)	C/C(23)	T/C(1)		./.(1)	0.98	0.04	0.02	intronic
4	TBX19	82691628	rs711072989	T	C		T/C(1)	C/C(24)		T/T(23)	T/C(1)	C/C(1)		C/C(22)	T/C(1)		./.(2)	0.98	0.06	0.02	intronic
4	TBX19	82691661	rs320155453	C	T	C/C(1)		T/T(24)		C/C(20)	C/T(4)		./.(1)	T/T(20)	C/T(4)	C/C(1)		0.96	0.08	0.12	intronic
4	TBX19	82691686	rs329762644	T	C	T/T(1)		C/C(24)		T/T(20)	T/C(4)		./.(1)	C/C(19)	T/C(5)	T/T(1)		0.96	0.08	0.14	intronic
4	TBX19	82691706	rs337366483	A	C	A/A(1)		C/C(24)		A/A(19)	A/C(4)		./.(2)	C/C(19)	A/C(4)	A/A(2)		0.96	0.08	0.16	intronic
4	TBX19	82691741	rs321373475	A	G	C/C(1)		G/G(24)		A/A(21)	A/G(3)		./.(1)	G/G(19)	A/G(4)	A/A(1)	./.(1)	0.96	0.06	0.12	intronic
4	TBX19	82691767	rs330381621	C	A	C/C(1)		A/A(24)		C/C(23)	C/A(1)		./.(1)	A/A(20)	C/A(4)	C/C(1)		0.96	0.02	0.12	intronic
4	TBX19	82691957	rs338939754	C	T	C/C(1)		T/T(24)		C/C(21)	C/T(4)			T/T(19)	C/T(3)	C/C(1)	./.(2)	0.98	0.08	0.1	intronic
4	TBX19	82692012	rs709932153	C	A		C/A(1)	A/A(23)	./.(1)	C/C(23)	C/A(2)			A/A(22)	C/A(1)		./.(2)	0.97	0.04	0.02	intronic
4	TBX19	82692400	rs792482890	A	C		A/C(1)	C/C(24)		A/A(20)	A/C(1)		./.(4)	C/C(19)	A/C(4)	A/A(1)	./.(1)	0.98	0.02	0.12	intronic
4	TBX19	82692509	rs340583776	T	C		T/C(1)	C/C(24)		T/T(19)	T/C(2)	C/C(1)	./.(3)	C/C(21)	T/C(2)	T/T(2)		0.98	0.09	0.12	intronic
4	TBX19	82692824	rs333756458	G	A		G/A(1)	A/A(24)		G/G(20)	G/A(1)		./.(4)	A/A(17)	G/A(4)	G/G(1)	./.(3)	0.98	0.04	0.13	intronic
4	TBX19	82692871	rs324689103	A	G		A/G(1)	G/G(24)		A/A(22)			./.(3)	G/G(21)	A/G(3)		./.(1)	0.98	0	0.06	intronic
4	TBX19	82692915	rs333488066	C	T		C/T(1)	T/T(24)		C/C(21)	C/T(1)		./.(3)	T/T(21)	C/T(3)	C/C(1)		0.98	0.02	0.1	intronic
4	TBX19	82692978	rs341742949	G	T		G/T(1)	T/T(24)		G/G(22)	G/T(2)		./.(1)	T/T(20)	G/T(4)	G/G(1)		0.98	0.04	0.12	intronic
4	TBX19	82693032	rs334134087	A	T		A/T(1)	T/T(24)		A/A(21)	A/T(1)		./.(3)	T/T(20)	A/T(4)	A/A(1)		0.98	0.02	0.12	intronic
4	TBX19	82693074	rs343742914	T	C		T/C(1)	C/C(24)		T/T(21)	T/C(2)		./.(2)	C/C(19)	T/C(5)	T/T(1)		0.98	0.04	0.14	intronic
4	TBX19	82693098	rs326221033	A	G		A/G(1)	G/G(24)		A/A(21)	A/G(2)		./.(2)	G/G(18)	A/G(6)	A/A(1)		0.98	0.04	0.16	intronic
4	TBX19	82693129	rs321334650	A	T		A/T(1)	T/T(24)		A/A(19)	A/T(3)		./.(3)	T/T(18)	A/T(6)	A/A(1)		0.98	0.06	0.16	intronic
4	TBX19	82693145	rs327279417	A	G		A/G(1)	G/G(24)		A/A(18)	A/G(4)		./.(3)	G/G(18)	A/G(6)	A/A(1)		0.98	0.09	0.16	intronic
4	TBX19	82693246	rs336709758	G	A		G/A(1)	A/A(24)		G/G(22)	G/A(2)		./.(1)	A/A(18)	G/A(6)	G/G(1)		0.98	0.04	0.16	intronic
4	TBX19	82693282	rs318241243	G	A		G/A(1)	A/A(24)		G/G(22)	G/A(2)		./.(1)	A/A(18)	G/A(6)	G/G(1)		0.98	0.04	0.16	intronic
4	TBX19	82693309	rs331389617	T	C		T/C(1)	C/C(24)		T/T(23)	T/C(2)			C/C(18)	T/C(6)	T/T(1)		0.98	0.04	0.16	intronic
4	TBX19	82693333	rs319347105	A	G		A/G(1)	G/G(24)		A/A(23)	A/G(2)			G/G(18)	A/G(6)	A/A(1)		0.98	0.04	0.16	intronic
4	TBX19	82693368	rs330089527	G	A	G/G(1)	G/A(1)	A/A(23)		G/G(23)	G/A(2)			A/A(20)	G/A(4)	G/G(1)		0.94	0.04	0.12	intronic
4	TBX19	82693404	rs324454456	G	A		G/A(1)	A/A(24)		G/G(20)	G/A(2)		./.(3)	A/A(18)	G/A(6)	G/G(1)		0.98	0.04	0.16	intronic
4	TBX19	82693576	rs334374629	C	G		C/G(2)	G/G(23)		C/C(22)	C/G(2)		./.(1)	G/G(18)	C/G(6)	C/C(1)		0.96	0.04	0.16	intronic
4	TBX19	82693740	rs345898750	A	G		A/G(1)	G/G(24)		A/A(20)	A/G(5)			G/G(19)	A/G(5)	A/A(1)		0.98	0.1	0.14	intronic
4	TBX19	82693925	rs332344385	G	A		G/A(1)	A/A(24)		G/G(21)	G/A(3)		./.(1)	A/A(19)	G/A(5)	G/G(1)		0.98	0.06	0.14	intronic
4	TBX19	82693979	rs346251584	T	A		T/A(1)	A/A(24)		T/T(19)	T/A(3)		./.(3)	A/A(19)	T/A(5)	T/T(1)		0.98	0.06	0.14	intronic
4	TBX19	82694015	rs327128422	C	T		C/T(1)	T/T(24)		C/C(20)	C/T(2)		./.(3)	T/T(18)	C/T(6)	C/C(1)		0.98	0.04	0.16	intronic
4	TBX19	82694018	rs336207709	T	G		T/G(1)	G/G(24)		T/T(20)	T/G(2)		./.(3)	G/G(18)	T/G(6)	T/T(1)		0.98	0.04	0.16	intronic
4	TBX19	82694076	rs318649434	C	T		C/T(1)	T/T(24)		C/C(23)	C/T(1)		./.(1)	T/T(19)	C/T(5)	C/C(1)		0.98	0.02	0.14	intronic
4	TBX19	82694078	rs327835003	A	G		A/G(1)	G/G(24)		A/A(22)	A/G(1)		./.(2)	G/G(19)	A/G(5)	A/A(1)		0.98	0.02	0.14	intronic
4	TBX19	82694186	rs337293941	C	A		C/A(1)	A/A(24)		C/C(21)	C/A(3)		./.(1)	A/A(18)	C/A(6)	C/C(1)		0.98	0.06	0.16	intronic
4	TBX19	82694265	rs319306281	G	A		G/A(1)	A/A(24)		G/G(18)	G/A(3)	A/A(1)	./.(3)	A/A(18)	G/A(5)	G/G(2)		0.98	0.11	0.18	intronic
4	TBX19	82694344	rs329490553	T	C		T/C(1)	C/C(24)		T/T(21)	T/C(2)		./.(2)	C/C(19)	T/C(5)	T/T(1)		0.98	0.04	0.14	intronic
4	TBX19	82694353	rs342107980	C	T		C/T(1)	T/T(24)		C/C(20)	C/T(2)		./.(3)	T/T(19)	C/T(5)	C/C(1)		0.98	0.04	0.14	intronic
4	TBX19	82694428	rs320721890	G	A		G/A(1)	A/A(23)	./.(1)	G/G(19)	G/A(3)	A/A(2)	./.(1)	A/A(19)	G/A(3)	G/G(2)	./.(1)	0.97	0.14	0.14	intronic
4	TBX19	82694468	rs330299872	G	A		G/A(1)	A/A(24)		G/G(19)	G/A(3)	A/A(1)	./.(2)	A/A(19)	G/A(5)	G/G(1)		0.98	0.1	0.14	intronic
4	TBX19	82694496	rs325189084	T	G		T/G(1)	G/G(24)		T/T(19)	T/G(3)	G/G(1)	./.(2)	G/G(19)	T/G(5)	T/T(1)		0.98	0.1	0.14	intronic
4	TBX19	82694523	rs330790418	A	G		A/G(1)	G/G(24)		A/A(20)	A/G(1)		./.(4)	G/G(19)	A/G(5)	A/A(1)		0.98	0.02	0.14	intronic
4	TBX19	82694606	rs712958220	C	T		C/T(1)	T/T(24)		C/C(18)	C/T(3)	T/T(1)	./.(3)	T/T(19)	C/T(5)	C/C(1)		0.98	0.11	0.14	intronic
4	TBX19	82694769	rs346131842	A	G		A/G(1)	G/G(24)		A/A(20)	A/G(2)		./.(3)	G/G(18)	A/G(6)	A/A(1)		0.98	0.04	0.16	intronic
4	TBX19	82694837	rs323705490	T	C		T/C(1)	C/C(24)		T/T(22)	T/C(2)		./.(1)	C/C(18)	T/C(6)	T/T(1)		0.98	0.04	0.16	intronic
4	TBX19	82694851	rs333322633	T	G		T/G(1)	G/G(24)		T/T(22)	T/G(2)		./.(1)	G/G(18)	T/G(6)	T/T(1)		0.98	0.04	0.16	intronic
4	TBX19	82694881	rs328242763	T	A		T/A(1)	A/A(24)		T/T(21)	T/A(4)			A/A(19)	T/A(5)	T/T(1)		0.98	0.08	0.14	intronic
4	TBX19	82695012	rs325690265	A	C		A/C(1)	C/C(24)		A/A(20)	A/C(5)			C/C(18)	A/C(6)	A/A(1)		0.98	0.1	0.16	intronic
4	TBX19	82695139	rs338777689	G	A		G/A(1)	A/A(24)		G/G(21)	G/A(2)		./.(2)	A/A(18)	G/A(6)	G/G(1)		0.98	0.04	0.16	intronic
4	TBX19	82695208	rs320273572	C	T		C/T(1)	T/T(24)		C/C(21)	C/T(4)			T/T(19)	C/T(5)	C/C(1)		0.98	0.08	0.14	intronic
4	TBX19	82695275	rs336221344	A	G		A/G(1)	G/G(24)		A/A(20)	A/G(4)	G/G(1)		G/G(19)	A/G(5)	A/A(1)		0.96	0.12	0.14	intronic
4	TBX19	82695277	rs321518438	A	G		A/G(1)	G/G(24)		A/A(20)	A/G(4)	G/G(1)		G/G(19)	A/G(5)	A/A(1)		0.96	0.12	0.14	intronic
4	TBX19	82695385	rs331208929	T	C		T/C(1)	C/C(24)		T/T(20)	T/C(1)	C/C(1)	./.(3)	C/C(19)	T/C(5)	T/T(1)		0.98	0.06	0.14	intronic
4	TBX19	82695391	rs343388669	G	C		G/C(1)	C/C(24)		G/G(21)	G/C(1)	C/C(1)	./.(2)	C/C(19)	G/C(5)	G/G(1)		0.98	0.06	0.14	intronic
4	TBX19	82695397	rs322195301	T	C		T/C(1)	C/C(24)		T/T(21)	T/C(1)	C/C(1)	./.(2)	C/C(19)	T/C(5)	T/T(1)		0.98	0.06	0.14	intronic
4	TBX19	82695452	rs331705559	T	A		T/A(1)	A/A(24)		T/T(21)	T/A(1)	A/A(1)	./.(2)	A/A(20)	T/A(4)	T/T(1)		0.98	0.06	0.12	intronic
4	TBX19	82695471	rs344022488	A	G		A/G(1)	G/G(24)		A/A(19)	A/G(1)	G/G(1)	./.(4)	G/G(20)	A/G(4)	A/A(1)		0.98	0.07	0.12	intronic
4	TBX19	82695780	rs323228694	T	C		T/C(1)	C/C(23)	./.(1)	T/T(20)	T/C(1)		./.(4)	C/C(20)	T/C(4)	T/T(1)		0.97	0.04	0.12	intronic
4	TBX19	82695896	rs324665799	T	C		T/C(1)	C/C(24)		T/T(23)			./.(2)	C/C(19)	T/C(5)	T/T(1)		0.98	0	0.14	intronic
4	TBX19	82695902	rs335059791	C	G		C/G(1)	G/G(24)		C/C(24)			./.(1)	G/G(19)	C/G(5)	C/C(1)		0.98	0	0.14	intronic
4	TBX19	82695931	rs344031754	T	C		T/C(1)	C/C(24)		T/T(23)	T/C(1)		./.(1)	C/C(20)	T/C(4)	T/T(1)		0.98	0.02	0.12	intronic
4	TBX19	82695976	rs338737004	A	C		A/C(1)	C/C(23)	./.(1)	A/A(23)	A/C(2)			C/C(19)	A/C(5)	A/A(1)		0.97	0.04	0.14	intronic
4	TBX19	82696006	rs326245937	G	A		G/A(1)	A/A(24)		G/G(22)	G/A(2)		./.(1)	A/A(18)	G/A(6)	G/G(1)		0.98	0.04	0.16	intronic
4	TBX19	82696024	rs335328958	G	A		G/A(1)	A/A(24)		G/G(21)	G/A(2)		./.(2)	A/A(18)	G/A(6)	G/G(1)		0.98	0.04	0.16	intronic
4	TBX19	82696060	rs321606578	G	A		G/A(1)	A/A(23)	./.(1)	G/G(22)	G/A(1)		./.(2)	A/A(18)	G/A(4)	G/G(2)	./.(1)	0.97	0.02	0.16	intronic
4	TBX19	82696230	rs339808419	C	T		C/T(1)	T/T(24)		C/C(20)	C/T(2)		./.(3)	T/T(19)	C/T(4)	C/C(1)	./.(1)	0.98	0.04	0.12	intronic
4	TBX19	82696257	rs319115983	T	C		T/C(1)	C/C(24)		T/T(21)	T/C(1)	C/C(1)	./.(2)	C/C(19)	T/C(5)	T/T(1)		0.98	0.06	0.14	intronic
4	TBX19	82696258	rs331662269	G	A		G/A(1)	A/A(24)		G/G(21)	G/A(1)	A/A(1)	./.(2)	A/A(19)	G/A(5)	G/G(1)		0.98	0.06	0.14	intronic
4	TBX19	82696408	rs319580519	G	A		G/A(1)	A/A(24)		G/G(19)	G/A(2)	A/A(1)	./.(3)	A/A(18)	G/A(6)	G/G(1)		0.98	0.09	0.16	intronic
4	TBX19	82696412	rs329222051	C	G		C/G(1)	G/G(24)		C/C(19)	C/G(2)	G/G(1)	./.(3)	G/G(18)	C/G(6)	C/C(1)		0.98	0.09	0.16	intronic
4	TBX19	82696532	rs341023826	G	C		G/C(1)	C/C(24)		G/G(21)	G/C(3)		./.(1)	C/C(18)	G/C(6)	G/G(1)		0.98	0.06	0.16	intronic
4	TBX19	82696629	rs324545295	G	A		G/A(1)	A/A(23)	./.(1)	G/G(17)	G/A(4)		./.(4)	A/A(18)	G/A(6)	G/G(1)		0.97	0.09	0.16	intronic
4	TBX19	82696689	rs322324333	C	T		C/T(1)	T/T(24)		C/C(19)	C/T(2)		./.(4)	T/T(18)	C/T(5)	C/C(1)	./.(1)	0.98	0.04	0.14	intronic
4	TBX19	82696875	rs335606067	G	A		G/A(1)	A/A(24)		G/G(22)	G/A(2)	A/A(1)		A/A(19)	G/A(5)	G/G(1)		0.96	0.08	0.14	intronic
4	TBX19	82696913	rs344002156	C	T		C/T(1)	T/T(24)		C/C(21)	C/T(2)		./.(2)	T/T(19)	C/T(5)	C/C(1)		0.98	0.04	0.14	intronic
4	TBX19	82696914	rs326158852	A	G		A/G(1)	G/G(24)		A/A(21)	A/G(2)		./.(2)	G/G(19)	A/G(5)	A/A(1)		0.98	0.04	0.14	intronic
4	TBX19	82697030	rs344205389	T	G		T/G(1)	G/G(24)		T/T(19)	T/G(4)		./.(2)	G/G(17)	T/G(5)	T/T(2)	./.(1)	0.98	0.08	0.18	intronic
4	TBX19	82697092	rs327554357	G	A		G/A(1)	A/A(24)		G/G(21)	G/A(3)		./.(1)	A/A(20)	G/A(4)	G/G(1)		0.98	0.06	0.12	intronic
4	TBX19	82697133	rs319070962	A	G		A/G(1)	G/G(24)		A/A(21)	A/G(2)		./.(2)	G/G(19)	A/G(4)	A/A(1)	./.(1)	0.98	0.04	0.12	intronic
4	TBX19	82697169	rs337241598	C	T		C/T(1)	T/T(24)		C/C(18)	C/T(3)		./.(4)	T/T(19)	C/T(4)	C/C(2)		0.98	0.07	0.16	intronic
4	TBX19	82697367	rs329116157	G	A	G/G(1)	G/A(1)	A/A(23)		G/G(20)	G/A(2)	A/A(1)	./.(2)	A/A(19)	G/A(4)	G/G(2)		0.94	0.08	0.16	intronic
4	TBX19	82697376	rs341915906	G	C	G/G(1)	G/C(1)	C/C(23)		G/G(20)	G/C(2)	C/C(1)	./.(2)	C/C(19)	G/C(4)	G/G(2)		0.94	0.08	0.16	intronic
4	TBX19	82697594	rs320504853	C	T		C/T(1)	T/T(24)		C/C(21)	C/T(1)	T/T(2)	./.(1)	T/T(18)	C/T(6)	C/C(1)		0.98	0.1	0.16	exonic
4	TBX19	82697602	rs331493903	G	A		G/A(1)	A/A(24)		G/G(21)	G/A(1)	A/A(2)	./.(1)	A/A(18)	G/A(6)	G/G(1)		0.98	0.1	0.16	exonic
4	TBX19	82697760	rs322179271	G	A		G/A(1)	A/A(24)		G/G(21)	G/A(2)		./.(2)	A/A(21)	G/A(3)	G/G(1)		0.98	0.04	0.1	UTR5
4	TBX19	82697767	rs335890235	A	G		A/G(1)	G/G(24)		A/A(20)	A/G(2)		./.(3)	G/G(21)	A/G(3)	A/A(1)		0.98	0.04	0.1	UTR5
4	TBX19	82697772	rs339939338	C	T		C/T(1)	T/T(24)		C/C(20)	C/T(2)		./.(3)	T/T(19)	C/T(3)	C/C(1)	./.(2)	0.98	0.04	0.1	UTR5
4	TBX19	82697801	rs322646316	T	C		T/C(1)	C/C(24)		T/T(22)	T/C(1)		./.(2)	C/C(19)	T/C(5)	T/T(1)		0.98	0.02	0.14	UTR5
4	TBX19	82697945	rs332131095	C	T		C/T(1)	T/T(24)		C/C(20)	C/T(2)		./.(3)	T/T(19)	C/T(4)	C/C(2)		0.98	0.04	0.16	upstream
4	TBX19	82698052	rs345024542	C	A		C/A(1)	A/A(24)		C/C(21)	C/A(3)		./.(1)	A/A(18)	C/A(5)	C/C(2)		0.98	0.06	0.18	upstream
4	TBX19	82698061	rs327069548	G	A		G/A(1)	A/A(24)		G/G(20)	G/A(3)		./.(2)	A/A(18)	G/A(5)	G/G(2)		0.98	0.06	0.18	upstream
4	TBX19	82698151	rs333950101	A	T		A/T(1)	T/T(24)		A/A(23)	A/T(1)		./.(1)	T/T(18)	A/T(6)	A/A(1)		0.98	0.02	0.16	upstream
4	TBX19	82698187	rs345554393	C	T		C/T(1)	T/T(24)		C/C(20)	C/T(3)	T/T(1)	./.(1)	T/T(18)	C/T(6)	C/C(1)		0.98	0.1	0.16	upstream
4	TBX19	82698279	rs328485039	A	G			G/G(25)		A/A(23)	A/G(2)			G/G(18)	A/G(6)	A/A(1)		1	0.04	0.16	upstream
4	TBX19	82698309	rs337937455	C	T		C/T(1)	T/T(24)		C/C(21)	C/T(3)		./.(1)	T/T(19)	C/T(5)		./.(1)	0.98	0.06	0.1	upstream
4	TBX19	82698312	rs319951235	T	C		T/C(1)	C/C(24)		T/T(21)	T/C(3)		./.(1)	C/C(19)	T/C(5)		./.(1)	0.98	0.06	0.1	upstream
4	TBX19	82698330	rs325685918	G	T		G/T(1)	T/T(24)		G/G(21)	G/T(3)		./.(1)	T/T(19)	G/T(5)		./.(1)	0.98	0.06	0.1	upstream
4	TBX19	82698373	rs337764104	A	G		A/G(1)	G/G(24)		A/A(21)	A/G(1)		./.(3)	G/G(19)	A/G(5)		./.(1)	0.98	0.02	0.1	upstream
4	TBX19	82698524	rs330880364	C	T		C/T(1)	T/T(24)		C/C(20)	C/T(4)		./.(1)	T/T(18)	C/T(6)	C/C(1)		0.98	0.08	0.16	upstream
4	TBX19	82698545	rs337028497	C	T		C/T(1)	T/T(24)		C/C(20)	C/T(4)		./.(1)	T/T(18)	C/T(6)	C/C(1)		0.98	0.08	0.16	upstream
4	TBX19	82698549	rs318493949	G	T		G/T(1)	T/T(24)		G/G(20)	G/T(4)		./.(1)	T/T(18)	G/T(6)	G/G(1)		0.98	0.08	0.16	upstream
4	TBX19	82698558	rs331483303	A	T		A/T(1)	T/T(24)		A/A(20)	A/T(2)		./.(3)	T/T(18)	A/T(6)	A/A(1)		0.98	0.04	0.16	upstream
4	TBX19	82698582	rs340818305	G	A		G/A(1)	A/A(24)		G/G(21)	G/A(2)		./.(2)	A/A(18)	G/A(6)	G/G(1)		0.98	0.04	0.16	upstream
4	TBX19	82698598	rs323003921	G	A		G/A(1)	A/A(24)		G/G(20)	G/A(2)		./.(3)	A/A(18)	G/A(6)	G/G(1)		0.98	0.04	0.16	upstream
4	TBX19	82698605	rs328749858	A	T		A/T(1)	T/T(24)		A/A(20)	A/T(2)		./.(3)	T/T(18)	A/T(6)	A/A(1)		0.98	0.04	0.16	upstream
4	TBX19	82698648	rs340473162	A	G		A/G(1)	G/G(24)		A/A(19)	A/G(4)		./.(2)	G/G(19)	A/G(5)	A/A(1)		0.98	0.08	0.14	upstream
4	TBX19	82698666	rs323523319	G	A		G/A(1)	A/A(24)		G/G(20)	G/A(4)		./.(1)	A/A(21)	G/A(3)	G/G(1)		0.98	0.08	0.1	upstream
4	TBX19	82698731	rs333156978	G	A		G/A(1)	A/A(24)		G/G(21)	G/A(1)		./.(3)	A/A(20)	G/A(4)	G/G(1)		0.98	0.02	0.12	upstream
4	TBX19	82698784	rs345215093	T	C		T/C(1)	C/C(22)	./.(2)	T/T(22)	T/C(2)		./.(1)	C/C(19)	T/C(5)	T/T(1)		0.97	0.04	0.14	upstream
Note: aThe alternative allele frequency in XP, DU, LW and MS pigs.
