# Supplementary material for: Whole-genome sequence analysis reveals selection signatures for important economic traits in Xiang pigs
Source: Sci Rep. 2022 Jul 12;12:11823. doi: 10.1038/s41598-022-14686-w (PMC9276726; doi:10.1038/s41598-022-14686-w)
Supplement: Supplementary file 9 — Supplementary Table S8. [file 41598_2022_14686_MOESM9_ESM.xlsx]

## Sheet: Table S8
Table S8. Summary of 13 highly differentiated mutations in exons of TBX19 detected in the DU vs XP and the LW vs XP comparisons.
Chr	Gene	Position	SNP ID	Ref	Alt	XP				DU				LW				AFa in XP	AFa in DU	AFa in LW	Mutation	Mutation type	SITF Prediction
4	TBX19	82679446	rs344871417	A	G	A/A(1)		G/G(24)		A/A(24)			./.(1)	G/G(18)	A/G(6)	A/A(1)		0.96	0	0.16	ENSSSCT00000006904:exon5:c.T711C:p.H237H	synonymous_variant	-
4	TBX19	82679470	rs326995884	T	C	T/T(1)		C/C(24)		T/T(23)			./.(2)	C/C(18)	T/C(6)	T/T(1)		0.96	0	0.16	ENSSSCT00000006904:exon5:c.A687G:p.P229P	synonymous_variant	-
4	TBX19	82680719	rs341417992	T	C		T/C(1)	C/C(24)		T/T(21)	T/C(2)	C/C(1)	./.(1)	C/C(17)	T/C(5)	T/T(1)	./.(2)	0.98	0.08	0.15	ENSSSCT00000006904:exon4:c.A604G:p.I202V	missense_variant,splice_region_variant	tolerated(0.13)
4	TBX19	82684339	rs324454455	C	T	C/C(1)		T/T(24)		C/C(22)			./.(3)	T/T(18)	C/T(6)	C/C(1)		0.96	0	0.16	ENSSSCT00000006904:exon3:c.G600A:p.E200E	synonymous_variant	-
4	TBX19	82684374	rs80951600	T	C		T/C(1)	C/C(24)		T/T(23)	T/C(1)		./.(1)	C/C(18)	T/C(6)	T/T(1)		0.98	0.02	0.16	ENSSSCT00000006904:exon3:c.A565G:p.T189A	missense_variant	deleterious(0.01)
4	TBX19	82684467	rs343615016	T	C		T/C(1)	C/C(24)		T/T(21)	T/C(3)	C/C(1)		C/C(19)	T/C(5)	T/T(1)		0.98	0.1	0.14	ENSSSCT00000006904:exon3:c.A472G:p.M158V	missense_variant	deleterious(0.02)
4	TBX19	82685882	rs334301618	A	G		A/G(2)	G/G(23)		A/A(23)	A/G(1)	G/G(1)		G/G(20)	A/G(4)	A/A(1)		0.96	0.06	0.12	ENSSSCT00000006904:exon2:c.T462C:p.G154G	synonymous_variant	-
4	TBX19	82686014	rs336180907	A	G		A/G(2)	G/G(23)		A/A(21)			./.(4)	G/G(20)	A/G(4)	A/A(1)		0.96	0	0.12	ENSSSCT00000006904:exon2:c.T330C:p.P110P	synonymous_variant	-
4	TBX19	82686030	rs346121845	T	G		T/G(1)	G/G(24)		T/T(23)			./.(2)	G/G(20)	T/G(4)	T/T(1)		0.98	0	0.12	ENSSSCT00000006904:exon2:c.A314C:p.N105T	missense_variant	deleterious(0)
4	TBX19	82686034	rs326596245	T	C		T/C(1)	C/C(24)		T/T(23)			./.(2)	C/C(19)	T/C(4)	T/T(1)	./.(1)	0.98	0	0.12	ENSSSCT00000006904:exon2:c.A310G:p.I104V	missense_variant	tolerated(1)
4	TBX19	82686113	rs333340847	A	G		A/G(1)	G/G(24)		A/A(22)	A/G(1)		./.(2)	G/G(19)	A/G(5)	A/A(1)		0.98	0.02	0.14	ENSSSCT00000006904:exon2:c.T231C:p.S77S	synonymous_variant	-
4	TBX19	82697594	rs320504853	C	T		C/T(1)	T/T(24)		C/C(21)	C/T(1)	T/T(2)	./.(1)	T/T(18)	C/T(6)	C/C(1)		0.98	0.1	0.16	ENSSSCT00000006904:exon1:c.G53A:p.R18H	missense_variant	tolerated(1)
4	TBX19	82697602	rs331493903	G	A		G/A(1)	A/A(24)		G/G(21)	G/A(1)	A/A(2)	./.(1)	A/A(18)	G/A(6)	G/G(1)		0.98	0.1	0.16	ENSSSCT00000006904:exon1:c.C45T:p.T15T	synonymous_variant	-
Note: aThe alternative allele frequency in XP, DU, and LW pigs.
