# Supplementary material for: Whole-genome sequence analysis reveals selection signatures for important economic traits in Xiang pigs
Source: Sci Rep. 2022 Jul 12;12:11823. doi: 10.1038/s41598-022-14686-w (PMC9276726; doi:10.1038/s41598-022-14686-w)
Supplement: Supplementary file 10 — Supplementary Table S9. [file 41598_2022_14686_MOESM10_ESM.xlsx]

## Sheet: Table S9
Table S9. Summary of 115 highly differentiated SNPs in LIMK2 detected in the DU vs XP and the LW vs XP comparisons.
Chr	Position	Ref	Alt	AFa in XP	AFa in DU	AFa in LW	Mutation type	Gene
14	47945939	T	C	1	0.19	0.26	upstream	LIMK2
14	47945963	C	T	1	0.19	0.26	upstream	LIMK2
14	47946810	A	G	1	0.26	0.21	intronic	LIMK2
14	47947330	A	G	1	0.3	0.22	intronic	LIMK2
14	47947658	A	C	1	0.16	0.22	intronic	LIMK2
14	47948300	A	G	1	0.17	0.24	intronic	LIMK2
14	47948423	C	T	1	0.27	0.24	intronic	LIMK2
14	47949040	A	G	1	0.17	0.27	intronic	LIMK2
14	47949701	A	G	1	0.16	0.23	intronic	LIMK2
14	47950584	C	T	1	0.18	0.26	intronic	LIMK2
14	47950626	A	G	1	0.1	0.24	intronic	LIMK2
14	47950723	G	A	1	0.18	0.28	intronic	LIMK2
14	47951092	A	G	1	0.26	0.26	intronic	LIMK2
14	47951094	A	G	1	0.25	0.26	intronic	LIMK2
14	47951537	A	T	1	0.27	0.28	UTR5	LIMK2
14	47951572	G	A	1	0.25	0.28	exonic	LIMK2
14	47951751	A	G	1	0.3	0.28	intronic	LIMK2
14	47952456	A	G	1	0.24	0.2	intronic	LIMK2
14	47952482	T	C	1	0.22	0.24	intronic	LIMK2
14	47953154	A	G	1	0.2	0.27	intronic	LIMK2
14	47953631	A	G	1	0.17	0.26	intronic	LIMK2
14	47953734	C	G	1	0.23	0.26	intronic	LIMK2
14	47953794	C	A	1	0.22	0.26	intronic	LIMK2
14	47954489	T	C	1	0.27	0.26	intronic	LIMK2
14	47954511	T	C	1	0.24	0.26	intronic	LIMK2
14	47956429	A	G	1	0.22	0.28	intronic	LIMK2
14	47956551	C	G	1	0.26	0.26	UTR5	LIMK2
14	47956663	A	G	1	0.26	0.28	UTR5	LIMK2
14	47956773	G	A	1	0.26	0.26	intronic	LIMK2
14	47956813	A	G	1	0.2	0.28	intronic	LIMK2
14	47957035	C	T	1	0.23	0.25	intronic	LIMK2
14	47957133	G	A	1	0.26	0.28	intronic	LIMK2
14	47957669	T	G	1	0.22	0.25	intronic	LIMK2
14	47957810	A	G	1	0.32	0.28	intronic	LIMK2
14	47958061	C	T	1	0.2	0.27	intronic	LIMK2
14	47958080	T	C	1	0.23	0.27	intronic	LIMK2
14	47958157	C	T	1	0.25	0.32	intronic	LIMK2
14	47958415	A	C	1	0.2	0.25	intronic	LIMK2
14	47958501	C	A	1	0.18	0.28	intronic	LIMK2
14	47959007	T	G	1	0.29	0.28	intronic	LIMK2
14	47959069	C	G	1	0.23	0.3	intronic	LIMK2
14	47959732	G	A	1	0.19	0.24	intronic	LIMK2
14	47960013	T	G	1	0.21	0.28	intronic	LIMK2
14	47960129	T	C	1	0.32	0.28	intronic	LIMK2
14	47960528	T	C	1	0.17	0.26	intronic	LIMK2
14	47960564	G	A	1	0.2	0.35	intronic	LIMK2
14	47961563	T	C	1	0.18	0.27	intronic	LIMK2
14	47961646	C	G	1	0.27	0.2	intronic	LIMK2
14	47961831	C	T	1	0.2	0.26	intronic	LIMK2
14	47962533	G	C	1	0.27	0.25	intronic	LIMK2
14	47962571	G	A	1	0.29	0.28	intronic	LIMK2
14	47962601	C	G	1	0.27	0.26	intronic	LIMK2
14	47962735	A	G	1	0.25	0.29	intronic	LIMK2
14	47962755	A	G	1	0.22	0.21	intronic	LIMK2
14	47962864	G	A	1	0.09	0.29	intronic	LIMK2
14	47963069	A	G	1	0.18	0.25	intronic	LIMK2
14	47963124	T	G	1	0.19	0.27	intronic	LIMK2
14	47963137	C	T	1	0.17	0.27	intronic	LIMK2
14	47963209	G	A	1	0.25	0.27	intronic	LIMK2
14	47963692	T	G	1	0.2	0.24	intronic	LIMK2
14	47964386	C	T	1	0.22	0.24	intronic	LIMK2
14	47964441	T	C	1	0.15	0.28	intronic	LIMK2
14	47964772	G	C	1	0.21	0.29	intronic	LIMK2
14	47964903	A	G	1	0.21	0.26	intronic	LIMK2
14	47965089	A	G	1	0.15	0.28	intronic	LIMK2
14	47965199	A	C	1	0.26	0.28	intronic	LIMK2
14	47965217	C	T	1	0.26	0.27	intronic	LIMK2
14	47965722	A	G	1	0.25	0.28	intronic	LIMK2
14	47965724	G	A	1	0.25	0.28	intronic	LIMK2
14	47965815	A	G	1	0.17	0.28	intronic	LIMK2
14	47965894	G	C	1	0.19	0.24	intronic	LIMK2
14	47965942	A	T	1	0.18	0.24	intronic	LIMK2
14	47966219	A	C	1	0.16	0.26	intronic	LIMK2
14	47966387	A	T	1	0.18	0.22	intronic	LIMK2
14	47967485	G	T	1	0.23	0.28	intronic	LIMK2
14	47967882	A	G	1	0.2	0.24	intronic	LIMK2
14	47968146	C	T	1	0.22	0.28	intronic	LIMK2
14	47968150	G	A	1	0.22	0.28	intronic	LIMK2
14	47968383	A	G	1	0.26	0.28	intronic	LIMK2
14	47968898	A	G	1	0.14	0.26	intronic	LIMK2
14	47969613	C	T	1	0.27	0.28	intronic	LIMK2
14	47969714	A	G	1	0.26	0.28	intronic	LIMK2
14	47969738	T	G	1	0.25	0.26	intronic	LIMK2
14	47969857	G	C	1	0.25	0.27	intronic	LIMK2
14	47969999	A	C	1	0.07	0.28	intronic	LIMK2
14	47970087	A	G	1	0.15	0.28	intronic	LIMK2
14	47970802	C	T	1	0.22	0.28	intronic	LIMK2
14	47970866	C	A	1	0.2	0.28	intronic	LIMK2
14	47971238	C	G	1	0.23	0.3	intronic	LIMK2
14	47971463	T	C	1	0.15	0.28	intronic	LIMK2
14	47972416	T	G	1	0.22	0.25	intronic	LIMK2
14	47972792	G	A	1	0.25	0.26	intronic	LIMK2
14	47973143	T	C	1	0.27	0.28	intronic	LIMK2
14	47973265	T	C	1	0.19	0.2	intronic	LIMK2
14	47973519	A	G	1	0.27	0.26	intronic	LIMK2
14	47974889	G	A	1	0.26	0.27	intronic	LIMK2
14	47975259	T	C	1	0.15	0.24	intronic	LIMK2
14	47975502	C	T	1	0.25	0.22	intronic	LIMK2
14	47975625	G	A	1	0.18	0.22	intronic	LIMK2
14	47976876	C	T	1	0.18	0.28	intronic	LIMK2
14	47978738	T	C	1	0.19	0.24	UTR3	LIMK2
14	47978893	T	C	1	0.18	0.26	UTR3	LIMK2
14	47979295	T	C	1	0.15	0.27	UTR3	LIMK2
14	47979352	T	G	1	0.14	0.23	UTR3	LIMK2
14	47979574	G	A	1	0.13	0.27	UTR3	LIMK2
14	47982196	T	C	1	0.17	0.26	intronic	LIMK2
14	47986601	G	A	1	0.2	0.3	intronic	LIMK2
14	47987750	T	C	1	0.12	0.3	intronic	LIMK2
14	48006999	A	G	1	0.28	0.28	intronic	LIMK2
14	48012785	A	G	1	0.18	0.25	intronic	LIMK2
14	48013918	A	G	1	0.23	0.26	intronic	LIMK2
14	48015984	C	T	1	0.22	0.28	intronic	LIMK2
14	48018362	G	A	1	0.22	0.3	intronic	LIMK2
14	48018637	T	C	1	0.18	0.28	intronic	LIMK2
14	48019201	G	A	1	0.19	0.28	intronic	LIMK2
Note: aThe alternative allele frequency in XP, DU, and LW pigs.
