# Supplementary material for: Whole-genome sequence analysis reveals selection signatures for important economic traits in Xiang pigs
Source: Sci Rep. 2022 Jul 12;12:11823. doi: 10.1038/s41598-022-14686-w (PMC9276726; doi:10.1038/s41598-022-14686-w)
Supplement: Supplementary file 11 — Supplementary Table S10. [file 41598_2022_14686_MOESM11_ESM.xlsx]

## Sheet: Table S10-1
Table S10-1. 1,466 candidate genes detected by ΔAF analysis in the TT vs XP comparison.
Chr	Gene start (bp)	Gene end (bp)	Gene ID	Gene name
5	4399742	4450465	ENSSSCG00000000021
5	4906684	5015441	ENSSSCG00000000024	PARVB
5	5561504	5692330	ENSSSCG00000000029	SCUBE1
5	6146279	6170202	ENSSSCG00000000038
5	7622645	7741541	ENSSSCG00000000072	SLC25A17
5	8060979	8311418	ENSSSCG00000000078	TNRC6B
5	8319203	8445039	ENSSSCG00000000079	FAM83F
5	8457383	8552925	ENSSSCG00000000081	ENTHD1
5	8826840	8852776	ENSSSCG00000000087	TAB1
5	9247203	9321899	ENSSSCG00000000095	GTPBP1
5	9594894	9620485	ENSSSCG00000000107
5	9633554	9682115	ENSSSCG00000000108	TMEM184B
5	9685214	9777922	ENSSSCG00000000110	PLA2G6
5	9808450	9889930	ENSSSCG00000000114	PICK1
5	10489286	10521736	ENSSSCG00000000130	CYTH4
5	11264590	11422660	ENSSSCG00000000145
5	12542266	12578954	ENSSSCG00000000157	BPIFC
5	12580295	12641906	ENSSSCG00000000158	RTCB
5	12754537	13069527	ENSSSCG00000000162	BTBD11
5	13590851	13926604	ENSSSCG00000000169	POLR3B
5	15149099	15269267	ENSSSCG00000000190	TUBA1B
5	16977700	17169564	ENSSSCG00000000228	SCN8A
5	21514497	21535326	ENSSSCG00000000379	ESYT1
5	30645634	30697232	ENSSSCG00000000477	HELB
5	30697018	31020790	ENSSSCG00000000478	GRIP1
5	33858572	34033939	ENSSSCG00000000496	CCT2
5	35827473	35908385	ENSSSCG00000000512	TBC1D15
5	36274364	36658703	ENSSSCG00000000515	TRHDE
5	41570282	41879062	ENSSSCG00000000530
5	46290005	46482280	ENSSSCG00000000551	ARNTL2
5	53760818	54017186	ENSSSCG00000000588	PLEKHA5
5	56345871	56429368	ENSSSCG00000000598	SLC15A5
5	57019745	57263346	ENSSSCG00000000601	PTPRO
5	57600089	57626628	ENSSSCG00000000605	ERP27
5	58480526	58927583	ENSSSCG00000000614	GRIN2B
5	59413042	59491536	ENSSSCG00000000619	FAM234B
5	60332451	60357897	ENSSSCG00000000623	BCL2L14
5	64519186	65002098	ENSSSCG00000000712	VWF
5	65759160	65788646	ENSSSCG00000000719	NDUFA9
5	65656289	65842142	ENSSSCG00000000720	AKAP3
5	66665263	66838922	ENSSSCG00000000730	PRMT8
5	66443491	66661654	ENSSSCG00000000732	CRACR2A
5	66913769	67106233	ENSSSCG00000000735	TSPAN9
5	67291771	67305758	ENSSSCG00000000742	ITFG2
5	70391933	70660195	ENSSSCG00000000778	CPNE8
5	71299320	71673831	ENSSSCG00000000783	SLC2A13
5	75505098	75893454	ENSSSCG00000000802	NELL2
5	79787995	80067816	ENSSSCG00000000837	CHST11
5	80168523	80288075	ENSSSCG00000000843	TXNRD1
5	82361871	82460814	ENSSSCG00000000862	GNPTAB
5	85166628	85258364	ENSSSCG00000000884	APAF1
5	87486512	87518515	ENSSSCG00000000891	LTA4H
5	88104234	88229805	ENSSSCG00000000901	FGD6
5	89242169	89586239	ENSSSCG00000000910	CRADD
5	91841194	91877447	ENSSSCG00000000918	EPYC
5	93132017	93222552	ENSSSCG00000000920	POC1B
5	96801326	97093718	ENSSSCG00000000934	LRRIQ1
5	99819405	100279028	ENSSSCG00000000940	PPFIA2
5	2528921	2787304	ENSSSCG00000000955	TBC1D22A
7	752239	1285550	ENSSSCG00000000994	GMDS
7	2785405	2966241	ENSSSCG00000000999	CDYL
7	1988695	2131709	ENSSSCG00000001004	SLC22A23
7	1882719	1909858	ENSSSCG00000001008	BPHL
7	1841236	1880699	ENSSSCG00000001009	RIPK1
7	1684216	1692910	ENSSSCG00000001011	SERPINB1
7	4862649	4915615	ENSSSCG00000001025	DSP
7	5058817	5211316	ENSSSCG00000001027	BMP6
7	7462212	7565369	ENSSSCG00000001038
7	9105802	9675230	ENSSSCG00000001052	PHACTR1
7	11600792	11748548	ENSSSCG00000001062	DTNBP1
7	12300999	12720718	ENSSSCG00000001065	ATXN1
7	13211573	13350962	ENSSSCG00000001068	CAP2
7	13947304	14586092	ENSSSCG00000001076	RNF144B
7	15910666	16685053	ENSSSCG00000001080	CDKAL1
7	30812920	30995361	ENSSSCG00000001534	ANKS1A
7	40106513	40459686	ENSSSCG00000001710	RUNX2
7	41640258	41769286	ENSSSCG00000001725	ADGRF5
7	41806393	41853657	ENSSSCG00000001726	ADGRF1
7	45447357	45925113	ENSSSCG00000001746	PKHD1
7	74294948	74552433	ENSSSCG00000001977	STXBP6
7	74952038	74974201	ENSSSCG00000001988	ADCY4
7	87889409	88032098	ENSSSCG00000002260
7	93475973	93628330	ENSSSCG00000002314	SMOC1
7	94303085	94380296	ENSSSCG00000002329	MAP3K9
7	94789887	95171117	ENSSSCG00000002332	SIPA1L1
7	95982739	96254303	ENSSSCG00000002333	DPF3
7	99158891	99375342	ENSSSCG00000002386
7	99514168	99699011	ENSSSCG00000002388	ESRRB
7	100263484	100334296	ENSSSCG00000002398	TMEM63C
7	110731668	110784855	ENSSSCG00000002428	TTC8
7	111039633	111451893	ENSSSCG00000002429	FOXN3
7	111576666	111766223	ENSSSCG00000002430	EFCAB11
7	111866983	111980663	ENSSSCG00000002432	KCNK13
7	112270161	112519208	ENSSSCG00000002436	TTC7B
7	113337035	113389588	ENSSSCG00000002443	TC2N
7	113423629	113522069	ENSSSCG00000002444	FBLN5
7	113524430	113600084	ENSSSCG00000002445	TRIP11
7	114237145	114273917	ENSSSCG00000002455	GOLGA5
7	114361968	114520793	ENSSSCG00000002457	ITPK1
7	115921370	115930421	ENSSSCG00000002483
6	1617651	1677132	ENSSSCG00000002652	KLHDC4
6	1677133	1766849	ENSSSCG00000002653
6	2003704	2013759	ENSSSCG00000002657
6	3786325	3899139	ENSSSCG00000002667	ZDHHC7
6	4808255	5832188	ENSSSCG00000002684	CDH13
6	6654388	6881662	ENSSSCG00000002689	CMIP
6	9957763	10120510	ENSSSCG00000002696	VAT1L
6	13683799	13791241	ENSSSCG00000002729	VAC14
6	14391146	14420663	ENSSSCG00000002730	CALB2
6	28938290	29025357	ENSSSCG00000002764	SMPD3
6	28428883	28456687	ENSSSCG00000002767	TSNAXIP1
6	28132115	28183788	ENSSSCG00000002774	RIPOR1
6	19603399	19629174	ENSSSCG00000002817	DRC7
6	29998488	30056862	ENSSSCG00000002828	LPCAT2
6	30058594	30086982	ENSSSCG00000002829	MMP2
6	32494170	32609928	ENSSSCG00000002835	TOX3
6	34932594	35299692	ENSSSCG00000002838	ZNF423
6	44241257	44357772	ENSSSCG00000002877
6	53583965	53603366	ENSSSCG00000003125	ELSPBP1
6	53605428	53617721	ENSSSCG00000003126	CABP5
6	53620483	53686562	ENSSSCG00000003128	LIG1
6	53660329	53680228	ENSSSCG00000003129	ZSWIM9
6	53806174	53847788	ENSSSCG00000003133	GRIN2D
6	53849850	53859385	ENSSSCG00000003134	GRWD1
6	67396563	67410258	ENSSSCG00000003382	TAS1R1
6	69973387	69998548	ENSSSCG00000003393	TMEM201
6	71286989	71412888	ENSSSCG00000003413	MTOR
6	73019057	73049998	ENSSSCG00000003451	PDPN
6	74732169	74774311	ENSSSCG00000003464	DNAJC16
6	77780681	77912617	ENSSSCG00000003493	CAPZB
6	78434337	78445956	ENSSSCG00000003499
6	88323286	88349963	ENSSSCG00000003606	SPOCD1
6	92880301	93128582	ENSSSCG00000003640	GRIK3
3	126107412	126220309	ENSSSCG00000003663	HPCAL1
6	99062354	99177958	ENSSSCG00000003684	MTCL1
6	101420396	101671170	ENSSSCG00000003687	EPB41L3
6	102333403	103199838	ENSSSCG00000003690	DLGAP1
6	108548837	108805693	ENSSSCG00000003709	LAMA3
6	108997730	109221010	ENSSSCG00000003712	OSBPL1A
6	111465123	111719888	ENSSSCG00000003721	CHST9
6	116100370	116325331	ENSSSCG00000003731	GAREM1
6	116510847	116611632	ENSSSCG00000003733	KLHL14
6	117631227	118334105	ENSSSCG00000003737	NOL4
6	118817947	119019458	ENSSSCG00000003738	MAPRE2
6	121066749	121381029	ENSSSCG00000003748	CELF4
6	135243934	135281370	ENSSSCG00000003766	DNAJB4
6	135393887	135513240	ENSSSCG00000003770	MIGA1
6	135745886	136020542	ENSSSCG00000003773	AK5
6	142735890	143274231	ENSSSCG00000003793	LRRC7
6	144242656	144555880	ENSSSCG00000003795	WLS
6	146166681	146720127	ENSSSCG00000003805	PDE4B
6	148315283	148761721	ENSSSCG00000003811	ROR1
6	149747529	149972158	ENSSSCG00000003818	DOCK7
6	152754921	153213170	ENSSSCG00000003828	FGGY
6	154936439	155374403	ENSSSCG00000003833	DAB1
6	159036821	159061327	ENSSSCG00000003851	CPT2
6	160137018	160168222	ENSSSCG00000003867	TXNDC12
6	161166996	161603725	ENSSSCG00000003877	FAF1
6	164718444	164737552	ENSSSCG00000003894	CYP4B1
6	168765538	168870299	ENSSSCG00000003965	CCDC30
6	169999818	170189354	ENSSSCG00000003971	SCMH1
1	5465511	6730881	ENSSSCG00000004032	PRKN
1	6772506	6883555	ENSSSCG00000004033	AGPAT4
1	7110072	7207402	ENSSSCG00000004039	SLC22A3
1	7368103	7472548	ENSSSCG00000004044	IGF2R
1	7598735	7612811	ENSSSCG00000004049	ACAT2
1	8403453	8452750	ENSSSCG00000004058	EZR
1	9791629	10227947	ENSSSCG00000004064	ARID1B
1	11767640	12122348	ENSSSCG00000004070	SCAF8
1	12528672	12702443	ENSSSCG00000004074	OPRM1
1	13340354	13442058	ENSSSCG00000004075	RGS17
1	14507602	14751051	ENSSSCG00000004087	CCDC170
1	16139496	16198969	ENSSSCG00000004101	LRP11
1	16198223	16249531	ENSSSCG00000004103	PCMT1
1	18345363	18513252	ENSSSCG00000004113	STXBP5
1	20511240	21048787	ENSSSCG00000004123	UTRN
1	21127559	21159691	ENSSSCG00000004125	STX11
1	21913239	22165083	ENSSSCG00000004136	AIG1
1	25432706	25447594	ENSSSCG00000004145	ABRACL
1	25481342	25565278	ENSSSCG00000004146	REPS1
1	27037165	27061093	ENSSSCG00000004156	IFNGR1
1	28566266	28760468	ENSSSCG00000004166	AHI1
1	32418217	32630643	ENSSSCG00000004199	EPB41L2
1	33527734	33717977	ENSSSCG00000004205	ARHGAP18
1	35697065	35774488	ENSSSCG00000004215	KIAA0408
1	37666748	37761760	ENSSSCG00000004225	TPD52L1
1	44239383	44287198	ENSSSCG00000004253
1	44276675	44374143	ENSSSCG00000004254	DCBLD1
1	67331941	67657085	ENSSSCG00000004358	ASCC3
1	72515942	72826360	ENSSSCG00000004371	CRYBG1
1	73549307	73722403	ENSSSCG00000004379	SOBP
1	74000684	74078582	ENSSSCG00000004382	SEC63
1	74139330	74181084	ENSSSCG00000004383	OSTM1
1	74271042	74292681	ENSSSCG00000004384	NR2E1
1	74306453	74349335	ENSSSCG00000004385	SNX3
1	75692932	75847528	ENSSSCG00000004405	FIG4
1	75463222	75508271	ENSSSCG00000004413	PPIL6
1	75229861	75431569	ENSSSCG00000004415
1	81605700	81714250	ENSSSCG00000004434	FRK
1	82360563	82387717	ENSSSCG00000004450	LGSN
1	82794964	82991104	ENSSSCG00000004454	ME1
1	83847812	83850881	ENSSSCG00000004458	TPBG
1	89992866	90137734	ENSSSCG00000004478	MYO6
1	92048461	92286747	ENSSSCG00000004485	CD109
1	94295637	94663029	ENSSSCG00000004490	SETBP1
1	95255632	95320607	ENSSSCG00000004491	SLC14A2
1	95354805	95381492	ENSSSCG00000004492	SLC14A1
1	95475447	95492709	ENSSSCG00000004493	SIGLEC15
1	95625800	95750875	ENSSSCG00000004499	ATP5F1A
1	96079709	96276992	ENSSSCG00000004503	LOXHD1
1	98510229	98542382	ENSSSCG00000004507	SMAD7
1	98638339	99024642	ENSSSCG00000004508	DYM
1	99417231	99809899	ENSSSCG00000004511
1	100107935	100291585	ENSSSCG00000004520	MAPK4
1	104719137	105079919	ENSSSCG00000004535	TCF4
1	110719190	111477703	ENSSSCG00000004576	RORA
1	112677810	112901999	ENSSSCG00000004587	MYO1E
1	114287626	114386473	ENSSSCG00000004598
1	119805039	119897073	ENSSSCG00000004625	LEO1
1	122215878	122542224	ENSSSCG00000004651	GALK2
6	147775042	148305330	ENSSSCG00000004829	CACHD1
1	141494883	141667339	ENSSSCG00000004830
1	143109218	143419957	ENSSSCG00000004840	OTUD7A
1	157841510	157866913	ENSSSCG00000004889	SERPINB10
1	157872212	157886753	ENSSSCG00000004890	SERPINB2
1	157953870	157998842	ENSSSCG00000004891	SERPINB7
1	158233051	158270679	ENSSSCG00000004893	VPS4B
1	158642813	158862706	ENSSSCG00000004896	PHLPP1
1	158962511	159022072	ENSSSCG00000004897	ZCCHC2
1	159128038	159187481	ENSSSCG00000004898	TNFRSF11A
1	159207616	159317641	ENSSSCG00000004899	RELCH
1	162364055	162737492	ENSSSCG00000004919	NEDD4L
1	164657086	164735083	ENSSSCG00000004948	SMAD6
1	165127994	165436771	ENSSSCG00000004951	AAGAB
1	165458258	165740319	ENSSSCG00000004955	MAP2K5
1	167154627	167234807	ENSSSCG00000004968	PAQR5
1	168751423	169323977	ENSSSCG00000004980	THSD4
1	176770047	177593677	ENSSSCG00000005002	MDGA2
1	179604921	179727608	ENSSSCG00000005009	KLHDC2
1	181699112	181772750	ENSSSCG00000005030	NID2
1	190205678	190439433	ENSSSCG00000005095
1	191535300	191925353	ENSSSCG00000005106	NTRK3
1	193911965	194264354	ENSSSCG00000005110	SYNE2
1	194439820	194475926	ENSSSCG00000005112	WDR89
1	203059588	203333792	ENSSSCG00000005167	SLC24A2
1	217629331	218117267	ENSSSCG00000005224	GLIS3
1	221634524	221836483	ENSSSCG00000005243	PGM5
1	222658350	222725160	ENSSSCG00000005249	FAM189A2
1	222758508	222990335	ENSSSCG00000005250	APBA1
1	223836213	224680190	ENSSSCG00000005257	TRPM3
1	236196872	236256103	ENSSSCG00000005307
1	238139789	238153071	ENSSSCG00000005349	GRHPR
1	238371336	238511716	ENSSSCG00000005352	FRMPD1
1	246768150	246916650	ENSSSCG00000005426	FSD1L
1	250226594	250368846	ENSSSCG00000005446	EPB41L4B
1	256544928	256780779	ENSSSCG00000005498	PAPPA
1	256825486	257740977	ENSSSCG00000005502	ASTN2
1	262456155	262483035	ENSSSCG00000005533	PTGS1
1	265322015	265570887	ENSSSCG00000005589	NR6A1
1	265947326	266028558	ENSSSCG00000005602	GAPVD1
1	267480750	267770442	ENSSSCG00000005607	RALGPS1
1	267639636	267672923	ENSSSCG00000005608	ANGPTL2
1	267771636	267923392	ENSSSCG00000005609	GARNL3
1	268010297	268065930	ENSSSCG00000005614	NIBAN2
1	268215993	268233171	ENSSSCG00000005616	TTC16
1	268991410	269030458	ENSSSCG00000005655	DYNC2I2
1	269081270	269121888	ENSSSCG00000005659	ZER1
1	269853399	269902637	ENSSSCG00000005680	PRRX2
1	271724910	271928367	ENSSSCG00000005720	MED27
1	272095358	272170750	ENSSSCG00000005724	SETX
1	272217072	272363722	ENSSSCG00000005727	CFAP77
1	273971971	274085426	ENSSSCG00000005751	COL5A1
1	96671793	96729441	ENSSSCG00000005771	HDHD2
4	4069076	4313196	ENSSSCG00000005938	COL22A1
4	4373944	4658020	ENSSSCG00000005939	FAM135B
4	6282075	6446390	ENSSSCG00000005941	KHDRBS3
4	8158396	8382435	ENSSSCG00000005948	TG
4	8670176	8970342	ENSSSCG00000005953	KCNQ3
4	14933324	15105406	ENSSSCG00000005975	MTSS1
4	16214897	16287819	ENSSSCG00000005987	TBC1D31
4	18608883	18671519	ENSSSCG00000005996	MRPL13
4	18690197	19060783	ENSSSCG00000005997	COL14A1
4	19180280	19278592	ENSSSCG00000006000	TAF2
4	20645809	20935564	ENSSSCG00000006009	EXT1
4	22911039	23158769	ENSSSCG00000006018	TRPS1
4	35371136	35564919	ENSSSCG00000006060	GRHL2
4	35767242	35927620	ENSSSCG00000006061
4	36137639	36227690	ENSSSCG00000006063	PABPC1
4	39480676	39967629	ENSSSCG00000006087	CPQ
4	44599760	44743448	ENSSSCG00000006115	RUNX1T1
4	51591214	51606332	ENSSSCG00000006147
4	51785375	52557785	ENSSSCG00000006149	RALYL
14	111586286	111624073	ENSSSCG00000006165	SEC31B
4	61114497	61142811	ENSSSCG00000006172	PI15
4	62139505	62455501	ENSSSCG00000006179	STAU2
4	62880267	63277761	ENSSSCG00000006185	KCNB2
4	63306738	63558485	ENSSSCG00000006186	TRPA1
4	65595949	65778884	ENSSSCG00000006197	SULF1
4	66715234	67116135	ENSSSCG00000006199	PREX2
4	67158043	67411593	ENSSSCG00000006200	CPA6
4	72082685	72257226	ENSSSCG00000006230	CLVS1
4	72800624	72882147	ENSSSCG00000006232
4	73047847	73141991	ENSSSCG00000006233	CA8
4	74236830	74298193	ENSSSCG00000006236	NSMAF
4	74612527	74745989	ENSSSCG00000006240	FAM110B
4	75525555	75561444	ENSSSCG00000006243	PENK
4	79687359	79847281	ENSSSCG00000006274	PRKDC
4	92176745	92290610	ENSSSCG00000006453	KIRREL1
4	97888460	97913283	ENSSSCG00000006625	RFX5
4	104664015	104905463	ENSSSCG00000006743	SLC22A15
4	109722928	109763645	ENSSSCG00000006808	SLC16A4
4	109919150	109974235	ENSSSCG00000006811	SLC6A17
4	110092528	110132647	ENSSSCG00000006816	AHCYL1
4	117314845	117396496	ENSSSCG00000006860	SLC30A7
4	117396615	117420714	ENSSSCG00000006861	EXTL2
4	117635861	117805254	ENSSSCG00000006864	CDC14A
4	117875002	117937561	ENSSSCG00000006866	DBT
4	119931458	120712462	ENSSSCG00000006878	DPYD
4	122343405	122459131	ENSSSCG00000006885	ALG14
4	123202632	123331144	ENSSSCG00000006890	ABCA4
4	123394761	123474519	ENSSSCG00000006892	DNTTIP2
4	123440571	123666598	ENSSSCG00000006893	BCAR3
4	125101190	125316796	ENSSSCG00000006911	TGFBR3
4	125522317	125606882	ENSSSCG00000006912	HFM1
4	127370460	127451410	ENSSSCG00000006923	GBP2
4	127451516	127507760	ENSSSCG00000006925	KYAT3
4	127522524	127571378	ENSSSCG00000006926	GTF2B
4	127573703	127709943	ENSSSCG00000006927	PKN2
4	1191845	1202504	ENSSSCG00000006959	ZNF696
17	481527	484859	ENSSSCG00000006966	CLDN23
17	1170195	1637162	ENSSSCG00000006970	DLC1
17	9789826	10196473	ENSSSCG00000007010	ZMAT4
17	10763876	10985191	ENSSSCG00000007022	ANK1
17	11289690	11348553	ENSSSCG00000007030	IKBKB
17	12645747	13264199	ENSSSCG00000007034	PSD3
17	14777683	14970100	ENSSSCG00000007046	TRMT6
17	17007261	17745312	ENSSSCG00000007056	PLCB1
17	24871985	25188204	ENSSSCG00000007080	KIF16B
17	27270214	27780529	ENSSSCG00000007100	SLC24A3
17	31548635	31591966	ENSSSCG00000007140	SMOX
17	32977995	33048080	ENSSSCG00000007172	TMC2
17	33735160	33821214	ENSSSCG00000007181
17	36072122	36325074	ENSSSCG00000007249	NOL4L
17	36681740	36699988	ENSSSCG00000007259	BPIFA2
17	41900671	42086646	ENSSSCG00000007352	DHX35
17	47615168	47630574	ENSSSCG00000007391	MATN4
17	48191988	48231294	ENSSSCG00000007437	SLC12A5
17	48966814	49243747	ENSSSCG00000007453	EYA2
17	51039956	51144696	ENSSSCG00000007462	KCNB1
17	51259786	51356803	ENSSSCG00000007465	B4GALT5
17	52017104	52086736	ENSSSCG00000007469	PTPN1
17	52743570	52906821	ENSSSCG00000007477	NFATC2
17	58659642	58708128	ENSSSCG00000007515	APCDD1L
3	327199	425165	ENSSSCG00000007542	PRKAR1B
3	1861200	1903036	ENSSSCG00000007568	IQCE
3	5113230	5145634	ENSSSCG00000007590	PMS2
3	5322255	5409178	ENSSSCG00000007599	LMTK2
3	9317114	9669998	ENSSSCG00000007681	CUX1
3	13565480	14794365	ENSSSCG00000007727	AUTS2
3	16990990	17025948	ENSSSCG00000007751	SEPTIN14
3	26305453	26360885	ENSSSCG00000007866	TMC7
3	26210077	26279720	ENSSSCG00000007868	TMC5
3	27158874	27492892	ENSSSCG00000007872	XYLT1
3	29266236	29306116	ENSSSCG00000007881	ERCC4
3	44214000	44267110	ENSSSCG00000008101	FBLN7
3	53941684	53981678	ENSSSCG00000008176	LONRF2
3	56277143	56470357	ENSSSCG00000008192	TMEM131
3	57423875	57506247	ENSSSCG00000008208	EIF2AK3
3	57968237	58003505	ENSSSCG00000008213	CD8B
3	59588472	59708462	ENSSSCG00000008242	KCMF1
3	68417915	68494421	ENSSSCG00000008263	M1AP
3	68918933	69020986	ENSSSCG00000008292	TET3
3	69054760	69091341	ENSSSCG00000008293	DGUOK
3	71020141	71246967	ENSSSCG00000008312	DYSF
3	71560738	71591856	ENSSSCG00000008314	ATP6V1B1
3	76523589	76649650	ENSSSCG00000008357	SPRED2
3	84958384	85165656	ENSSSCG00000008396	CCDC85A
3	93168852	93185653	ENSSSCG00000008429	EPCAM
3	94349889	94909020	ENSSSCG00000008444	PRKCE
3	107986528	108080151	ENSSSCG00000008522	XDH
3	108223995	108620615	ENSSSCG00000008524	GALNT14
3	110231955	110365062	ENSSSCG00000008534	WDR43
3	112155541	112252968	ENSSSCG00000008560	DPYSL5
3	114635362	114656023	ENSSSCG00000008589	WDCP
3	114871161	115177467	ENSSSCG00000008593	KLHL29
3	118521296	118932446	ENSSSCG00000008606	OSR1
3	119413054	119451441	ENSSSCG00000008607
3	125494417	125507239	ENSSSCG00000008631	SLC66A3
3	125861432	125956887	ENSSSCG00000008635	NOL10
3	128747726	128805483	ENSSSCG00000008646	RNF144A
3	131095460	131195471	ENSSSCG00000008651
8	1069054	1198445	ENSSSCG00000008684	POLN
8	1225306	1312992	ENSSSCG00000008689	ZFYVE28
8	1353236	1380637	ENSSSCG00000008690	RNF4
8	1809785	1934024	ENSSSCG00000008697	HTT
8	4492340	4616266	ENSSSCG00000008710	JAKMIP1
8	2916788	3054966	ENSSSCG00000008721	ABLIM2
8	10779332	10898193	ENSSSCG00000008738	CC2D2A
8	16897317	17137315	ENSSSCG00000008754	GBA3
8	18537868	18620883	ENSSSCG00000008756	DHX15
8	20456363	20609282	ENSSSCG00000008762	STIM2
8	30114602	30274165	ENSSSCG00000008785	FAM114A1
8	32433030	32792546	ENSSSCG00000008799	LIMCH1
8	33058464	33113287	ENSSSCG00000008801	SLC30A9
8	36198060	36262430	ENSSSCG00000008809	GABRG1
8	37530815	37809761	ENSSSCG00000008813	CORIN
8	38732820	38793234	ENSSSCG00000008829	OCIAD2
8	68572471	68644221	ENSSSCG00000008944	NPFFR2
8	73305435	73778238	ENSSSCG00000008990
8	73502664	73958083	ENSSSCG00000008991	FRAS1
8	75411991	75446850	ENSSSCG00000009002	TLR2
8	77169566	77323859	ENSSSCG00000009015	GATB
8	82596659	82783691	ENSSSCG00000009037	ZNF827
8	84811772	85514518	ENSSSCG00000009050	INPP4B
8	86088013	86332935	ENSSSCG00000009053	RNF150
8	100917321	101241148	ENSSSCG00000009084	SPATA5
8	101737086	101937156	ENSSSCG00000009090	KIAA1109
8	109306793	109821078	ENSSSCG00000009125
8	112234365	112330046	ENSSSCG00000009134	EGF
8	112670533	112762858	ENSSSCG00000009142	SEC24B
8	113363049	113384783	ENSSSCG00000009144	ETNPPL
8	118605293	118684039	ENSSSCG00000009169	SLC39A8
8	119428743	119754650	ENSSSCG00000009172	PPP3CA
8	120567390	120623454	ENSSSCG00000009177	DNAJB14
8	121266764	121282311	ENSSSCG00000009185	ADH5
8	122115066	122441327	ENSSSCG00000009188	STPG2
8	125409507	125488436	ENSSSCG00000009193	SMARCAD1
8	125819951	126434793	ENSSSCG00000009197	GRID2
8	129113956	129173392	ENSSSCG00000009202	MMRN1
8	129248819	129388307	ENSSSCG00000009203	SNCA
8	130346214	130527451	ENSSSCG00000009208
8	130527610	130532705	ENSSSCG00000009211
8	130775472	130998660	ENSSSCG00000009215	ABCG2
8	131285239	131472785	ENSSSCG00000009220	DMP1
8	131472576	131569993	ENSSSCG00000009225	HSD17B11
8	131634162	131700096	ENSSSCG00000009226	KLHL8
8	132249635	132776820	ENSSSCG00000009228	MAPK10
8	132761689	133242298	ENSSSCG00000009229	ARHGAP24
8	135330917	135398269	ENSSSCG00000009242	LIN54
8	135420884	135495121	ENSSSCG00000009244	SEC31A
8	135507296	135634021	ENSSSCG00000009245	SCD5
8	135775745	135802388	ENSSSCG00000009246	ENOPH1
11	2543764	2640738	ENSSSCG00000009283	TNFRSF19
11	2670000	2790733	ENSSSCG00000009290	MIPEP
11	2806674	3047354	ENSSSCG00000009293
11	4054209	4181093	ENSSSCG00000009298	CDK8
11	4261177	4366254	ENSSSCG00000009300	WASF3
11	4612277	4689432	ENSSSCG00000009302	USP12
11	5361788	5455359	ENSSSCG00000009314	FLT3
11	5486889	5614454	ENSSSCG00000009319	PAN3
11	5620700	5795264	ENSSSCG00000009320	FLT1
11	7001314	7085318	ENSSSCG00000009326	KATNAL1
11	7598731	7729859	ENSSSCG00000009333
11	8266716	8321022	ENSSSCG00000009336	RXFP2
11	8343265	8765082	ENSSSCG00000009338	FRY
11	10145974	10527268	ENSSSCG00000009349	RFC3
11	24784407	24971045	ENSSSCG00000009431	DGKH
11	33258063	33440127	ENSSSCG00000009449	TDRD3
11	49164141	49432858	ENSSSCG00000009473	MYCBP2
11	51420166	51560305	ENSSSCG00000009480	NDFIP2
11	65027732	65147242	ENSSSCG00000009500	CLDN10
11	65516296	66186846	ENSSSCG00000009503	HS6ST3
11	66385802	66641653	ENSSSCG00000009505	MBNL2
11	68507877	68767546	ENSSSCG00000009519	CLYBL
11	71047387	71074603	ENSSSCG00000009530
11	75739318	76135265	ENSSSCG00000009543
14	957081	1078509	ENSSSCG00000009584	SEMA4D
14	2804061	3035241	ENSSSCG00000009593	ROR2
14	4243557	4278989	ENSSSCG00000009601	SLC18A1
14	5743582	5837445	ENSSSCG00000009605	GFRA2
14	6321870	6346870	ENSSSCG00000009613	DMTN
14	6966866	7173203	ENSSSCG00000009631	PEBP4
14	7257509	7359315	ENSSSCG00000009633
14	11615635	11747284	ENSSSCG00000009672
14	11832134	11940069	ENSSSCG00000009674	ELP3
14	12560468	12692431	ENSSSCG00000009681	INTS9
14	13335420	13778619	ENSSSCG00000009684	PRSS55
14	14084981	14381402	ENSSSCG00000009693	XKR6
14	19825115	20034763	ENSSSCG00000009709	MFAP3L
14	20621981	20682232	ENSSSCG00000009717	CBR4
14	21754463	22121051	ENSSSCG00000009722	SPOCK3
14	24059019	24241176	ENSSSCG00000009745	ADGRD1
14	26205618	26611566	ENSSSCG00000009753	TMEM132C
14	27707897	28075396	ENSSSCG00000009754
14	28624702	28819404	ENSSSCG00000009761	NCOR2
14	29095486	29249864	ENSSSCG00000009765	DNAH10
14	29250404	29297663	ENSSSCG00000009766	ATP6V0A2
14	29297881	29332720	ENSSSCG00000009768	TCTN2
14	29335580	29355436	ENSSSCG00000009769	GTF2H3
14	30242142	30261602	ENSSSCG00000009791	RSRC2
14	33009867	33196286	ENSSSCG00000009839	CIT
14	38082077	38204754	ENSSSCG00000009868	RBM19
14	38668138	38773186	ENSSSCG00000009879	TPCN1
14	49686197	49787688	ENSSSCG00000010062	CABIN1
14	49840305	49862317	ENSSSCG00000010067	MIF
14	56786918	57107006	ENSSSCG00000010162	SLC35F3
14	57424904	57481988	ENSSSCG00000010164	MAP3K21
14	58117570	58352505	ENSSSCG00000010169	SIPA1L2
14	58604784	59058289	ENSSSCG00000010170	DISC1
14	74223089	74733834	ENSSSCG00000010278	CDH23
14	76535095	76592909	ENSSSCG00000010311	CAMK2G
14	81455127	81647949	ENSSSCG00000010329	ZMIZ1
14	86539896	87227394	ENSSSCG00000010352	GRID1
14	89607608	89739272	ENSSSCG00000010385	VSTM4
14	97560785	98793318	ENSSSCG00000010429	PRKG1
14	99147272	99455902	ENSSSCG00000010433	SGMS1
14	105051920	105123022	ENSSSCG00000010480	PDE6C
14	106735492	106794777	ENSSSCG00000010493	PDLIM1
14	106895763	107137767	ENSSSCG00000010494	SORBS1
14	115191135	115196783	ENSSSCG00000010610
14	115587215	116198111	ENSSSCG00000010617	SORCS3
14	121271513	121336034	ENSSSCG00000010627	PDCD4
14	122828098	122848579	ENSSSCG00000010635	ZDHHC6
14	124460351	124521096	ENSSSCG00000010648	CCDC186
14	124580281	124628791	ENSSSCG00000010649	VWA2
14	129032076	129075484	ENSSSCG00000010681	SFXN4
14	130511592	130674541	ENSSSCG00000010692	WDR11
14	134002216	134154604	ENSSSCG00000010732	FAM53B
14	134329941	134487755	ENSSSCG00000010739	CTBP2
14	135302810	135682159	ENSSSCG00000010746	ADAM12
14	140736735	140898726	ENSSSCG00000010765	INPP5A
10	2963527	3367623	ENSSSCG00000010809	BRINP3
10	6712841	7030063	ENSSSCG00000010814	ESRRG
10	11315859	11337151	ENSSSCG00000010832	HHIPL2
10	11466004	11486974	ENSSSCG00000010836	BROX
10	11950900	12322360	ENSSSCG00000010840	RGS7
10	13735170	13773071	ENSSSCG00000010853	EPHX1
10	13769603	13814020	ENSSSCG00000010854	TMEM63A
10	15042170	15132654	ENSSSCG00000010863	AHCTF1
10	16441447	16741339	ENSSSCG00000010872	AKT3
10	17558648	17661592	ENSSSCG00000010878
10	17711443	18219870	ENSSSCG00000010879	KIF26B
10	20395462	20636247	ENSSSCG00000010900	DENND1B
10	20997243	21124283	ENSSSCG00000010904	NEK7
10	23885797	24102341	ENSSSCG00000010915	NAV1
10	24465041	24637360	ENSSSCG00000010925	PPP1R12B
10	24638704	24669846	ENSSSCG00000010926	SYT2
10	24925404	24931976	ENSSSCG00000010929	CYB5R1
10	24868040	24931711	ENSSSCG00000010931
10	25822913	25866871	ENSSSCG00000010937	HSD17B3
10	27724644	27954350	ENSSSCG00000010949	DAPK1
10	29066176	29098769	ENSSSCG00000010954
10	29118314	29219018	ENSSSCG00000010955	GOLM1
10	29440145	29590454	ENSSSCG00000010957	AGTPBP1
10	30033379	30429882	ENSSSCG00000010959	NTRK2
10	33470106	33865231	ENSSSCG00000011003	NDUFB6
10	33865959	33933453	ENSSSCG00000011004	TOPORS
10	38389331	38415903	ENSSSCG00000011010	C9orf72
10	40764362	40872854	ENSSSCG00000011018	MTPAP
10	40951806	40997072	ENSSSCG00000011020	JCAD
10	41177977	41462766	ENSSSCG00000011022	SVIL
10	43601674	43755140	ENSSSCG00000011034	ST8SIA6
10	44421666	44885424	ENSSSCG00000011040	CACNB2
10	45079047	45289422	ENSSSCG00000011042	RSU1
10	46449779	46601093	ENSSSCG00000011047	FAM171A1
10	39276511	39462872	ENSSSCG00000011069	ODAD2
10	39532377	39798356	ENSSSCG00000011070	MPP7
10	50286073	50310591	ENSSSCG00000011071	THNSL1
10	50706711	51205618	ENSSSCG00000011075	KIAA1217
10	53604600	53958047	ENSSSCG00000011090	NEBL
10	57929131	58086872	ENSSSCG00000011107	CCNY
10	59205262	59630102	ENSSSCG00000011111	CAMK1D
10	59765703	59790159	ENSSSCG00000011113	NUDT5
10	60506482	61084861	ENSSSCG00000011121
10	63422186	63576378	ENSSSCG00000011127	TAF3
10	63688406	63767125	ENSSSCG00000011129	ITIH5
10	64443251	64600339	ENSSSCG00000011131	PRKCQ
10	67022652	67082451	ENSSSCG00000011158	PFKP
10	68148087	68467189	ENSSSCG00000011160	ADARB2
10	25283932	25341645	ENSSSCG00000011167	ZNF782
10	25371277	25392667	ENSSSCG00000011168	ZNF510
13	367720	963353	ENSSSCG00000011178	CPNE4
13	1145284	1435652	ENSSSCG00000011181	NEK11
13	1438615	1612676	ENSSSCG00000011183	ATP2C1
13	2029946	2174384	ENSSSCG00000011186
13	2638384	2654795	ENSSSCG00000011190	METTL6
13	2766361	2840902	ENSSSCG00000011192	HACL1
13	2840456	2903680	ENSSSCG00000011193	BTD
13	6104537	6532592	ENSSSCG00000011204	KCNH8
13	6824503	6898764	ENSSSCG00000011205	EFHB
13	12507138	12575583	ENSSSCG00000011213	TOP2B
13	17651165	18031518	ENSSSCG00000011230	OSBPL10
13	18372194	18426964	ENSSSCG00000011234	CMTM7
13	20934871	21088421	ENSSSCG00000011238	ARPP21
13	22182321	22655704	ENSSSCG00000011245	ITGA9
13	40486282	40768664	ENSSSCG00000011482	CFAP20DC
13	45620367	45968152	ENSSSCG00000011495	PRICKLE2
13	46034816	46207006	ENSSSCG00000011496	ADAMTS9
13	55648491	56018871	ENSSSCG00000011522	CNTN3
13	58974198	59642133	ENSSSCG00000011527	CNTN4
13	65948542	66019078	ENSSSCG00000011546	MTMR14
13	70094079	70173547	ENSSSCG00000011600	SLC6A6
13	72254464	72365493	ENSSSCG00000011621	SEC61A1
13	72299098	72365512	ENSSSCG00000011622	KBTBD12
13	73730171	73831701	ENSSSCG00000011629	ACAD11
13	89396685	89463538	ENSSSCG00000011700	CP
13	98859005	99056626	ENSSSCG00000011728	IQCJ
13	123429995	123471929	ENSSSCG00000011794	SENP2
13	125782471	126489650	ENSSSCG00000011811	LPP
13	129875632	129997215	ENSSSCG00000011819	MB21D2
13	130440279	130589888	ENSSSCG00000011821
13	134081697	134124826	ENSSSCG00000011849	TNK2
13	134254969	134363265	ENSSSCG00000011853	RUBCN
13	137296856	137398471	ENSSSCG00000011870	PDIA5
13	138280363	138364253	ENSSSCG00000011878	CASR
13	175505366	176479482	ENSSSCG00000012001	ROBO1
13	177365717	179013542	ENSSSCG00000012002	ROBO2
13	182409183	182829807	ENSSSCG00000012018	CHODL
13	182829843	182987908	ENSSSCG00000012019	TMPRSS15
13	190276424	190286205	ENSSSCG00000012026	ADAMTS1
13	190361449	190412949	ENSSSCG00000012027	ADAMTS5
13	194745850	195234325	ENSSSCG00000012034	TIAM1
13	197509325	197519589	ENSSSCG00000012042	ATP5PO
13	199848038	199982480	ENSSSCG00000012054	DOP1B
13	200048131	200072556	ENSSSCG00000012056	CHAF1B
13	200407540	200608129	ENSSSCG00000012059	HLCS
13	200694616	200821912	ENSSSCG00000012062	TTC3
13	200869167	200926108	ENSSSCG00000012063	VPS26C
13	201243609	201525630	ENSSSCG00000012065	KCNJ6
13	203567129	204313713	ENSSSCG00000012072	DSCAM
13	204600735	204694836	ENSSSCG00000012074
13	205173515	205241458	ENSSSCG00000012084	PRDM15
13	207693698	207791796	ENSSSCG00000012089	ADARB1
1	8935091	9002770	ENSSSCG00000012314	SERAC1
1	9014551	9109103	ENSSSCG00000012315	SYNJ2
2	4187004	4194525	ENSSSCG00000012878
2	4394675	4523412	ENSSSCG00000012884	PPP6R3
2	5028935	5044295	ENSSSCG00000012903	PITPNM1
2	15616131	15672874	ENSSSCG00000013248	LRP4
2	15834702	15854179	ENSSSCG00000013256	ARHGAP1
2	15856860	15916109	ENSSSCG00000013257	ATG13
2	15917698	16119082	ENSSSCG00000013262	AMBRA1
2	17178637	17263880	ENSSSCG00000013276	PRDM11
2	17465632	17671594	ENSSSCG00000013278	TSPAN18
2	25604950	25848276	ENSSSCG00000013296	SLC1A2
2	26548852	26782178	ENSSSCG00000013303	ABTB2
2	32028091	32243924	ENSSSCG00000013331	METTL15
2	34931115	35463811	ENSSSCG00000013341	LUZP2
2	43843561	44015170	ENSSSCG00000013385	INSC
2	44967984	45299677	ENSSSCG00000013393	SPON1
2	74332106	74357016	ENSSSCG00000013511	HDGFL2
2	72326714	72391648	ENSSSCG00000013553	VAV1
2	65721808	65831751	ENSSSCG00000013754
2	77912761	77938855	ENSSSCG00000014003	MIER2
2	78076080	78115137	ENSSSCG00000014007	FLT4
2	79466978	79479146	ENSSSCG00000014027	GRM6
2	81641473	81753821	ENSSSCG00000014061	THOC3
2	84149358	84320799	ENSSSCG00000014079	ANKRD31
2	85732189	85750858	ENSSSCG00000014091	F2RL1
2	85949174	86323799	ENSSSCG00000014097
2	88122877	88255281	ENSSSCG00000014113	HOMER1
2	88843003	89046029	ENSSSCG00000014119	SERINC5
2	90437033	90739506	ENSSSCG00000014132
2	96122407	96296842	ENSSSCG00000014149	MEF2C
2	100934424	101291935	ENSSSCG00000014161	KIAA0825
2	116287198	116741955	ENSSSCG00000014203	MCC
2	117871336	118104508	ENSSSCG00000014211	YTHDC2
2	118439403	118882296	ENSSSCG00000014213	KCNN2
2	119892691	119940665	ENSSSCG00000014219	CDO1
2	120560095	120687106	ENSSSCG00000014224	SEMA6A
2	129880658	130026419	ENSSSCG00000014249	MARCHF3
2	131152127	131370466	ENSSSCG00000014256	FBN2
2	132145389	132409915	ENSSSCG00000014259	ADAMTS19
2	134116008	134207138	ENSSSCG00000014271	MEIKIN
2	135488545	136096788	ENSSSCG00000014293	FSTL4
2	137986826	138035582	ENSSSCG00000014311	SLC25A48
2	138191804	138225366	ENSSSCG00000014316	TGFBI
2	140263301	140324425	ENSSSCG00000014329	CDC25C
2	142166167	142306102	ENSSSCG00000014364	ANKHD1
2	142307025	142323475	ENSSSCG00000014366	APBB3
2	142361155	142378745	ENSSSCG00000014372	IK
2	143158584	143271147	ENSSSCG00000014387	DIAPH1
2	143540855	143595609	ENSSSCG00000014394	RNF14
2	144301335	144778086	ENSSSCG00000014399	ARHGAP26
2	148519678	148659462	ENSSSCG00000014418	STK32A
2	148781723	149045927	ENSSSCG00000014420	JAKMIP2
2	149251308	149382282	ENSSSCG00000014422	SPINK5
2	149698988	149972262	ENSSSCG00000014428	HTR4
2	150260217	150423211	ENSSSCG00000014430	ABLIM3
9	1183822	1278498	ENSSSCG00000014581	TUB
9	2191751	2394103	ENSSSCG00000014599	SYT9
9	7366521	7619926	ENSSSCG00000014820	FCHSD2
9	17576135	19546887	ENSSSCG00000014904	DLG2
9	19769640	19816167	ENSSSCG00000014912	CCDC83
9	20294885	20721776	ENSSSCG00000014919	ME3
9	30792539	31469858	ENSSSCG00000014975	CNTN5
9	31720605	31994581	ENSSSCG00000014976	ARHGAP42
9	32754099	32795303	ENSSSCG00000014980	CFAP300
9	34388636	34621244	ENSSSCG00000014994	PDGFD
9	36885212	37006396	ENSSSCG00000015010	EXPH5
9	39024830	39061683	ENSSSCG00000015018	C11orf53
9	40628750	40960608	ENSSSCG00000015045	NCAM1
9	40988918	41046900	ENSSSCG00000015047	TTC12
9	44597007	44642112	ENSSSCG00000015077	RNF214
9	45484999	45534863	ENSSSCG00000015089	JAML
9	47639971	48097872	ENSSSCG00000015131	GRIK4
9	50258971	50509799	ENSSSCG00000015144	GRAMD1B
9	52349717	52610680	ENSSSCG00000015211	PKNOX2
9	53491950	54063480	ENSSSCG00000015234	KIRREL3
9	64336499	64445663	ENSSSCG00000015273	ATP2B4
9	65279480	65352945	ENSSSCG00000015285	LRRN2
9	65910089	65954063	ENSSSCG00000015287	TMCC2
9	70499828	71310244	ENSSSCG00000015307	CDK14
9	83569920	84510087	ENSSSCG00000015355	DGKB
9	87449359	88186965	ENSSSCG00000015368	HDAC9
9	91729054	91821619	ENSSSCG00000015386	FAM126A
9	97114511	97513072	ENSSSCG00000015401	PCLO
9	103460857	103963965	ENSSSCG00000015426	RELN
9	105464468	105925601	ENSSSCG00000015432	ATXN7L1
9	105822868	105893688	ENSSSCG00000015433	CDHR3
9	107928867	108247680	ENSSSCG00000015445	NRCAM
9	108255083	108320264	ENSSSCG00000015446	PNPLA8
9	108357328	108393766	ENSSSCG00000015448	NME8
9	109252010	109280249	ENSSSCG00000015453	PDIA4
9	112931795	113305178	ENSSSCG00000015462	TPK1
9	113727849	113777769	ENSSSCG00000015474	PPFIA4
9	113927716	113941433	ENSSSCG00000015477	CHIT1
9	113973281	114067555	ENSSSCG00000015480	PRRC2C
9	114202454	114222569	ENSSSCG00000015483	METTL13
9	115871563	115987650	ENSSSCG00000015489	SLC9C2
9	116109982	116139427	ENSSSCG00000015492	DARS2
9	116090870	116109742	ENSSSCG00000015496	CENPL
9	116292601	117063501	ENSSSCG00000015499	RABGAP1L
9	117371828	117790243	ENSSSCG00000015508	TNR
9	117915441	118114259	ENSSSCG00000015509	COP1
9	118646910	118968970	ENSSSCG00000015513	ASTN1
9	119941862	120325126	ENSSSCG00000015519	RASAL2
9	120398944	120723312	ENSSSCG00000015523	RALGPS2
9	122931808	123317141	ENSSSCG00000015543	CACNA1E
9	123762815	123907648	ENSSSCG00000015548	RGSL1
9	124848337	125144253	ENSSSCG00000015563	RGL1
9	125613193	125844228	ENSSSCG00000015565	C1orf21
9	125908863	125983029	ENSSSCG00000015566	EDEM3
9	126007493	126172579	ENSSSCG00000015567	NIBAN1
9	126172301	126287623	ENSSSCG00000015568	RNF2
9	129035739	129248578	ENSSSCG00000015582	PTPN14
9	129532164	129580979	ENSSSCG00000015584	PROX1
9	130770428	130787462	ENSSSCG00000015595	ATF3
9	131275678	131374907	ENSSSCG00000015602	INTS7
9	132347028	132666867	ENSSSCG00000015607	HHAT
9	133105063	133141217	ENSSSCG00000015611	UTP25
9	133187740	133253072	ENSSSCG00000015613	C1orf74
9	133311834	133351197	ENSSSCG00000015618	LAMB3
9	135981773	136082975	ENSSSCG00000015626	VWC2
9	136105129	136186744	ENSSSCG00000015627	ZPBP
9	136188226	136235905	ENSSSCG00000015628	SPATA48
9	136580362	136742532	ENSSSCG00000015631	GRB10
9	136893351	137056101	ENSSSCG00000015632
9	67239427	67261276	ENSSSCG00000015648	EIF2D
15	7685968	8114505	ENSSSCG00000015670	GTDC1
15	8192605	8811795	ENSSSCG00000015671	ARHGAP15
15	8850665	8982945	ENSSSCG00000015673	KYNU
15	16071676	16206368	ENSSSCG00000015690	UBXN4
15	16230922	16413987	ENSSSCG00000015692	R3HDM1
15	16414757	16727842	ENSSSCG00000015694	ZRANB3
15	16753877	16816754	ENSSSCG00000015695	RAB3GAP1
15	16911090	16973993	ENSSSCG00000015696	MAP3K19
15	17106724	17163899	ENSSSCG00000015699	ACMSD
15	17262138	17543398	ENSSSCG00000015700	TMEM163
15	17544806	17918944	ENSSSCG00000015701	MGAT5
15	20619778	22011997	ENSSSCG00000015711	DPP10
15	23425669	23442980	ENSSSCG00000015712	DDX18
15	31585471	31685631	ENSSSCG00000015741	CFAP221
15	32600234	33267332	ENSSSCG00000015746	DLGAP2
15	33496988	33606928	ENSSSCG00000015747
15	34364050	35023152	ENSSSCG00000015748	CSMD1
15	37801116	37853472	ENSSSCG00000015755	AGPAT5
15	39037893	39133041	ENSSSCG00000015770	VEGFC
15	45546779	45656928	ENSSSCG00000015782	IRF2
15	46383431	46445643	ENSSSCG00000015792	LRP2BP
15	86947021	87029777	ENSSSCG00000016009	ITGA4
15	105681265	105819069	ENSSSCG00000016110	KIAA2012
15	105970427	106135730	ENSSSCG00000016113	BMPR2
15	106295902	106377555	ENSSSCG00000016115	ICA1L
15	107882452	108910662	ENSSSCG00000016123	PARD3B
15	110938191	111185324	ENSSSCG00000016141	PLEKHM3
15	111508910	111597828	ENSSSCG00000016148	PTH2R
15	112933498	112969578	ENSSSCG00000016156	ACADL
15	113209999	113339078	ENSSSCG00000016159	CPS1
15	115809180	116760790	ENSSSCG00000016166	SPAG16
15	116760611	116917567	ENSSSCG00000016168	VWC2L
15	117047839	117175851	ENSSSCG00000016170	BARD1
15	120492888	120590214	ENSSSCG00000016194	USP37
15	120463566	120492580	ENSSSCG00000016196	VIL1
15	121275048	121288472	ENSSSCG00000016214	STK16
15	123352813	123503126	ENSSSCG00000016230	EPHA4
15	128472228	128612379	ENSSSCG00000016244	COL4A4
15	129219918	129271244	ENSSSCG00000016255
15	129308622	129461089	ENSSSCG00000016256	SPHKAP
15	130414161	130754051	ENSSSCG00000016258	DNER
15	131299946	131383929	ENSSSCG00000016263
15	131738177	131761197	ENSSSCG00000016269
15	131807639	131912866	ENSSSCG00000016272	PSMD1
15	132376123	132426686	ENSSSCG00000016279	PDE6D
15	133120093	133169429	ENSSSCG00000016290	EFHD1
15	133501092	133626647	ENSSSCG00000016298	INPP5D
15	135441906	135993311	ENSSSCG00000016317	AGAP1
15	136153545	136321647	ENSSSCG00000016321	IQCA1
15	137283276	137439385	ENSSSCG00000016330
15	137740291	137765784	ENSSSCG00000016339	ILKAP
18	4529856	4748222	ENSSSCG00000016426
18	8449699	8843343	ENSSSCG00000016493	TMEM178B
18	9717292	9886682	ENSSSCG00000016504	TBXAS1
18	10977656	11045583	ENSSSCG00000016517	SVOPL
18	11416068	11532728	ENSSSCG00000016519	AKR1D1
18	11533183	11666113	ENSSSCG00000016520	CREB3L2
18	12219790	12311922	ENSSSCG00000016522	PTN
18	15105138	15906707	ENSSSCG00000016543	EXOC4
18	24372544	24867284	ENSSSCG00000016611	CADPS2
18	25045727	25228247	ENSSSCG00000016614	PTPRZ1
18	25655730	25937232	ENSSSCG00000016618	CPED1
18	26141506	26623034	ENSSSCG00000016621	KCND2
18	28130241	28573163	ENSSSCG00000016625	CTTNBP2
18	28627728	28817950	ENSSSCG00000016626	CFTR
18	34006688	34906268	ENSSSCG00000016650	IMMP2L
18	39412838	39950737	ENSSSCG00000016665	BMPER
18	41410768	41768804	ENSSSCG00000016671	ITPRID1
18	42924727	42987924	ENSSSCG00000016684	SCRN1
18	42991498	43071282	ENSSSCG00000016685	WIPF3
18	43209189	43509420	ENSSSCG00000016687
18	43559616	43689550	ENSSSCG00000016688	CPVL
18	44985425	45208347	ENSSSCG00000016695	HIBADH
18	48961023	49192433	ENSSSCG00000016725	TNS3
18	50046575	50143771	ENSSSCG00000016726	ADCY1
18	52404071	52697903	ENSSSCG00000016763	GLI3
16	508634	1521611	ENSSSCG00000016780	CTNND2
16	3563660	3921556	ENSSSCG00000016781	TRIO
16	4105165	4271171	ENSSSCG00000016784	ANKH
16	19547009	19920515	ENSSSCG00000016816	ADAMTS12
16	20576660	20617017	ENSSSCG00000016829	AGXT2
16	20618875	20810140	ENSSSCG00000016830	PRLR
16	21088292	21264853	ENSSSCG00000016831	SPEF2
16	21463012	21502550	ENSSSCG00000016835	SKP2
16	23403357	23606925	ENSSSCG00000016848	EGFLAM
16	23631195	24042240	ENSSSCG00000016850	LIFR
16	24333032	24507740	ENSSSCG00000016855	FYB1
16	27126286	27422268	ENSSSCG00000016866	GHR
16	30304760	30486414	ENSSSCG00000016882	PARP8
16	32336292	32437103	ENSSSCG00000016887	ITGA2
16	35231671	35658839	ENSSSCG00000016917	ANKRD55
16	37897300	39154586	ENSSSCG00000016929	PDE4D
16	41121144	41522669	ENSSSCG00000016938	IPO11
16	46434873	46523609	ENSSSCG00000016958	PIK3R1
16	48604627	48636183	ENSSSCG00000016975	PTCD2
16	51536564	51581030	ENSSSCG00000016992	NEURL1B
16	53843248	54248638	ENSSSCG00000017008	DOCK2
16	54553933	55220310	ENSSSCG00000017012	SLIT3
16	55373726	55412117	ENSSSCG00000017015	RARS1
16	55625298	56915287	ENSSSCG00000017018	TENM2
16	63227394	63292603	ENSSSCG00000017036	CCNJL
16	64359000	64752243	ENSSSCG00000017046	EBF1
16	65715622	65814760	ENSSSCG00000017052	ADAM19
16	65852588	66001559	ENSSSCG00000017054	CYFIP2
16	66452416	66887924	ENSSSCG00000017063	SGCD
16	68723995	68961287	ENSSSCG00000017072	GALNT10
16	71926133	71979967	ENSSSCG00000017091	TNIP1
16	72492516	73329010	ENSSSCG00000017095	SEMA5A
16	74305745	74524295	ENSSSCG00000017101	ADCY2
12	492594	549158	ENSSSCG00000017133	RAB40B
12	4441114	4489080	ENSSSCG00000017169	SEC14L1
12	5226135	5307061	ENSSSCG00000017186	RNF157
12	5325080	5356962	ENSSSCG00000017190	EXOC7
12	5426756	5444975	ENSSSCG00000017193
12	5482338	5510024	ENSSSCG00000017197	FBF1
12	5428360	5479544	ENSSSCG00000017198	ACOX1
12	6353687	6368985	ENSSSCG00000017226	FADS6
12	6403487	6459527	ENSSSCG00000017230	TMEM104
12	6484535	6535251	ENSSSCG00000017233	RAB37
12	6838424	6881628	ENSSSCG00000017238	TTYH2
12	11751937	11843055	ENSSSCG00000017261	ARSG
12	12311293	12343200	ENSSSCG00000017265	AXIN2
12	17984184	18035375	ENSSSCG00000017325	PLEKHM1
12	19043984	19077829	ENSSSCG00000017364	HROB
12	19296513	19323709	ENSSSCG00000017372	MPP3
12	20288409	20344128	ENSSSCG00000017401	ATP6V0A1
12	21689199	21695847	ENSSSCG00000017463	KRT26
12	24350349	24680237	ENSSSCG00000017527	SKAP1
12	24987347	25022616	ENSSSCG00000017542	TTLL6
12	25492525	25553715	ENSSSCG00000017546	ZNF652
12	25699427	25720357	ENSSSCG00000017548	NGFR
12	26994877	27035233	ENSSSCG00000017555	LUC7L3
12	26920821	26978363	ENSSSCG00000017561	ABCC3
12	26844079	26912054	ENSSSCG00000017562	CACNA1G
12	26764186	26773019	ENSSSCG00000017567	RSAD1
12	17854150	17963161	ENSSSCG00000017577
12	27450805	27526985	ENSSSCG00000017592	MBTD1
12	31589337	31643596	ENSSSCG00000017604	HLF
12	32386769	32821340	ENSSSCG00000017609	ANKFN1
12	34635228	34694464	ENSSSCG00000017640
12	34815475	34912766	ENSSSCG00000017645	TEX14
12	35924035	35933226	ENSSSCG00000017667	PTRH2
12	36895053	37475187	ENSSSCG00000017676	BCAS3
12	37683979	37693175	ENSSSCG00000017679	C17orf64
12	38461797	38585132	ENSSSCG00000017693	AATF
12	39648598	39659118	ENSSSCG00000017705	CCL5
12	39787533	39940780	ENSSSCG00000017712	AP2B1
12	39932010	39936268	ENSSSCG00000017713	PEX12
12	42120367	42489194	ENSSSCG00000017728	MYO1D
12	42711231	42783421	ENSSSCG00000017735	RHOT1
12	42790187	42808919	ENSSSCG00000017737	RNF135
12	43364140	43474208	ENSSSCG00000017747	RAB11FIP4
12	43489171	43754176	ENSSSCG00000017748	NF1
12	43985740	44135833	ENSSSCG00000017753	KSR1
12	44140471	44173634	ENSSSCG00000017754
12	44174944	44327111	ENSSSCG00000017755	NOS2
12	45130071	45174541	ENSSSCG00000017779	PHF12
12	46709880	46895815	ENSSSCG00000017804	ABR
12	47087480	47133670	ENSSSCG00000017809	GEMIN4
12	48172706	48386886	ENSSSCG00000017826	SMG6
12	48567337	48735838	ENSSSCG00000017836	PAFAH1B1
12	49610519	49641905	ENSSSCG00000017861	ASPA
12	49677291	49701325	ENSSSCG00000017863	TRPV1
12	50167957	50348689	ENSSSCG00000017877	ANKFY1
12	50454026	50491171	ENSSSCG00000017879	SPNS2
12	54089472	54308355	ENSSSCG00000017993	NTN1
12	54584269	54641856	ENSSSCG00000017995	USP43
12	56045140	56358236	ENSSSCG00000018015	DNAH9
12	58816344	58923072	ENSSSCG00000018027
6	1421461	1495487	ENSSSCG00000020678	BANP
2	48745371	48930885	ENSSSCG00000020720	IRAG1
3	126868517	126905659	ENSSSCG00000020799	CPSF3
7	13498222	13716757	ENSSSCG00000020858	KIF13A
15	37957488	38066223	ENSSSCG00000020934	SPAG11
6	53718935	53726018	ENSSSCG00000020988
6	76688272	76947293	ENSSSCG00000020992	IGSF21
9	113835920	113875719	ENSSSCG00000021059	ADORA1
1	95498717	95616755	ENSSSCG00000021072	EPG5
14	124529586	124573244	ENSSSCG00000021075	TDRD1
10	51683329	51812646	ENSSSCG00000021093	C10orf67
5	35918569	36017514	ENSSSCG00000021122	TPH2
14	904793	910291	ENSSSCG00000021161	CKS2
15	7499026	7632655	ENSSSCG00000021343	ZEB2
12	36443697	36634088	ENSSSCG00000021384	BRIP1
16	62569813	62918481	ENSSSCG00000021527	ATP10B
18	16052663	16973768	ENSSSCG00000021562	PLXNA4
7	98718095	98823839	ENSSSCG00000021606	FLVCR2
2	79412195	79454231	ENSSSCG00000021640	ZNF879
8	130594939	130665145	ENSSSCG00000021712	HERC6
15	44615959	44802765	ENSSSCG00000021731	WWC2
2	18456019	18611782	ENSSSCG00000021739	HSD17B12
10	32552243	32626479	ENSSSCG00000021761	UBAP1
8	30765418	30840363	ENSSSCG00000021793	SMIM14
6	28352002	28428814	ENSSSCG00000021803	RANBP10
14	16933273	18143473	ENSSSCG00000021805	GALNTL6
11	23237697	23894727	ENSSSCG00000021818	ENOX1
12	47691252	47738439	ENSSSCG00000021821	MYO1C
8	124149968	124530603	ENSSSCG00000021874	UNC5C
5	10553433	10573017	ENSSSCG00000021944	RAC2
9	136495891	136571197	ENSSSCG00000022009	DDC
10	18267603	19019537	ENSSSCG00000022034	SMYD3
13	147778053	148087744	ENSSSCG00000022081	PHLDB2
5	84080666	85166486	ENSSSCG00000022083	ANKS1B
11	67764009	68130255	ENSSSCG00000022112	DOCK9
8	31921587	32301975	ENSSSCG00000022168	APBB2
15	132540558	132959793	ENSSSCG00000022177	DIS3L2
12	40205121	40473528	ENSSSCG00000022196	CCT6B
5	46490410	46632573	ENSSSCG00000022288	STK38L
13	205425295	205493816	ENSSSCG00000022290	UMODL1
9	124093603	124132860	ENSSSCG00000022292	NPL
1	268423169	268619636	ENSSSCG00000022295
13	202000985	202302577	ENSSSCG00000022318	ERG
1	158015718	158030763	ENSSSCG00000022337	SERPINB11
15	80730692	80927746	ENSSSCG00000022345
8	121866803	122007452	ENSSSCG00000022353	RAP1GDS1
8	8774795	9125237	ENSSSCG00000022358	RAB28
8	118814053	119157504	ENSSSCG00000022361	BANK1
2	8892089	8919072	ENSSSCG00000022404	SLC3A2
8	19535483	19649695	ENSSSCG00000022446	SEL1L3
8	6608231	6770094	ENSSSCG00000022448	CLNK
9	113364879	113394389	ENSSSCG00000022525	ARHGEF5
13	205709662	205733856	ENSSSCG00000022568	TMPRSS3
13	18243471	18420778	ENSSSCG00000022618	CMTM8
2	32734691	32856322	ENSSSCG00000022806	LIN7C
18	20950532	21758170	ENSSSCG00000022865	GRM8
3	113670752	113758943	ENSSSCG00000022933	EFR3B
10	45361713	45440215	ENSSSCG00000022953	PTER
12	36801730	36830430	ENSSSCG00000022980	TBX4
8	127731903	128953331	ENSSSCG00000022986	CCSER1
12	40481784	40494148	ENSSSCG00000022987	TMEM132E
4	55738735	56004309	ENSSSCG00000022989	ZNF704
8	18807730	18914080	ENSSSCG00000023001	CCDC149
13	206074943	206094297	ENSSSCG00000023078	WDR4
6	11317848	11589630	ENSSSCG00000023125
15	83872742	84101299	ENSSSCG00000023133	OSBPL6
4	111824896	112202825	ENSSSCG00000023187	VAV3
6	150835464	151426550	ENSSSCG00000023243	NFIA
10	48530844	48582910	ENSSSCG00000023247	OPTN
5	18075860	18082196	ENSSSCG00000023254	KRT3
16	52212655	52337913	ENSSSCG00000023307	FBXW11
9	127859051	128162636	ENSSSCG00000023351	PLA2G4A
8	56035150	56215013	ENSSSCG00000023357	REST
15	33370459	33428479	ENSSSCG00000023419
3	127243275	127360560	ENSSSCG00000023539	MBOAT2
11	21759178	21872726	ENSSSCG00000023738	COG3
15	9613539	11499965	ENSSSCG00000023746	LRP1B
11	3840489	3984898	ENSSSCG00000023771
8	30289407	30342607	ENSSSCG00000023785	TMEM156
5	29206201	29298406	ENSSSCG00000023788
16	48482052	48642576	ENSSSCG00000023818	MRPS27
13	63318096	64203300	ENSSSCG00000023891	GRM7
1	254941598	254994201	ENSSSCG00000023894	AKNA
8	3069954	3202536	ENSSSCG00000023907	AFAP1
8	15211916	16346170	ENSSSCG00000023934	KCNIP4
5	34067992	34218513	ENSSSCG00000023936	MYRFL
2	16344139	16545274	ENSSSCG00000023974	PHF21A
12	12392843	12815800	ENSSSCG00000023992	CEP112
15	131928700	132101344	ENSSSCG00000023994	ARMC9
9	32332769	32439184	ENSSSCG00000024022	TRPC6
9	108631256	108676183	ENSSSCG00000024028	STARD3NL
12	59732123	59789131	ENSSSCG00000024030	AKAP10
2	79182971	79406873	ENSSSCG00000024043	ADAMTS2
5	98697017	99229550	ENSSSCG00000024065	TMTC2
12	35433703	35466033	ENSSSCG00000024145	PRR11
5	60394656	60776750	ENSSSCG00000024152	ETV6
18	20834506	20888091	ENSSSCG00000024157	ZNF800
12	1251053	1285666	ENSSSCG00000024235	NPLOC4
7	3751291	3900765	ENSSSCG00000024310	F13A1
1	269995520	270086780	ENSSSCG00000024341	USP20
12	6809299	6832766	ENSSSCG00000024357	DNAI2
15	130787581	130939575	ENSSSCG00000024373	TRIP12
8	4893505	5023644	ENSSSCG00000024399	EVC2
13	37388517	38367512	ENSSSCG00000024417	ERC2
13	6985235	7100346	ENSSSCG00000024621	KAT2B
12	40147681	40183622	ENSSSCG00000024770	LIG3
15	138381627	138614301	ENSSSCG00000024777	HDAC4
6	114916763	115021305	ENSSSCG00000024800	DSC2
5	3637076	3798230	ENSSSCG00000024864	ATXN10
5	23053150	23062991	ENSSSCG00000025027	METTL1
6	140780452	141647813	ENSSSCG00000025085	NEGR1
5	15592665	15646046	ENSSSCG00000025114	FMNL3
13	192877618	193294952	ENSSSCG00000025119	GRIK1
13	131325039	131337672	ENSSSCG00000025128	CPN2
11	45985542	46459791	ENSSSCG00000025130	KLF12
15	137863609	137912477	ENSSSCG00000025228	TRAF3IP1
5	63542431	63562849	ENSSSCG00000025252	PEX5
2	101384910	101920106	ENSSSCG00000025286	MCTP1
3	117463809	117580057	ENSSSCG00000025357	LDAH
13	165911366	165999811	ENSSSCG00000025463	PROS1
3	125100314	125171111	ENSSSCG00000025483	GREB1
13	207042942	207056771	ENSSSCG00000025525
18	33423218	33879368	ENSSSCG00000025602	DOCK4
1	77197409	77400137	ENSSSCG00000025703	REV3L
13	124700133	124837843	ENSSSCG00000025770	ST6GAL1
12	40035547	40044399	ENSSSCG00000025796	NLE1
7	98822306	99130915	ENSSSCG00000025984	TTLL5
11	5953753	6532959	ENSSSCG00000025996	MTUS2
14	14967273	15104179	ENSSSCG00000026044	FDFT1
1	167007964	167122185	ENSSSCG00000026078	GLCE
11	65230162	65303844	ENSSSCG00000026082	DNAJC3
15	105276822	105319030	ENSSSCG00000026184	MPP4
8	130021641	130327729	ENSSSCG00000026196	FAM13A
2	137082367	137135174	ENSSSCG00000026229
8	12634367	12741488	ENSSSCG00000026232	FAM184B
13	130303455	130420351	ENSSSCG00000026260	ATP13A5
6	37443384	37505737	ENSSSCG00000026318	NETO2
1	83140474	83366841	ENSSSCG00000026346	UBE3D
10	48061727	48164499	ENSSSCG00000026354
9	134584406	134796064	ENSSSCG00000026412	PLXNA2
3	15026769	15450615	ENSSSCG00000026457	GALNT17
3	110897351	111328405	ENSSSCG00000026465	BABAM2
10	46593611	46720983	ENSSSCG00000026499	NMT2
16	29439263	29809748	ENSSSCG00000026527	HCN1
2	136972507	137030430	ENSSSCG00000026644	DDX46
8	132035156	132249411	ENSSSCG00000026655	PTPN13
6	53729044	53753482	ENSSSCG00000026689
18	9747737	10135083	ENSSSCG00000026733	HIPK2
16	7975236	8578171	ENSSSCG00000026842	CDH18
8	74664598	74934837	ENSSSCG00000026886	DCHS2
15	104858100	104894933	ENSSSCG00000026940	CASP10
1	44409931	44534874	ENSSSCG00000026978	ROS1
11	64089153	64309836	ENSSSCG00000026996
6	48616656	48645305	ENSSSCG00000027016	C19orf47
13	36222295	37019804	ENSSSCG00000027019	CACNA2D3
3	32271848	32319721	ENSSSCG00000027101	TVP23A
5	10579407	10590077	ENSSSCG00000027106	SSTR3
6	159155254	159480588	ENSSSCG00000027114	SCP2
13	207444532	207471796	ENSSSCG00000027165	UBE2G2
13	200354920	200403247	ENSSSCG00000027179	SIM2
5	5075622	5092515	ENSSSCG00000027266	PNPLA3
15	137011433	137103709	ENSSSCG00000027331	COL6A3
2	142983077	143156558	ENSSSCG00000027371	PCDHGA4
6	8911139	9871102	ENSSSCG00000027415	WWOX
13	165762845	165823175	ENSSSCG00000027432	NSUN3
17	16744440	16802442	ENSSSCG00000027439	HAO1
5	43913655	44218049	ENSSSCG00000027447	TMTC1
15	80338318	80375708	ENSSSCG00000027516	CIR1
10	25471536	25590022	ENSSSCG00000027557
4	36746800	36844512	ENSSSCG00000027587	SPAG1
13	192376881	192406474	ENSSSCG00000027594	USP16
7	120703313	120890794	ENSSSCG00000027667	EML1
15	119949528	120177353	ENSSSCG00000027669	TNS1
13	205561951	205628425	ENSSSCG00000027745	ABCG1
5	79550028	79575998	ENSSSCG00000027792	NOPCHAP1
6	120036838	120586849	ENSSSCG00000027935	FHOD3
13	136973000	137135349	ENSSSCG00000027952	ADCY5
17	27807244	28058135	ENSSSCG00000028004	RIN2
6	118333733	118753513	ENSSSCG00000028047	DTNA
12	20658882	20717608	ENSSSCG00000028051	ZNF385C
5	16842710	16977611	ENSSSCG00000028060	SLC4A8
1	97610691	98015089	ENSSSCG00000028076	ZBTB7C
8	117997127	118049423	ENSSSCG00000028101	SLC9B2
1	260467159	260635443	ENSSSCG00000028117	CDK5RAP2
13	34445336	34544149	ENSSSCG00000028184	DNAH1
17	40322394	40378857	ENSSSCG00000028227	RPN2
2	82761355	83102123	ENSSSCG00000028317	ARHGEF28
5	5035893	5072484	ENSSSCG00000028346	SAMM50
17	33566269	33611603	ENSSSCG00000028461
1	194352003	194380910	ENSSSCG00000028558	SGPP1
4	122837525	122953257	ENSSSCG00000028620	ABCD3
13	22707444	22832321	ENSSSCG00000028740	CTDSPL
17	41393818	41429551	ENSSSCG00000028758	LBP
7	1536316	1657419	ENSSSCG00000028777
6	99216236	100092938	ENSSSCG00000028805	PTPRM
7	91592424	92345294	ENSSSCG00000028877	RAD51B
13	2677739	2755331	ENSSSCG00000028911	COLQ
8	18986948	19017693	ENSSSCG00000028927	LGI2
7	101132830	102777822	ENSSSCG00000028942	NRXN3
6	85412180	85528746	ENSSSCG00000028973	PHACTR4
2	147937439	148411731	ENSSSCG00000028976	PPP2R2B
1	152997319	153393418	ENSSSCG00000028977	DOK6
13	1731017	1815556	ENSSSCG00000029094	PIK3R4
1	266096193	266346210	ENSSSCG00000029169	MAPKAP1
3	112083266	112136054	ENSSSCG00000029185	MAPRE3
8	75770345	75890235	ENSSSCG00000029200	TRIM2
13	203046553	203108634	ENSSSCG00000029219	SH3BGR
8	11641060	12037265	ENSSSCG00000029227	LDB2
6	40292351	40771730	ENSSSCG00000029234	ZNF536
2	149556778	149674241	ENSSSCG00000029257
2	142472588	142688092	ENSSSCG00000029281	PCDHAC2
15	24736594	24787871	ENSSSCG00000029304	STEAP3
14	20678451	21020125	ENSSSCG00000029331	PALLD
12	4774678	4801456	ENSSSCG00000029343	MFSD11
16	30121054	30287793	ENSSSCG00000029484	EMB
8	136071354	136600317	ENSSSCG00000029507	RASGEF1B
13	205744393	205787094	ENSSSCG00000029511	UBASH3A
12	837752	917469	ENSSSCG00000029553
6	28617445	28872058	ENSSSCG00000029578	NFATC3
8	124536648	124841530	ENSSSCG00000029621	BMPR1B
13	207015133	207033142	ENSSSCG00000029627
8	1388266	1523932	ENSSSCG00000029745	FAM193A
10	7797496	8112181	ENSSSCG00000029778	SPATA17
10	39096782	39172199	ENSSSCG00000029783	MKX
14	31057121	31203092	ENSSSCG00000029803	KDM2B
8	121657322	121843242	ENSSSCG00000029813	TSPAN5
12	5055065	5114123	ENSSSCG00000029901	UBE2O
5	10011009	10038433	ENSSSCG00000029945	GCAT
9	41639701	41836742	ENSSSCG00000030095	ZBTB16
3	117609033	117648383	ENSSSCG00000030115	HS1BP3
6	168049673	168061787	ENSSSCG00000030177	EBNA1BP2
5	10319814	10344833	ENSSSCG00000030209	MFNG
6	67375192	67396431	ENSSSCG00000030253	NOL9
6	28469505	28489007	ENSSSCG00000030295	NUTF2
2	27855406	27928823	ENSSSCG00000030326	TCP11L1
13	38581571	38925571	ENSSSCG00000030359	ARHGEF3
7	115850559	116136436	ENSSSCG00000030371	SERPINA3-2
5	35463279	35595933	ENSSSCG00000030511	LGR5
8	130533877	130590841	ENSSSCG00000030548	HERC5
9	35441999	35805361	ENSSSCG00000030565	GRIA4
1	223385097	223549757	ENSSSCG00000030655	MAMDC2
10	23689380	23735453	ENSSSCG00000030694	PKP1
13	2452224	2504573	ENSSSCG00000030697	CAPN7
4	127177202	127376861	ENSSSCG00000030801
6	167896287	167908560	ENSSSCG00000030906	MPL
4	7016753	7374053	ENSSSCG00000030947	ZFAT
12	39950505	39964565	ENSSSCG00000031114	SLFN14
17	50353145	50550404	ENSSSCG00000031118	PREX1
9	135169877	135296233	ENSSSCG00000031141
18	50319797	50366739	ENSSSCG00000031144	RAMP3
1	201677540	201695829	ENSSSCG00000031149	IFN-ALPHA-15
10	27588582	27623077	ENSSSCG00000031174	FBP1
10	24164792	24193820	ENSSSCG00000031201	LMOD1
10	11835582	11845804	ENSSSCG00000031212	CHML
7	3070469	3193346	ENSSSCG00000031269
6	161952983	163216257	ENSSSCG00000031300	AGBL4
5	51211302	51361387	ENSSSCG00000031329	ST8SIA1
13	9998176	10380564	ENSSSCG00000031392	UBE2E2
2	17120691	17166953	ENSSSCG00000031590	SYT13
8	6210477	6367990	ENSSSCG00000031700	SLC2A9
1	14908115	15017001	ENSSSCG00000031733	AKAP12
17	50997631	51019760	ENSSSCG00000031763
14	113665270	113707501	ENSSSCG00000031782	ARL3
4	76062403	76382818	ENSSSCG00000031813	XKR4
2	989931	1317600	ENSSSCG00000031903	TNNT3
11	60791032	62146238	ENSSSCG00000031946	GPC5
4	32999613	33613469	ENSSSCG00000031957	RIMS2
9	67157167	67237367	ENSSSCG00000031970	RASSF5
10	24158470	24169536	ENSSSCG00000031981	SHISA4
12	56931317	57029538	ENSSSCG00000031988	MYOCD
6	145533537	145596066	ENSSSCG00000032043	SLC35D1
14	16634776	16664558	ENSSSCG00000032048	SCRG1
6	53686664	53695276	ENSSSCG00000032098
7	7774210	7784029	ENSSSCG00000032146
13	18649746	18736075	ENSSSCG00000032220	CNOT10
12	39478885	39557358	ENSSSCG00000032343	CCL4
7	4108118	4156625	ENSSSCG00000032355	LY86
14	124018568	124050366	ENSSSCG00000032408	CASP7
2	139018179	139522591	ENSSSCG00000032423	SPOCK1
10	54268440	54675927	ENSSSCG00000032444	PLXDC2
1	83910831	83911513	ENSSSCG00000032485
18	12455150	12600249	ENSSSCG00000032532	CHRM2
12	40054150	40151043	ENSSSCG00000032552
14	6639206	6803670	ENSSSCG00000032622	SLC39A14
8	777539	795695	ENSSSCG00000032633	FAM53A
13	182134566	182193681	ENSSSCG00000032702	CXADR
2	151489521	151522751	ENSSSCG00000032731	NDST1
1	15341637	15587591	ENSSSCG00000032778	PLEKHG1
2	145707460	145980908	ENSSSCG00000032826	KCTD16
15	137168049	137219853	ENSSSCG00000032849	MLPH
14	14627225	14667458	ENSSSCG00000032852	FAM167A
5	14102205	14177588	ENSSSCG00000032861	NUAK1
2	130026612	130401158	ENSSSCG00000032877
9	107834756	107887735	ENSSSCG00000032905
10	50310984	50341238	ENSSSCG00000032929	ENKUR
9	39368598	39483515	ENSSSCG00000032941	SIK2
14	122849004	123215942	ENSSSCG00000032968	VTI1A
10	48177762	48264618	ENSSSCG00000032984	BEND7
5	7148633	7201056	ENSSSCG00000033036	ZC3H7B
14	7665007	7706768	ENSSSCG00000033037	SLC25A37
2	2503181	3016433	ENSSSCG00000033043	SHANK2
7	95393959	95930034	ENSSSCG00000033093	RGS6
14	7390061	7403654	ENSSSCG00000033113	CHMP7
17	435485	475952	ENSSSCG00000033117
1	250680942	251190239	ENSSSCG00000033120	PALM2AKAP2
1	17306372	17662825	ENSSSCG00000033175	SASH1
16	68695894	68709852	ENSSSCG00000033176	SAP30L
10	32348701	32443968	ENSSSCG00000033196	MYORG
12	27198946	27425463	ENSSSCG00000033228	SPAG9
18	47117766	47160189	ENSSSCG00000033313	C7orf31
5	57576811	57598386	ENSSSCG00000033337	ARHGDIB
4	3561851	3641315	ENSSSCG00000033397	KCNK9
18	42251749	42295468	ENSSSCG00000033514	CRHR2
6	83726964	83757528	ENSSSCG00000033539	CRYBG2
5	11067692	11185505	ENSSSCG00000033551	CACNG2
16	61984924	62239937	ENSSSCG00000033558	GABRB2
5	21508218	21514626	ENSSSCG00000033568	ZC3H10
13	65367608	65721406	ENSSSCG00000033624	SRGAP3
1	75621609	75693354	ENSSSCG00000033739
6	12223747	12354177	ENSSSCG00000033842	CFDP1
11	11815803	12198630	ENSSSCG00000033919	DCLK1
9	33720877	34039950	ENSSSCG00000033937	DYNC2H1
1	157920463	157937594	ENSSSCG00000034000
10	63583693	63599453	ENSSSCG00000034086	ATP5F1C
7	112885163	112913207	ENSSSCG00000034114	GPR68
6	159553772	159574472	ENSSSCG00000034127	SHISAL2A
1	30261909	30575559	ENSSSCG00000034139	EYA4
10	24218139	24235518	ENSSSCG00000034151	RNPEP
3	8017674	8026972	ENSSSCG00000034153	TAF6
6	29416708	29592516	ENSSSCG00000034192
4	60505386	60637090	ENSSSCG00000034242	HNF4G
14	77957851	79051453	ENSSSCG00000034308	LRMDA
11	11084534	11722852	ENSSSCG00000034348	NBEA
5	6800959	6870837	ENSSSCG00000034405	MEI1
2	4941136	4948781	ENSSSCG00000034410	TBX10
12	39739643	39766798	ENSSSCG00000034440	MMP28
4	107348662	107493948	ENSSSCG00000034581	LRIG2
5	30187970	30332703	ENSSSCG00000034610
6	93558899	93589014	ENSSSCG00000034611	MEAF6
15	135003511	135106622	ENSSSCG00000034692	SH3BP4
3	25897549	26022090	ENSSSCG00000034720	IQCK
12	39611868	39616159	ENSSSCG00000034722	CCL14
1	194965730	195262047	ENSSSCG00000034726	KCNH5
10	19624172	19731989	ENSSSCG00000034746	CAPN8
3	110605921	110741130	ENSSSCG00000034756	PLB1
6	100332873	100468454	ENSSSCG00000034767	LAMA1
2	79608311	79609136	ENSSSCG00000034785
13	136834115	136933551	ENSSSCG00000034786	HACD2
2	10960498	10969359	ENSSSCG00000034847	MS4A15
12	48806715	49018118	ENSSSCG00000034858	RAP1GAP2
9	27997887	28371198	ENSSSCG00000034879	MAML2
10	12819576	12960992	ENSSSCG00000034972	CNIH3
2	117838657	117908590	ENSSSCG00000034993	NREP
1	99043219	99048410	ENSSSCG00000035007	RPL17-C18orf32
8	5056816	5418329	ENSSSCG00000035020	STK32B
2	97734809	98275085	ENSSSCG00000035025	ADGRV1
2	80507009	80527210	ENSSSCG00000035028	GRK6
14	136257807	136741882	ENSSSCG00000035045	DOCK1
11	3188562	3217412	ENSSSCG00000035119	MTMR6
12	34470051	34470986	ENSSSCG00000035122
15	105252479	105276771	ENSSSCG00000035161	TMEM237
1	104241571	104417105	ENSSSCG00000035243	RAB27B
1	55618544	55711674	ENSSSCG00000035281	ZNF292
11	3225157	3266076	ENSSSCG00000035318	NUP58
17	12428893	12498590	ENSSSCG00000035371
12	35573495	35644200	ENSSSCG00000035400	YPEL2
12	11996417	12089466	ENSSSCG00000035402	RGS9
11	3278071	3793881	ENSSSCG00000035421	ATP8A2
16	55418397	55595189	ENSSSCG00000035456	WWC1
2	24477172	24551670	ENSSSCG00000035489	IFTAP
5	94017384	94110216	ENSSSCG00000035495	KITLG
5	9358464	9403634	ENSSSCG00000035577	FAM227A
9	126850148	127342685	ENSSSCG00000035595	HMCN1
9	119858969	119893341	ENSSSCG00000035617
12	61271641	61308270	ENSSSCG00000035671	USP22
13	41443965	42228680	ENSSSCG00000035818	FHIT
14	49790801	49807690	ENSSSCG00000035836
15	105815281	105850943	ENSSSCG00000035842	SUMO1
10	17268428	17355061	ENSSSCG00000035850	CATSPERE
4	66118883	66636960	ENSSSCG00000035887	C8orf34
7	98574198	98616474	ENSSSCG00000035895	JDP2
5	21011890	21012828	ENSSSCG00000035932
6	69720806	69791127	ENSSSCG00000035940	SPSB1
6	31174569	31564707	ENSSSCG00000035949	FTO
10	25598175	25636048	ENSSSCG00000035956	HABP4
6	1030416	1081538	ENSSSCG00000035967	ZC3H18
1	267207561	267291145	ENSSSCG00000035968	LMX1B
16	63167046	63189828	ENSSSCG00000035993	C1QTNF2
4	1686530	1805284	ENSSSCG00000036022
8	135872173	135895704	ENSSSCG00000036123
8	111750960	112191274	ENSSSCG00000036236	ELOVL6
8	39517512	39581727	ENSSSCG00000036284	USP46
9	66635637	66666037	ENSSSCG00000036352	RAB7B
1	209619622	209668894	ENSSSCG00000036360	LURAP1L
16	72223534	72242064	ENSSSCG00000036387	ATPSCKMT
18	51387836	51802945	ENSSSCG00000036443	HECW1
8	73071295	73077340	ENSSSCG00000036445
14	69200215	70938204	ENSSSCG00000036480	CTNNA3
2	112534917	112815628	ENSSSCG00000036520	EFNA5
2	148662050	148776619	ENSSSCG00000036549	DPYSL3
4	20143864	20569129	ENSSSCG00000036553	SAMD12
6	34800733	34857044	ENSSSCG00000036632
15	46585599	46795038	ENSSSCG00000036679	SORBS2
12	39783728	39795069	ENSSSCG00000036746	RASL10B
5	27299778	27572618	ENSSSCG00000036751	PPM1H
6	67605862	68470410	ENSSSCG00000036772	CAMTA1
1	32221065	32362001	ENSSSCG00000036790	AKAP7
3	20545233	21056108	ENSSSCG00000036837	HS3ST4
9	41945953	41947456	ENSSSCG00000036867	C11orf71
15	37935974	37957392	ENSSSCG00000036877
6	166957316	167082632	ENSSSCG00000036909	ERI3
13	203412479	203479209	ENSSSCG00000037110	PCP4
12	3635220	3795917	ENSSSCG00000037120	TK1
12	18603797	18630543	ENSSSCG00000037238	DBF4B
6	53714717	53715661	ENSSSCG00000037243
6	163624060	163837868	ENSSSCG00000037318	TRABD2B
2	896336	953985	ENSSSCG00000037337	BRSK2
1	76589050	76793384	ENSSSCG00000037424	CDK19
5	6298573	6336731	ENSSSCG00000037425	NFAM1
10	24200367	24211787	ENSSSCG00000037431	TIMM17A
9	59037708	60140445	ENSSSCG00000037534	OPCML
8	3207098	3760393	ENSSSCG00000037539	SORCS2
8	120504391	120568313	ENSSSCG00000037551
9	106990573	107273607	ENSSSCG00000037556	COG5
7	121131917	121170697	ENSSSCG00000037558	YY1
2	119965858	120045257	ENSSSCG00000037595	AP3S1
6	73297158	74402790	ENSSSCG00000037676	KAZN
17	33505079	33521533	ENSSSCG00000037684	PDYN
15	33325821	33327018	ENSSSCG00000037718
12	7759820	8204247	ENSSSCG00000037754	SLC39A11
18	54748386	55205561	ENSSSCG00000037764	POU6F2
4	56607714	56703516	ENSSSCG00000037782	MRPS28
6	93541334	93551195	ENSSSCG00000037815	ZC3H12A
2	10939535	10953658	ENSSSCG00000037987	MS4A10
13	206751103	206906353	ENSSSCG00000038081	AGPAT3
6	159589975	159599094	ENSSSCG00000038094	GPX7
13	57719847	58014975	ENSSSCG00000038152	CNTN6
5	10739195	10749731	ENSSSCG00000038190	MPST
13	2260454	2402195	ENSSSCG00000038215
17	2031253	3048459	ENSSSCG00000038257	SGCZ
9	136372724	136464942	ENSSSCG00000038345	IKZF1
3	96655098	96703318	ENSSSCG00000038383	DYNC2LI1
4	2656613	2896060	ENSSSCG00000038397	PTK2
9	135025439	135078913	ENSSSCG00000038506
5	14914642	14937020	ENSSSCG00000038562	RND1
17	63029289	63049669	ENSSSCG00000038617	PCMTD2
6	10173263	10652504	ENSSSCG00000038627	ADAMTS18
7	3192894	3593896	ENSSSCG00000038717
12	26978215	26995714	ENSSSCG00000038760	ANKRD40
3	1236066	1559041	ENSSSCG00000038766	MAD1L1
6	27548706	27563861	ENSSSCG00000038785	CA7
4	812130	824319	ENSSSCG00000038800	PUF60
10	38438413	38681037	ENSSSCG00000038811	MOB3B
6	85657541	85702058	ENSSSCG00000038872	GMEB1
14	25144629	25913077	ENSSSCG00000038915	TMEM132D
2	143604362	143615991	ENSSSCG00000038940	GNPDA1
5	83741715	83800809	ENSSSCG00000038946	SLC17A8
9	114262782	114805242	ENSSSCG00000038958	DNM3
17	44714620	45880822	ENSSSCG00000038990	PTPRT
13	206934972	207013102	ENSSSCG00000039085
15	29782604	30042734	ENSSSCG00000039157	CLASP1
17	62611903	62634972	ENSSSCG00000039160
5	21050507	21051445	ENSSSCG00000039163
6	7066912	7110944	ENSSSCG00000039200	PKD1L2
2	1506652	1641667	ENSSSCG00000039243	CD81
8	120634717	120701340	ENSSSCG00000039327	DAPP1
9	119778663	119842930	ENSSSCG00000039332	SEC16B
5	18047637	18056002	ENSSSCG00000039352
10	25738226	25789522	ENSSSCG00000039368
12	47529566	47562373	ENSSSCG00000039412	DOC2B
5	21486312	21563425	ENSSSCG00000039506
14	30153698	30241841	ENSSSCG00000039546	KNTC1
2	1675360	1989111	ENSSSCG00000039556	KCNQ1
6	157911651	158081420	ENSSSCG00000039594	SSBP3
5	11544004	11565568	ENSSSCG00000039706
3	4610702	4643691	ENSSSCG00000039719	ZDHHC4
12	48071370	48146314	ENSSSCG00000039780	RTN4RL1
13	782476	783076	ENSSSCG00000039788
6	150245497	150605544	ENSSSCG00000039793	PATJ
8	112867073	113334115	ENSSSCG00000039813	COL25A1
1	218676232	218944664	ENSSSCG00000039823
14	680236	836133	ENSSSCG00000039841	SHC3
17	47773060	47849344	ENSSSCG00000039858	PTI
6	34223884	34319528	ENSSSCG00000039875	NKD1
2	37809007	38754540	ENSSSCG00000039940	NELL1
9	123953290	124093539	ENSSSCG00000039986	RGS8
17	5329744	5507189	ENSSSCG00000040013	MTUS1
11	74743587	75344030	ENSSSCG00000040130	NALF1
15	14088999	15046042	ENSSSCG00000040172	THSD7B
12	40891141	42031991	ENSSSCG00000040177	ASIC2
1	74367488	74590624	ENSSSCG00000040199	AFG1L
4	55450848	55619219	ENSSSCG00000040208	PAG1
1	7651280	7691723	ENSSSCG00000040317	SOD2
10	1340758	1394203	ENSSSCG00000040323	RGS21
2	18037578	18085868	ENSSSCG00000040329	ALX4
6	147177029	147257814	ENSSSCG00000040337
5	62932382	62939082	ENSSSCG00000040403	NANOG
5	12017784	12578953	ENSSSCG00000040453	SYN3
4	75762145	75769981	ENSSSCG00000040470	RPS20
2	80451888	80472660	ENSSSCG00000040507	PDLIM7
16	63458354	63840413	ENSSSCG00000040528	TTC1
11	16078058	16301828	ENSSSCG00000040538	WDFY2
6	83758978	83765855	ENSSSCG00000040579	ZNF683
7	5321648	5364268	ENSSSCG00000040593	BLOC1S5
18	14593548	14752310	ENSSSCG00000040608	AKR1B1
10	54783056	55380957	ENSSSCG00000040615
7	103096425	103323258	ENSSSCG00000040638	DIO2
9	131960573	132334976	ENSSSCG00000040650
4	63970511	64328105	ENSSSCG00000040728	EYA1
1	102080200	103087249	ENSSSCG00000040836	DCC
15	125561513	125636436	ENSSSCG00000040847	AP1S3
2	18271070	18448292	ENSSSCG00000040937	ACCSL
6	14060285	14333623	ENSSSCG00000040973
2	2163309	2198760	ENSSSCG00000041954
7	117491464	117491934	ENSSSCG00000043182
3	117773405	117777574	ENSSSCG00000043781	RHOB
1	8742510	8891584	ENSSSCG00000043930
1	79158252	79161471	ENSSSCG00000043946
1	82268275	82432410	ENSSSCG00000043963
10	24359874	24454431	ENSSSCG00000044583	LGR6
3	110068909	110102823	ENSSSCG00000044640
18	30642589	30647894	ENSSSCG00000045155
9	120329515	120348411	ENSSSCG00000045346
15	96169507	96176451	ENSSSCG00000045350
4	54255569	54260701	ENSSSCG00000045469
3	114623529	114634628	ENSSSCG00000045531	FKBP1B
8	44049572	44090132	ENSSSCG00000045736
4	91722267	91743737	ENSSSCG00000045772
1	245682591	245684919	ENSSSCG00000045877
11	13765497	14057370	ENSSSCG00000045890	UFM1
12	7575644	7619440	ENSSSCG00000046071
15	139040747	139041685	ENSSSCG00000047509
4	128885715	128943092	ENSSSCG00000047605
5	30151832	30158385	ENSSSCG00000047705
8	44175521	44177632	ENSSSCG00000047847
12	49342797	49343864	ENSSSCG00000047874
13	9197073	9199445	ENSSSCG00000047980
12	4525666	4526347	ENSSSCG00000048201
18	12774119	12776855	ENSSSCG00000048386
5	88984225	88989269	ENSSSCG00000048542
14	8443026	8961209	ENSSSCG00000049065
17	6366213	6372838	ENSSSCG00000049115
1	79154279	79160468	ENSSSCG00000049926
16	11279422	11284784	ENSSSCG00000050375
11	52175808	52356741	ENSSSCG00000050522
10	13047856	13109335	ENSSSCG00000051138
8	44145897	44147246	ENSSSCG00000051162
15	139502329	139503660	ENSSSCG00000051702

## Sheet: Table S10-2
Table S10-2. 4,937 candidate genes detected by ΔAF analysis in the MS vs XP comparison.
Chr	Gene start (bp)	Gene end (bp)	Gene ID	Gene name
5	3300708	3366361	ENSSSCG00000000006	PPARA
5	3203666	3224367	ENSSSCG00000000007	TRMU
5	3839501	3927183	ENSSSCG00000000010	FBLN1
5	4152072	4195613	ENSSSCG00000000018	KIAA0930
5	4291396	4389943	ENSSSCG00000000020	PHF21B
5	4906684	5015441	ENSSSCG00000000024	PARVB
5	4873152	4898647	ENSSSCG00000000025
5	5375714	5408125	ENSSSCG00000000028
5	5561504	5692330	ENSSSCG00000000029	SCUBE1
5	5701583	5720724	ENSSSCG00000000034	TTLL12
5	5793780	5827639	ENSSSCG00000000035	TTLL1
5	5853377	5985171	ENSSSCG00000000036	PACSIN2
5	5993808	6055091	ENSSSCG00000000037	ARFGAP3
5	6169398	6201940	ENSSSCG00000000039	POLDIP3
5	6589864	6662432	ENSSSCG00000000040	SEPTIN3
5	7622645	7741541	ENSSSCG00000000072	SLC25A17
5	7757950	7975926	ENSSSCG00000000075	MRTFA
5	7985700	8045510	ENSSSCG00000000077	ADSL
5	8060979	8311418	ENSSSCG00000000078	TNRC6B
5	8319203	8445039	ENSSSCG00000000079	FAM83F
5	8457383	8552925	ENSSSCG00000000081	ENTHD1
5	8595142	8712393	ENSSSCG00000000082	CACNA1I
5	8826840	8852776	ENSSSCG00000000087	TAB1
5	9097719	9116369	ENSSSCG00000000091	APOBEC3B
5	9236654	9250336	ENSSSCG00000000093	DNAL4
5	9247203	9321899	ENSSSCG00000000095	GTPBP1
5	9336130	9358142	ENSSSCG00000000097
5	9431307	9470549	ENSSSCG00000000103	DMC1
5	9541906	9548989	ENSSSCG00000000106	KCNJ4
5	9633554	9682115	ENSSSCG00000000108	TMEM184B
5	9685214	9777922	ENSSSCG00000000110	PLA2G6
5	9808450	9889930	ENSSSCG00000000114	PICK1
5	9968428	9996316	ENSSSCG00000000119	EIF3L
5	10489286	10521736	ENSSSCG00000000130	CYTH4
5	10707354	10718959	ENSSSCG00000000135	KCTD17
5	10816371	10840598	ENSSSCG00000000136	CSF2RB
5	10874953	10994015	ENSSSCG00000000137	NCF4
5	11213701	11233005	ENSSSCG00000000141	EIF3D
5	11264590	11422660	ENSSSCG00000000145
3	7002733	7143094	ENSSSCG00000000146	MYH11
5	11509984	11543032	ENSSSCG00000000148
5	11633519	11905311	ENSSSCG00000000152	RBFOX2
5	12505655	12526274	ENSSSCG00000000156	FBXO7
5	12542266	12578954	ENSSSCG00000000157	BPIFC
5	12580295	12641906	ENSSSCG00000000158	RTCB
5	12638488	12668878	ENSSSCG00000000160	PRDM4
5	12754537	13069527	ENSSSCG00000000162	BTBD11
5	13590851	13926604	ENSSSCG00000000169	POLR3B
5	14812164	14833965	ENSSSCG00000000174	TEX49
5	14834426	14850728	ENSSSCG00000000175	ADCY6
5	15114524	15119577	ENSSSCG00000000188	DHH
5	15121550	15135252	ENSSSCG00000000189	LMBR1L
5	15947382	15991877	ENSSSCG00000000216	ASIC1
5	16977700	17169564	ENSSSCG00000000228	SCN8A
5	17679105	17690711	ENSSSCG00000000240	KRT85
5	18170354	18180404	ENSSSCG00000000252	KRT8
5	18217691	18222833	ENSSSCG00000000253	KRT18
5	18642823	18648848	ENSSSCG00000000271	AMHR2
5	19560317	19583221	ENSSSCG00000000292	ZNF385A
5	19904914	20017419	ENSSSCG00000000299	TESPA1
5	20275505	20276476	ENSSSCG00000000312
5	21147767	21160738	ENSSSCG00000000359	BLOC1S1
5	21191142	21201818	ENSSSCG00000000363	GDF11
5	21514497	21535326	ENSSSCG00000000379	ESYT1
5	21819861	21932609	ENSSSCG00000000402	RBMS2
5	21933894	21983021	ENSSSCG00000000403	BAZ2A
5	22000339	22021663	ENSSSCG00000000406	PTGES3
5	22228057	22292434	ENSSSCG00000000419	RDH16
5	22816506	22867029	ENSSSCG00000000439	KIF5A
5	24713267	24875003	ENSSSCG00000000456	SLC16A7
5	28716358	28817810	ENSSSCG00000000464	C12orf56
5	28716922	28929964	ENSSSCG00000000466	XPOT
5	30488266	30511551	ENSSSCG00000000473
5	30645634	30697232	ENSSSCG00000000477	HELB
5	30697018	31020790	ENSSSCG00000000478	GRIP1
5	32599301	32604736	ENSSSCG00000000482	IL22
5	33858572	34033939	ENSSSCG00000000496	CCT2
5	35827473	35908385	ENSSSCG00000000512	TBC1D15
5	36274364	36658703	ENSSSCG00000000515	TRHDE
5	38573295	38625070	ENSSSCG00000000517	CAPS2
5	44228207	44319672	ENSSSCG00000000540	OVCH1
5	45901557	45954881	ENSSSCG00000000545	KLHL42
5	45955123	45975253	ENSSSCG00000000546	MANSC4
5	46031400	46222838	ENSSSCG00000000549	PPFIBP1
5	46290005	46482280	ENSSSCG00000000551	ARNTL2
5	46740949	46784194	ENSSSCG00000000553	TM7SF3
5	46935932	47464125	ENSSSCG00000000555	ITPR2
5	48648986	48766390	ENSSSCG00000000563
5	49160723	50161570	ENSSSCG00000000567	SOX5
5	51536526	51673583	ENSSSCG00000000571	ABCC9
5	51537774	51703817	ENSSSCG00000000573	KCNJ8
5	51862945	51916107	ENSSSCG00000000577	GYS2
5	51920398	51953316	ENSSSCG00000000579	GOLT1B
5	56345871	56429368	ENSSSCG00000000598	SLC15A5
5	56817606	57005114	ENSSSCG00000000600	EPS8
5	57019745	57263346	ENSSSCG00000000601	PTPRO
5	57349377	57462805	ENSSSCG00000000602	RERG
5	57600089	57626628	ENSSSCG00000000605	ERP27
5	58480526	58927583	ENSSSCG00000000614	GRIN2B
5	59413042	59491536	ENSSSCG00000000619	FAM234B
5	61832944	61846438	ENSSSCG00000000648	CLEC7A
5	61871958	61916263	ENSSSCG00000000651	CLEC12B
5	62187297	62226133	ENSSSCG00000000657
5	62276897	62324333	ENSSSCG00000000659
5	62557756	62580651	ENSSSCG00000000661	PHC1
5	62603252	62648101	ENSSSCG00000000664	A2ML1
5	62810879	62820173	ENSSSCG00000000668	APOBEC1
5	63572062	63610618	ENSSSCG00000000672	CLSTN3
5	63892132	63918669	ENSSSCG00000000687	CD4
5	64136505	64167410	ENSSSCG00000000693	NCAPD2
5	64285015	64313612	ENSSSCG00000000707	SCNN1A
5	64519186	65002098	ENSSSCG00000000712	VWF
5	65561962	65565116	ENSSSCG00000000716	KCNA1
5	65697869	65735588	ENSSSCG00000000718
5	65656289	65842142	ENSSSCG00000000720	AKAP3
5	65897541	65944185	ENSSSCG00000000723	C12orf4
5	66443532	66505869	ENSSSCG00000000728	PARP11
5	66665263	66838922	ENSSSCG00000000730	PRMT8
5	66443491	66661654	ENSSSCG00000000732	CRACR2A
5	66852873	66911573	ENSSSCG00000000734	TSPAN11
5	66913769	67106233	ENSSSCG00000000735	TSPAN9
5	68133699	68223662	ENSSSCG00000000754	RAD52
5	68223389	68608703	ENSSSCG00000000755	ERC1
5	68627151	68731935	ENSSSCG00000000759	WNT5B
5	68822647	68836442	ENSSSCG00000000760	LRTM2
5	69461290	69480112	ENSSSCG00000000765	IL17RA
5	69887884	70133277	ENSSSCG00000000770	MICAL3
5	70391933	70660195	ENSSSCG00000000778	CPNE8
5	71299320	71673831	ENSSSCG00000000783	SLC2A13
5	71800240	71944938	ENSSSCG00000000784	LRRK2
5	72168511	72495633	ENSSSCG00000000789	CNTN1
5	72574501	72940831	ENSSSCG00000000791	PDZRN4
5	74502099	74672737	ENSSSCG00000000795	ADAMTS20
5	74782814	74834428	ENSSSCG00000000800	PUS7L
5	74917463	75406367	ENSSSCG00000000801	TMEM117
5	75505098	75893454	ENSSSCG00000000802	NELL2
5	76113243	76337073	ENSSSCG00000000804	ANO6
5	77113493	77127650	ENSSSCG00000000808	SLC38A2
5	79787995	80067816	ENSSSCG00000000837	CHST11
5	79593915	79720895	ENSSSCG00000000838	SLC41A2
5	79492732	79558701	ENSSSCG00000000839	ALDH1L2
5	79281588	79314995	ENSSSCG00000000842	KANSL2
5	80168523	80288075	ENSSSCG00000000843	TXNRD1
5	80644245	80692941	ENSSSCG00000000853	NT5DC3
5	81236096	81463452	ENSSSCG00000000856	PAH
5	82361871	82460814	ENSSSCG00000000862	GNPTAB
5	82726322	82795817	ENSSSCG00000000867	SPIC
5	83052958	83489395	ENSSSCG00000000873	ANO4
5	83560962	83600330	ENSSSCG00000000874	GAS2L3
5	83604288	83684604	ENSSSCG00000000875	NR1H4
5	83812681	83878751	ENSSSCG00000000877	SCYL2
5	85284311	85292451	ENSSSCG00000000886	SLC25A3
5	86693815	86737229	ENSSSCG00000000890	NEDD1
5	87486512	87518515	ENSSSCG00000000891	LTA4H
5	87522522	87547491	ENSSSCG00000000892	HAL
5	87553022	87569305	ENSSSCG00000000893	AMDHD1
5	87568989	87616185	ENSSSCG00000000894	CCDC38
5	87604596	87636481	ENSSSCG00000000895	SNRPF
5	87671873	87784704	ENSSSCG00000000896	NTN4
5	88104234	88229805	ENSSSCG00000000901	FGD6
5	88900234	89055764	ENSSSCG00000000907	PLXNC1
5	89242169	89586239	ENSSSCG00000000910	CRADD
5	91678608	91714235	ENSSSCG00000000915	DCN
5	91841194	91877447	ENSSSCG00000000918	EPYC
5	93132017	93222552	ENSSSCG00000000920	POC1B
5	94384414	94475057	ENSSSCG00000000926	CEP290
5	94276769	94384142	ENSSSCG00000000927	TMTC3
5	96801326	97093718	ENSSSCG00000000934	LRRIQ1
5	100270038	100429204	ENSSSCG00000000939	ACSS3
5	99819405	100279028	ENSSSCG00000000940	PPFIA2
5	99226017	99358587	ENSSSCG00000000941	METTL25
5	101871312	102020847	ENSSSCG00000000948	SYT1
5	2528921	2787304	ENSSSCG00000000955	TBC1D22A
5	233298	238266	ENSSSCG00000000964	LMF2
5	221466	233475	ENSSSCG00000000965	NCAPH2
5	285385	361548	ENSSSCG00000000970	PPP6R2
5	445525	465873	ENSSSCG00000000972	TUBGCP6
5	571961	591823	ENSSSCG00000000978	MLC1
7	752239	1285550	ENSSSCG00000000994	GMDS
7	2785405	2966241	ENSSSCG00000000999	CDYL
7	2421054	2446276	ENSSSCG00000001000	ECI2
7	2360481	2415386	ENSSSCG00000001002	PRPF4B
7	1988695	2131709	ENSSSCG00000001004	SLC22A23
7	1882719	1909858	ENSSSCG00000001008	BPHL
7	1841236	1880699	ENSSSCG00000001009	RIPK1
7	1684216	1692910	ENSSSCG00000001011	SERPINB1
7	4621853	4638176	ENSSSCG00000001021
7	4862649	4915615	ENSSSCG00000001025	DSP
7	5058817	5211316	ENSSSCG00000001027	BMP6
7	7462212	7565369	ENSSSCG00000001038
7	8243368	8314339	ENSSSCG00000001048	ADTRP
7	8515365	8661687	ENSSSCG00000001049	HIVEP1
7	9105802	9675230	ENSSSCG00000001052	PHACTR1
7	9685259	9708781	ENSSSCG00000001053	TBC1D7
7	10116004	10142909	ENSSSCG00000001057	MCUR1
7	11239692	11240513	ENSSSCG00000001060
7	11357961	11602104	ENSSSCG00000001061	JARID2
7	11600792	11748548	ENSSSCG00000001062	DTNBP1
7	12254514	12299531	ENSSSCG00000001064
7	12300999	12720718	ENSSSCG00000001065	ATXN1
7	13845942	13901263	ENSSSCG00000001074	KDM1B
7	13947304	14586092	ENSSSCG00000001076	RNF144B
7	15532747	15643692	ENSSSCG00000001078	MBOAT1
7	15910666	16685053	ENSSSCG00000001080	CDKAL1
7	19048088	19219075	ENSSSCG00000001085	DCDC2
7	19383196	19486232	ENSSSCG00000001091	KIAA0319
7	19587685	19838093	ENSSSCG00000001097	RIPOR2
7	19870956	20002956	ENSSSCG00000001099	CMAH
7	20036739	20353431	ENSSSCG00000001100	CARMIL1
7	21981356	22011463	ENSSSCG00000001202	ZKSCAN8P1
7	22823841	22962547	ENSSSCG00000001229
7	22715025	22732141	ENSSSCG00000001234	TRIM10
7	22730644	22746668	ENSSSCG00000001235	TRIM15
7	22702938	22718063	ENSSSCG00000001236	TRIM40
7	22540379	22579121	ENSSSCG00000001242	GABBR1
7	25055594	25078594	ENSSSCG00000001463	PSMB9
7	25204496	25234888	ENSSSCG00000001473	COL11A2
7	25344822	25470470	ENSSSCG00000001478	BMP5
7	25596593	25794944	ENSSSCG00000001479	HMGCLL1
7	27389874	27895570	ENSSSCG00000001490	KHDRBS2
7	28274626	28631514	ENSSSCG00000001493	PRIM2
7	28812334	29300153	ENSSSCG00000001499	DST
7	29415089	29609037	ENSSSCG00000001500	COL21A1
7	30179305	30279121	ENSSSCG00000001523	GRM4
7	33210157	33269130	ENSSSCG00000001582	MDGA1
7	37333947	37656235	ENSSSCG00000001639	TRERF1
7	39751927	40161114	ENSSSCG00000001709	SUPT3H
7	40920031	41008500	ENSSSCG00000001715	ENPP5
7	40980523	41227021	ENSSSCG00000001716	RCAN2
7	41640258	41769286	ENSSSCG00000001725	ADGRF5
7	42570069	42769980	ENSSSCG00000001729	PTCHD4
7	43624832	43643600	ENSSSCG00000001731	CENPQ
7	43597292	43624609	ENSSSCG00000001732	MMUT
7	44640078	44702561	ENSSSCG00000001744	TFAP2D
7	45447357	45925113	ENSSSCG00000001746	PKHD1
7	47382764	47425950	ENSSSCG00000001751	CHRNA5
7	47705120	47762541	ENSSSCG00000001760	ACSBG1
7	47813512	47824760	ENSSSCG00000001764	SH2D7
7	48121419	48246749	ENSSSCG00000001771	RASGRF1
7	49047983	49105598	ENSSSCG00000001780	FAH
7	51006355	51363621	ENSSSCG00000001793	ADAMTSL3
7	52202778	52294152	ENSSSCG00000001807	AP3B2
7	53672130	53784882	ENSSSCG00000001825	SLC41A3
7	53909425	53949630	ENSSSCG00000001826	CFAP100
7	55046245	55072218	ENSSSCG00000001841	RHCG
7	55351083	55373881	ENSSSCG00000001849	ANPEP
7	56311530	56439909	ENSSSCG00000001863	TMEM266
7	56583151	57012312	ENSSSCG00000001865	SCAPER
7	59070709	59243740	ENSSSCG00000001907	UBL7
7	59503316	59677107	ENSSSCG00000001916	INSYN1
7	60064994	60300562	ENSSSCG00000001921	NEO1
7	61890563	61894978	ENSSSCG00000001938	SSTR1
7	62228449	62443707	ENSSSCG00000001939	TTC6
7	64578241	64763281	ENSSSCG00000001950	PSMA6
7	65928075	66801611	ENSSSCG00000001964	NPAS3
7	67494941	67631431	ENSSSCG00000001966	ARHGAP5
7	68419211	68471658	ENSSSCG00000001972	AP4S1
7	74294948	74552433	ENSSSCG00000001977	STXBP6
7	75140207	75160661	ENSSSCG00000002003
7	76144113	76236873	ENSSSCG00000002041	SLC7A7
7	79965467	80152314	ENSSSCG00000002235	LPCAT4
7	83076144	83090536	ENSSSCG00000002254	NR2F2
7	84723932	84962686	ENSSSCG00000002257	MCTP2
7	87567379	87766911	ENSSSCG00000002262	SV2B
7	86777920	87103309	ENSSSCG00000002263	SLCO3A1
7	88614891	88654039	ENSSSCG00000002275	PPP1R36
7	89211549	89692888	ENSSSCG00000002283	FUT8
7	92929069	93041442	ENSSSCG00000002306	GALNT16
7	93253757	93344187	ENSSSCG00000002311	SUSD6
7	93643613	93797254	ENSSSCG00000002315	SLC8A3
7	94789887	95171117	ENSSSCG00000002332	SIPA1L1
7	95982739	96254303	ENSSSCG00000002333	DPF3
7	97532059	97551032	ENSSSCG00000002363	VSX2
7	97745396	97852502	ENSSSCG00000002368	LTBP2
7	97875220	97940902	ENSSSCG00000002370	AREL1
7	99514168	99699011	ENSSSCG00000002388	ESRRB
7	99961003	100005794	ENSSSCG00000002391	LRRC74A
7	100392271	100408423	ENSSSCG00000002396	GSTZ1
7	100263484	100334296	ENSSSCG00000002398	TMEM63C
7	100462773	100506302	ENSSSCG00000002403	VIPAS39
7	100544478	100638907	ENSSSCG00000002404	SPTLC2
7	100510301	100520348	ENSSSCG00000002406	AHSA1
7	103345985	103761113	ENSSSCG00000002410	CEP128
7	104218301	104283244	ENSSSCG00000002414	SEL1L
7	110118067	110271481	ENSSSCG00000002423	KCNK10
7	111039633	111451893	ENSSSCG00000002429	FOXN3
7	111576666	111766223	ENSSSCG00000002430	EFCAB11
7	111767089	111853257	ENSSSCG00000002431	TDP1
7	111866983	111980663	ENSSSCG00000002432	KCNK13
7	112038234	112090511	ENSSSCG00000002434	NRDE2
7	112270161	112519208	ENSSSCG00000002436	TTC7B
7	112831659	112836629	ENSSSCG00000002438
7	112917448	113045686	ENSSSCG00000002440	CCDC88C
7	113199762	113288711	ENSSSCG00000002442	CATSPERB
7	113337035	113389588	ENSSSCG00000002443	TC2N
7	113423629	113522069	ENSSSCG00000002444	FBLN5
7	113836189	114011301	ENSSSCG00000002450	SLC24A4
7	114035353	114166543	ENSSSCG00000002451	RIN3
7	114237145	114273917	ENSSSCG00000002455	GOLGA5
7	114345091	114358571	ENSSSCG00000002456	CHGA
7	114361968	114520793	ENSSSCG00000002457	ITPK1
7	114583724	114591292	ENSSSCG00000002459
7	114617497	114707053	ENSSSCG00000002461	BTBD7
7	115038628	115101022	ENSSSCG00000002464
7	115207557	115258654	ENSSSCG00000002467	ASB2
7	115325619	115352929	ENSSSCG00000002470	DDX24
7	115412448	115522688	ENSSSCG00000002474	PPP4R4
7	115799444	115810824	ENSSSCG00000002481	SERPINA5
7	115921370	115930421	ENSSSCG00000002483
7	115871451	115928198	ENSSSCG00000002486
7	116476791	116590265	ENSSSCG00000002494	CLMN
7	116665430	116770309	ENSSSCG00000002495	SYNE3
7	117506301	117586357	ENSSSCG00000002502	ATG2B
7	117609840	117667456	ENSSSCG00000002504	AK7
7	117676398	117741911	ENSSSCG00000002505	PAPOLA
7	117942949	118028925	ENSSSCG00000002506	VRK1
7	120205008	120295815	ENSSSCG00000002507	BCL11B
7	121238268	121384293	ENSSSCG00000002517	WDR25
6	636350	652165	ENSSSCG00000002642	CDH15
6	869232	890135	ENSSSCG00000002645	GALNS
6	1617651	1677132	ENSSSCG00000002652	KLHDC4
6	1677133	1766849	ENSSSCG00000002653
6	1849979	1918719	ENSSSCG00000002656	ZCCHC14
6	2561212	2586630	ENSSSCG00000002660	MTHFSD
6	3246731	3424495	ENSSSCG00000002664	GSE1
6	3724786	3786241	ENSSSCG00000002666	KIAA0513
6	3786325	3899139	ENSSSCG00000002667	ZDHHC7
6	3710213	3720198	ENSSSCG00000002668	CIBAR2
6	4237440	4313247	ENSSSCG00000002671	ATP2C2
6	4204078	4228590	ENSSSCG00000002672	MEAK7
6	4457291	4479828	ENSSSCG00000002675	DNAAF1
6	4503573	4558609	ENSSSCG00000002682	MBTPS1
6	4808255	5832188	ENSSSCG00000002684	CDH13
6	6433153	6603060	ENSSSCG00000002688	PLCG2
6	6654388	6881662	ENSSSCG00000002689	CMIP
6	9957763	10120510	ENSSSCG00000002696	VAT1L
6	10158688	10173980	ENSSSCG00000002697	NUDT7
6	10699727	10704798	ENSSSCG00000002700
6	12014243	12057445	ENSSSCG00000002703	TERF2IP
6	12076356	12142488	ENSSSCG00000002706	ADAT1
6	12105658	12132990	ENSSSCG00000002707	GABARAPL2
6	12140687	12164140	ENSSSCG00000002708	TMEM231
6	12681898	12771481	ENSSSCG00000002714	WDR59
6	12952350	12994050	ENSSSCG00000002715	RFWD3
6	12855421	12910821	ENSSSCG00000002718	FA2H
6	13266060	13282567	ENSSSCG00000002720
6	13187424	13230599	ENSSSCG00000002724	PDPR
6	13683799	13791241	ENSSSCG00000002729	VAC14
6	14391146	14420663	ENSSSCG00000002730	CALB2
6	14463304	14480864	ENSSSCG00000002738	ZNF23
6	15016226	15309461	ENSSSCG00000002747	PMFBP1
6	14959791	14989753	ENSSSCG00000002749
6	15698176	16023169	ENSSSCG00000002752	ZFHX3
6	25783595	25933634	ENSSSCG00000002795	CDH11
6	20271596	20372280	ENSSSCG00000002799	CNOT1
6	19854236	19969347	ENSSSCG00000002805	CFAP20
6	19753036	19825631	ENSSSCG00000002811
6	19659987	19730359	ENSSSCG00000002812	KIFC3
6	19527648	19570893	ENSSSCG00000002815	ADGRG1
6	19603399	19629174	ENSSSCG00000002817	DRC7
6	19211761	19241228	ENSSSCG00000002818	PLLP
6	30058594	30086982	ENSSSCG00000002829	MMP2
6	32494170	32609928	ENSSSCG00000002835	TOX3
6	33732016	33748704	ENSSSCG00000002836	SALL1
6	34932594	35299692	ENSSSCG00000002838	ZNF423
6	36991241	37193587	ENSSSCG00000002844	PHKB
6	37625105	37669669	ENSSSCG00000002847	GPT2
6	42501165	42559912	ENSSSCG00000002859	ANKRD27
6	43177065	43290369	ENSSSCG00000002868	PEPD
6	45213714	45240442	ENSSSCG00000002913
6	47458539	47475815	ENSSSCG00000002962	MAP4K1
14	132315434	132321592	ENSSSCG00000002977	SPMI
14	132274241	132320855	ENSSSCG00000002978	PSP-II
6	49844879	49901186	ENSSSCG00000003038	GRIK5
6	50608075	50612462	ENSSSCG00000003073	LYPD5
6	50915095	50968600	ENSSSCG00000003077
6	53238678	53275230	ENSSSCG00000003120	NAPA
6	53583965	53603366	ENSSSCG00000003125	ELSPBP1
6	56236306	56278582	ENSSSCG00000003253
6	67017425	67087043	ENSSSCG00000003366	CHD5
6	67105763	67116510	ENSSSCG00000003368	RNF207
6	67092517	67126639	ENSSSCG00000003369	RPL22
6	68629214	68645520	ENSSSCG00000003385	PARK7
6	68394470	68609746	ENSSSCG00000003386	TNFRSF9
6	69484227	69503732	ENSSSCG00000003390	SLC2A7
6	69447439	69468821	ENSSSCG00000003391	CA6
6	70724587	70736236	ENSSSCG00000003404	DFFA
6	70737905	70872074	ENSSSCG00000003405	PEX14
6	70879984	70995922	ENSSSCG00000003407	CASZ1
6	71286989	71412888	ENSSSCG00000003413	MTOR
6	71583818	71640942	ENSSSCG00000003417	DISP3
6	71786435	71814680	ENSSSCG00000003423	DRAXIN
6	72705430	72717231	ENSSSCG00000003442	CFAP107
6	75193399	75213147	ENSSSCG00000003470	FAM131C
6	75485870	75513996	ENSSSCG00000003476	SPATA21
6	75559077	75606299	ENSSSCG00000003478	CROCC
6	75829989	75871929	ENSSSCG00000003481	PADI1
6	75935903	75966169	ENSSSCG00000003483	PADI4
6	75969925	75987095	ENSSSCG00000003484	PADI6
6	75988271	76014160	ENSSSCG00000003485	RCC2
6	76064311	76229306	ENSSSCG00000003486	ARHGEF10L
6	77780681	77912617	ENSSSCG00000003493	CAPZB
6	78885268	78895853	ENSSSCG00000003505	DDOST
6	78863190	78884644	ENSSSCG00000003506	PINK1
6	80035122	80089233	ENSSSCG00000003520	CDC42
6	80649143	80843567	ENSSSCG00000003527	EPHB2
6	83030701	83054381	ENSSSCG00000003549	LDLRAP1
6	83246934	83262746	ENSSSCG00000003554
6	84049365	84123384	ENSSSCG00000003559	ARID1A
6	84610107	84613202	ENSSSCG00000003576	GPR3
6	84809542	84830361	ENSSSCG00000003578	FGR
6	85095409	85185799	ENSSSCG00000003580	EYA3
6	88047138	88061913	ENSSSCG00000003599
6	88177831	88242747	ENSSSCG00000003603	COL16A1
6	88256144	88293490	ENSSSCG00000003604	ADGRB2
6	88720176	88745917	ENSSSCG00000003608	LCK
6	88749634	88785412	ENSSSCG00000003613	HDAC1
6	92880301	93128582	ENSSSCG00000003640	GRIK3
6	93885460	93944333	ENSSSCG00000003642	INPP5B
6	94821775	94864052	ENSSSCG00000003651	RHBDL2
6	94960457	95317145	ENSSSCG00000003654	MACF1
6	95248938	95253226	ENSSSCG00000003655
6	95738973	95814953	ENSSSCG00000003669	MFSD2A
6	95900086	95994044	ENSSSCG00000003670	RLF
6	96611564	96733799	ENSSSCG00000003673	CEP192
6	98462827	98544477	ENSSSCG00000003679	PPP4R1
6	101420396	101671170	ENSSSCG00000003687	EPB41L3
6	102333403	103199838	ENSSSCG00000003690	DLGAP1
6	103451343	103597324	ENSSSCG00000003693	MYOM1
6	103730622	103786929	ENSSSCG00000003694	EMILIN2
6	106419943	106691646	ENSSSCG00000003699	GREB1L
6	108115886	108227748	ENSSSCG00000003705	CABLES1
6	108402877	108450990	ENSSSCG00000003707	NPC1
6	108548837	108805693	ENSSSCG00000003709	LAMA3
6	108860322	108968678	ENSSSCG00000003710	TTC39C
6	108909974	108997299	ENSSSCG00000003711	CABYR
6	108997730	109221010	ENSSSCG00000003712	OSBPL1A
6	115857084	115903696	ENSSSCG00000003729	RNF125
6	115926774	115978724	ENSSSCG00000003730	RNF138
6	116100370	116325331	ENSSSCG00000003731	GAREM1
6	116015021	116049791	ENSSSCG00000003732	MEP1B
6	117631227	118334105	ENSSSCG00000003737	NOL4
6	118817947	119019458	ENSSSCG00000003738	MAPRE2
6	119090495	119116242	ENSSSCG00000003740	ZSCAN30
6	119272057	119493883	ENSSSCG00000003743	GALNT1
6	120670333	121035937	ENSSSCG00000003747	KIAA1328
6	121066749	121381029	ENSSSCG00000003748	CELF4
6	125890708	126043161	ENSSSCG00000003749	PIK3C3
6	128636923	128643156	ENSSSCG00000003753
6	128860210	128937763	ENSSSCG00000003756	LPAR3
6	131727083	132366088	ENSSSCG00000003761	ADGRL2
6	134362901	134462694	ENSSSCG00000003762	ADGRL4
6	134612207	134650811	ENSSSCG00000003763	IFI44
6	135243934	135281370	ENSSSCG00000003766	DNAJB4
6	135318754	135382699	ENSSSCG00000003768	NEXN
6	135393887	135513240	ENSSSCG00000003770	MIGA1
6	135281521	135318714	ENSSSCG00000003771	FUBP1
6	135606192	135741487	ENSSSCG00000003772	ZZZ3
6	135745886	136020542	ENSSSCG00000003773	AK5
6	137410919	137534233	ENSSSCG00000003775	MSH4
6	137541380	137595108	ENSSSCG00000003776	ACADM
6	137595524	138010444	ENSSSCG00000003777	SLC44A5
6	138074855	138102301	ENSSSCG00000003778	LHX8
6	138553073	138600314	ENSSSCG00000003781
6	138950089	139151925	ENSSSCG00000003784	LRRIQ3
6	141958954	142161292	ENSSSCG00000003788	PTGER3
6	142516427	142616282	ENSSSCG00000003790	ANKRD13C
6	142668219	142715695	ENSSSCG00000003792
6	142735890	143274231	ENSSSCG00000003793	LRRC7
6	144242656	144555880	ENSSSCG00000003795	WLS
6	145335741	145401577	ENSSSCG00000003801	IL23R
6	145443830	145506992	ENSSSCG00000003803
6	146166681	146720127	ENSSSCG00000003805	PDE4B
6	146989325	147155132	ENSSSCG00000003807	DNAJC6
6	148233412	148305330	ENSSSCG00000003810	UBE2U
6	148315283	148761721	ENSSSCG00000003811	ROR1
6	149557730	149691927	ENSSSCG00000003816	ATG4C
6	149747529	149972158	ENSSSCG00000003818	DOCK7
6	150106876	150185660	ENSSSCG00000003821	KANK4
6	152174440	152256958	ENSSSCG00000003823	C1orf87
6	152321848	152648979	ENSSSCG00000003825	CYP2J34
6	152754921	153213170	ENSSSCG00000003828	FGGY
6	153882461	153950477	ENSSSCG00000003831	OMA1
6	154936439	155374403	ENSSSCG00000003833	DAB1
6	155387142	155458586	ENSSSCG00000003834	C8B
6	155464852	155530472	ENSSSCG00000003835	C8A
6	155801012	155894918	ENSSSCG00000003839
6	157589024	157595171	ENSSSCG00000003843	PARS2
6	157653918	157734135	ENSSSCG00000003845
6	158794958	158802581	ENSSSCG00000003847
6	158905460	158982873	ENSSSCG00000003848	LRP8
6	159002627	159018999	ENSSSCG00000003850	CZIB
6	159036821	159061327	ENSSSCG00000003851	CPT2
6	159106061	159153762	ENSSSCG00000003852	SLC1A7
6	159326150	159349471	ENSSSCG00000003854	ECHDC2
6	159407921	159480576	ENSSSCG00000003857	ZYG11B
6	159819358	159853802	ENSSSCG00000003861	ORC1
6	159874026	160074413	ENSSSCG00000003863	ZFYVE9
6	160299123	160388763	ENSSSCG00000003870	NRDC
6	160653890	160801288	ENSSSCG00000003872	EPS15
6	160806629	160854490	ENSSSCG00000003875	TTC39A
6	161166996	161603725	ENSSSCG00000003877	FAF1
6	163278962	163406428	ENSSSCG00000003881	SPATA6
6	164162515	164197379	ENSSSCG00000003885	CMPK1
6	164496805	164715647	ENSSSCG00000003891	CYP4A24
6	164718444	164737552	ENSSSCG00000003894	CYP4B1
6	164777980	164820999	ENSSSCG00000003895	EFCAB14
6	164875674	164887492	ENSSSCG00000003897	MOB3C
6	164887764	164933522	ENSSSCG00000003898	MKNK1
6	164971177	164977498	ENSSSCG00000003900	DMBX1
6	165060287	165079769	ENSSSCG00000003901	FAAH
6	165152978	165184776	ENSSSCG00000003905	RAD54L
6	165224641	165235150	ENSSSCG00000003908	TSPAN1
6	165267802	165402663	ENSSSCG00000003909
6	165406876	165594045	ENSSSCG00000003913	MAST2
6	165824520	165861442	ENSSSCG00000003914	PRDX1
6	165874180	165999999	ENSSSCG00000003917	TESK2
6	166138057	166325988	ENSSSCG00000003921	ZSWIM5
6	167919668	167940874	ENSSSCG00000003950	TIE1
6	168742005	168760289	ENSSSCG00000003964	PPIH
6	168765538	168870299	ENSSSCG00000003965	CCDC30
6	169999818	170189354	ENSSSCG00000003971	SCMH1
6	170194708	170198629	ENSSSCG00000003972	SLFNL1
6	170201748	170233054	ENSSSCG00000003973	CTPS1
6	170346141	170401539	ENSSSCG00000003975	KCNQ4
1	1193163	1333092	ENSSSCG00000004013	SMOC2
1	2203605	2522604	ENSSSCG00000004022	RPS6KA2
1	2144304	2164768	ENSSSCG00000004024
1	4735513	4883768	ENSSSCG00000004029	QKI
1	5465511	6730881	ENSSSCG00000004032	PRKN
1	6772506	6883555	ENSSSCG00000004033	AGPAT4
1	6891255	7050374	ENSSSCG00000004037	MAP3K4
1	7061191	7110555	ENSSSCG00000004038	PLG
1	7110072	7207402	ENSSSCG00000004039	SLC22A3
1	7289831	7323146	ENSSSCG00000004040	SLC22A2
1	7340116	7365520	ENSSSCG00000004041	SLC22A1
1	7368103	7472548	ENSSSCG00000004044	IGF2R
1	7581763	7590032	ENSSSCG00000004047	MRPL18
1	7589521	7601795	ENSSSCG00000004048	TCP1
1	7598735	7612811	ENSSSCG00000004049	ACAT2
1	8007001	8081817	ENSSSCG00000004052	FNDC1
1	9791629	10227947	ENSSSCG00000004064	ARID1B
1	11767640	12122348	ENSSSCG00000004070	SCAF8
1	12297673	12395738	ENSSSCG00000004071	CNKSR3
1	12528672	12702443	ENSSSCG00000004074	OPRM1
1	13340354	13442058	ENSSSCG00000004075	RGS17
1	13446490	13458288	ENSSSCG00000004076	MTRF1L
1	13467501	13505936	ENSSSCG00000004077	FBXO5
1	13715171	13916889	ENSSSCG00000004081
1	14028858	14201706	ENSSSCG00000004082
1	14507602	14751051	ENSSSCG00000004087	CCDC170
1	14772575	14795318	ENSSSCG00000004088	ARMT1
1	15140898	15329966	ENSSSCG00000004092	MTHFD1L
1	15756550	15779164	ENSSSCG00000004093	IYD
1	15865220	15949956	ENSSSCG00000004094	PPP1R14C
1	16198223	16249531	ENSSSCG00000004103	PCMT1
1	18870875	19097892	ENSSSCG00000004114	RAB32
1	19173791	19572769	ENSSSCG00000004119	GRM1
1	19755720	20024398	ENSSSCG00000004121	FBXO30
1	20511240	21048787	ENSSSCG00000004123	UTRN
1	21127559	21159691	ENSSSCG00000004125	STX11
1	21441492	21723790	ENSSSCG00000004132	PHACTR2
1	22241840	22436089	ENSSSCG00000004138	HIVEP2
1	22662020	22801864	ENSSSCG00000004139	ADGRG6
1	25566954	25644297	ENSSSCG00000004147	ECT2L
1	27037165	27061093	ENSSSCG00000004156	IFNGR1
1	27073912	27090235	ENSSSCG00000004158	IL22RA2
1	27246752	27250254	ENSSSCG00000004159	SLC35D3
1	27257008	27346515	ENSSSCG00000004160	PEX7
1	27958270	28302412	ENSSSCG00000004165	PDE7B
1	28819503	28857000	ENSSSCG00000004167	MYB
1	28968827	29052429	ENSSSCG00000004169	HBS1L
1	30923765	30955774	ENSSSCG00000004178	SLC18B1
1	31000254	31059345	ENSSSCG00000004181	VNN1
1	31073654	31074574	ENSSSCG00000004183	TAAR2
1	31282506	31369408	ENSSSCG00000004191	MOXD1
1	32418217	32630643	ENSSSCG00000004199	EPB41L2
1	32961754	33033019	ENSSSCG00000004201	TMEM200A
1	33146531	33195550	ENSSSCG00000004202	SAMD3
1	33198301	33319367	ENSSSCG00000004203	L3MBTL3
1	33527734	33717977	ENSSSCG00000004205	ARHGAP18
1	33766865	34359698	ENSSSCG00000004207
1	34693367	35258701	ENSSSCG00000004209	PTPRK
1	35697065	35774488	ENSSSCG00000004215	KIAA0408
1	37640656	37662840	ENSSSCG00000004224	HDDC2
1	37666748	37761760	ENSSSCG00000004225	TPD52L1
1	40099339	40141540	ENSSSCG00000004237	SERINC1
1	43003764	43113636	ENSSSCG00000004245	FAM184A
1	43653456	43837393	ENSSSCG00000004250	SLC35F1
1	44239383	44287198	ENSSSCG00000004253
1	44276675	44374143	ENSSSCG00000004254	DCBLD1
1	48889295	49619770	ENSSSCG00000004270	ADGRB3
1	51785495	52244934	ENSSSCG00000004280	RIMS1
1	52435434	52939824	ENSSSCG00000004281	KCNQ5
1	53837454	53867475	ENSSSCG00000004290	TBX18
1	54400810	54448742	ENSSSCG00000004291	NT5E
1	55753908	55766869	ENSSSCG00000004300	SMIM8
1	55765774	55791891	ENSSSCG00000004301	C6orf163
1	55821542	55854018	ENSSSCG00000004302
1	55788530	55895769	ENSSSCG00000004304	SLC35A1
1	57337079	57364390	ENSSSCG00000004317	UBE2J1
1	57374051	57424061	ENSSSCG00000004318	RRAGD
1	57899789	58204839	ENSSSCG00000004332	BACH2
1	64303604	64459933	ENSSSCG00000004344	MMS22L
1	65872119	65935703	ENSSSCG00000004347	FBXL4
1	67331941	67657085	ENSSSCG00000004358	ASCC3
1	68057737	68679278	ENSSSCG00000004361	GRIK2
1	71380768	71400192	ENSSSCG00000004367	POPDC3
1	72515942	72826360	ENSSSCG00000004371	CRYBG1
1	72762840	72815540	ENSSSCG00000004373	RTN4IP1
1	72815612	72846866	ENSSSCG00000004374	QRSL1
1	74139330	74181084	ENSSSCG00000004383	OSTM1
1	74628217	74760328	ENSSSCG00000004387
1	74923842	75116784	ENSSSCG00000004388	ARMC2
1	76839731	76863738	ENSSSCG00000004392	AMD1
1	76896083	76909755	ENSSSCG00000004393	GTF3C6
1	76917185	77131431	ENSSSCG00000004394	RPF2
1	76423352	76467576	ENSSSCG00000004399	SLC22A16
1	76219492	76367782	ENSSSCG00000004402	METTL24
1	75692932	75847528	ENSSSCG00000004405	FIG4
1	75463222	75508271	ENSSSCG00000004413	PPIL6
1	75229861	75431569	ENSSSCG00000004415
1	77480926	77541210	ENSSSCG00000004420	TRAF3IP2
1	79955657	80243797	ENSSSCG00000004433	HS3ST5
1	82360563	82387717	ENSSSCG00000004450	LGSN
1	82540985	82697342	ENSSSCG00000004453	SNAP91
1	83847812	83850881	ENSSSCG00000004458	TPBG
1	85715203	86017600	ENSSSCG00000004465	BCKDHB
1	89992866	90137734	ENSSSCG00000004478	MYO6
1	94295637	94663029	ENSSSCG00000004490	SETBP1
1	95255632	95320607	ENSSSCG00000004491	SLC14A2
1	95951414	96066949	ENSSSCG00000004502	RNF165
1	96079709	96276992	ENSSSCG00000004503	LOXHD1
1	97415716	97511358	ENSSSCG00000004505	SMAD2
1	98133342	98456433	ENSSSCG00000004506	CTIF
1	98510229	98542382	ENSSSCG00000004507	SMAD7
1	98638339	99024642	ENSSSCG00000004508	DYM
1	99417231	99809899	ENSSSCG00000004511
1	99976485	99993462	ENSSSCG00000004518	SKA1
1	100107935	100291585	ENSSSCG00000004520	MAPK4
1	100340048	100512463	ENSSSCG00000004521	MRO
1	103683065	103752427	ENSSSCG00000004528	MBD2
1	103794071	103824646	ENSSSCG00000004529	POLI
1	103834852	103859513	ENSSSCG00000004530	STARD6
1	104424001	104474489	ENSSSCG00000004534	CCDC68
1	104719137	105079919	ENSSSCG00000004535	TCF4
1	106036029	106411724	ENSSSCG00000004538	WDR7
1	107259351	107296526	ENSSSCG00000004549	RBPMS2
1	107340541	107583273	ENSSSCG00000004551	ZNF609
1	108649271	108710651	ENSSSCG00000004565	CA12
1	110719190	111477703	ENSSSCG00000004576	RORA
1	111489760	111561910	ENSSSCG00000004577	ICE2
1	112422879	112540983	ENSSSCG00000004584	GCNT3
1	112677810	112901999	ENSSSCG00000004587	MYO1E
1	113433679	113604306	ENSSSCG00000004596	LIPC
1	114287626	114386473	ENSSSCG00000004598
1	115471922	115553524	ENSSSCG00000004601	MNS1
1	116533024	116605199	ENSSSCG00000004612	RAB27A
1	119484397	119589868	ENSSSCG00000004622	GNB5
1	119805039	119897073	ENSSSCG00000004625	LEO1
1	121644376	121915549	ENSSSCG00000004646	ATP8B4
1	122139442	122396108	ENSSSCG00000004648	FAM227B
1	122215878	122542224	ENSSSCG00000004651	GALK2
1	122542411	122578858	ENSSSCG00000004652	COPS2
1	122725903	122979848	ENSSSCG00000004657	CEP152
1	123102009	123359649	ENSSSCG00000004658	FBN1
1	123987530	124307241	ENSSSCG00000004663	SEMA6D
1	126313401	126335391	ENSSSCG00000004671	SPATA5L1
1	126890892	126998059	ENSSSCG00000004684	SPG11
1	126997199	127019148	ENSSSCG00000004691	EIF3J
1	127317728	127650666	ENSSSCG00000004694	FRMD5
1	127821905	127852339	ENSSSCG00000004702	STRC
1	127852537	127858972	ENSSSCG00000004703
1	127916644	127936955	ENSSSCG00000004705	MAP1A
1	128159562	128184495	ENSSSCG00000004712	TGM7
1	128191630	128217664	ENSSSCG00000004713	TGM5
1	128489687	128635527	ENSSSCG00000004718	TTBK2
1	130849835	130878321	ENSSSCG00000004772	BAHD1
1	131355327	131494963	ENSSSCG00000004787	GPR176
1	134013820	134223012	ENSSSCG00000004795	MEIS2
1	136497503	136523443	ENSSSCG00000004806
1	136525943	136593583	ENSSSCG00000004807	SCG5
1	137998554	138203466	ENSSSCG00000004814	LRRC28
1	139168778	139191145	ENSSSCG00000004820	LINS1
1	139191569	139240185	ENSSSCG00000004821	ASB7
6	147775042	148305330	ENSSSCG00000004829	CACHD1
1	141494883	141667339	ENSSSCG00000004830
1	141887168	141997241	ENSSSCG00000004832	UBE3A
1	143109218	143419957	ENSSSCG00000004840	OTUD7A
1	143709864	143855984	ENSSSCG00000004843	TRPM1
1	144071859	144315154	ENSSSCG00000004849	APBA2
1	144316121	144788091	ENSSSCG00000004850	FAM189A1
1	144930368	145195836	ENSSSCG00000004854	TJP1
1	149521510	149562528	ENSSSCG00000004869	CNDP1
1	149565339	149584292	ENSSSCG00000004870	CNDP2
1	155669136	155758548	ENSSSCG00000004885	CDH19
1	156295431	156435823	ENSSSCG00000004886	CDH7
1	157841510	157866913	ENSSSCG00000004889	SERPINB10
1	157872212	157886753	ENSSSCG00000004890	SERPINB2
1	157953870	157998842	ENSSSCG00000004891	SERPINB7
1	158642813	158862706	ENSSSCG00000004896	PHLPP1
1	158962511	159022072	ENSSSCG00000004897	ZCCHC2
1	159128038	159187481	ENSSSCG00000004898	TNFRSF11A
1	159817557	160024988	ENSSSCG00000004903	CDH20
1	161321273	161556537	ENSSSCG00000004907	CCBE1
1	161634934	161675730	ENSSSCG00000004909	CPLX4
1	161791175	161864582	ENSSSCG00000004911
1	162144471	162367879	ENSSSCG00000004918	ALPK2
1	162364055	162737492	ENSSSCG00000004919	NEDD4L
1	164657086	164735083	ENSSSCG00000004948	SMAD6
1	166465953	166608367	ENSSSCG00000004962	CORO2B
1	167154627	167234807	ENSSSCG00000004968	PAQR5
1	168751423	169323977	ENSSSCG00000004980	THSD4
1	169877192	169915602	ENSSSCG00000004989	FBXO33
1	176770047	177593677	ENSSSCG00000005002	MDGA2
1	179604921	179727608	ENSSSCG00000005009	KLHDC2
1	180620314	180719979	ENSSSCG00000005024	PYGL
1	180723287	180830243	ENSSSCG00000005025	TRIM9
1	183416134	183792417	ENSSSCG00000005045	BMP4
1	184499914	184550020	ENSSSCG00000005056	DLGAP5
1	188335384	188511096	ENSSSCG00000005078	DAAM1
1	190205678	190439433	ENSSSCG00000005095
1	190625181	190674850	ENSSSCG00000005096	HIF1A
1	190677904	190724618	ENSSSCG00000005097	SNAPC1
1	190874964	191026661	ENSSSCG00000005098	SYT16
1	193911965	194264354	ENSSSCG00000005110	SYNE2
1	194439820	194475926	ENSSSCG00000005112	WDR89
1	195937394	196051957	ENSSSCG00000005122	TEK
1	196176256	196274058	ENSSSCG00000005126	PLAA
1	203059588	203333792	ENSSSCG00000005167	SLC24A2
1	205081227	205285343	ENSSSCG00000005177	SH3GL2
1	207347010	207495965	ENSSSCG00000005186	TTC39B
1	213482964	214009895	ENSSSCG00000005194	PTPRD
1	215071334	215507800	ENSSSCG00000005198	KDM4C
1	217629331	218117267	ENSSSCG00000005224	GLIS3
1	218340446	218647389	ENSSSCG00000005225	RFX3
1	220841487	220953442	ENSSSCG00000005236	DMRT1
1	221634524	221836483	ENSSSCG00000005243	PGM5
1	223836213	224680190	ENSSSCG00000005257	TRPM3
1	227574647	227772693	ENSSSCG00000005268	RORB
1	227811204	227963110	ENSSSCG00000005269	TRPM6
1	228054920	228092358	ENSSSCG00000005271	CARNMT1
1	228103750	228141890	ENSSSCG00000005272	NMRK1
1	230341942	230546120	ENSSSCG00000005284	GNA14
1	235918736	236158244	ENSSSCG00000005305	UNC13B
1	236196872	236256103	ENSSSCG00000005307
1	236345913	236373054	ENSSSCG00000005311
1	236402247	236410471	ENSSSCG00000005316	TPM2
1	236416044	236450922	ENSSSCG00000005317	TLN1
1	236551162	236694000	ENSSSCG00000005325	TMEM8B
1	236821398	236898279	ENSSSCG00000005338	RECK
1	237820401	238069534	ENSSSCG00000005346	ZCCHC7
1	238139789	238153071	ENSSSCG00000005349	GRHPR
1	238232867	238308625	ENSSSCG00000005350	FBXO10
1	238371336	238511716	ENSSSCG00000005352	FRMPD1
1	238681193	238826429	ENSSSCG00000005358
1	239374934	239543585	ENSSSCG00000005366	NCBP1
1	239842063	239919984	ENSSSCG00000005373	NANS
1	239947301	240000918	ENSSSCG00000005375	CORO2A
1	240653017	240829188	ENSSSCG00000005380	COL15A1
1	242682820	243023018	ENSSSCG00000005393	PLPPR1
1	246144277	246278492	ENSSSCG00000005423	ABCA1
1	246548497	246760515	ENSSSCG00000005425	SLC44A1
1	250004270	250182521	ENSSSCG00000005444	TMEM245
1	251210987	251218124	ENSSSCG00000005452	C9orf152
1	251307083	251340851	ENSSSCG00000005454	TXNDC8
1	251368830	251571415	ENSSSCG00000005455	SVEP1
1	251650710	251756608	ENSSSCG00000005456	MUSK
1	251811584	251979159	ENSSSCG00000005457	LPAR1
1	252204103	252205053	ENSSSCG00000005458	OR2K2
1	252218819	252324923	ENSSSCG00000005459	ECPAS
1	252754818	252956341	ENSSSCG00000005465	SUSD1
1	252986719	253093050	ENSSSCG00000005466	PTBP3
1	253124471	253195041	ENSSSCG00000005467	HSDL2
1	253202368	253351477	ENSSSCG00000005469	KIAA1958
1	253428508	253550375	ENSSSCG00000005471	SNX30
1	254067492	254211805	ENSSSCG00000005480	RGS3
1	254769519	254923823	ENSSSCG00000005487	COL27A1
1	254939149	254943063	ENSSSCG00000005488
1	255532449	255630377	ENSSSCG00000005494	TNC
1	256544928	256780779	ENSSSCG00000005498	PAPPA
1	256825486	257740977	ENSSSCG00000005502	ASTN2
1	258044610	258059004	ENSSSCG00000005503	TLR4
1	259350367	259544576	ENSSSCG00000005504	BRINP1
1	260661402	260756867	ENSSSCG00000005506	MEGF9
1	260899450	260920111	ENSSSCG00000005510	PHF19
1	260949111	260973709	ENSSSCG00000005511	TRAF1
1	261511304	261587968	ENSSSCG00000005518
1	261659660	261859830	ENSSSCG00000005524	DAB2IP
1	262237049	262258284	ENSSSCG00000005528	NDUFA8
1	262258153	262295132	ENSSSCG00000005529
1	262295317	262322530	ENSSSCG00000005530	LHX6
1	262353032	262418243	ENSSSCG00000005532	MRRF
1	262456155	262483035	ENSSSCG00000005533	PTGS1
1	263823857	263846856	ENSSSCG00000005576	ZBTB6
1	264045657	264195884	ENSSSCG00000005582	STRBP
1	264276572	264301725	ENSSSCG00000005584	CRB2
1	264300343	264824193	ENSSSCG00000005585	DENND1A
1	264900591	264920913	ENSSSCG00000005586	LHX2
1	265077588	265176903	ENSSSCG00000005587	NEK6
1	265284493	265311417	ENSSSCG00000005588	NR5A1
1	265322015	265570887	ENSSSCG00000005589	NR6A1
1	265172247	265235400	ENSSSCG00000005590	PSMB7
1	265261797	265275248	ENSSSCG00000005591	ADGRD2
1	265577114	265604502	ENSSSCG00000005593	OLFML2A
1	265633677	265637267	ENSSSCG00000005594	WDR38
1	265652128	265705895	ENSSSCG00000005597	GOLGA1
1	265710770	265867067	ENSSSCG00000005598	SCAI
1	265905210	265929061	ENSSSCG00000005599	RABEPK
1	265870477	265898124	ENSSSCG00000005600	PPP6C
1	265947326	266028558	ENSSSCG00000005602	GAPVD1
1	266382640	266610646	ENSSSCG00000005604	PBX3
1	267480750	267770442	ENSSSCG00000005607	RALGPS1
1	267771636	267923392	ENSSSCG00000005609	GARNL3
1	267925193	267937038	ENSSSCG00000005610	SLC2A8
1	267942101	267966192	ENSSSCG00000005611	ZNF79
1	267964928	268008825	ENSSSCG00000005613	LRSAM1
1	268010297	268065930	ENSSSCG00000005614	NIBAN2
1	268116118	268213921	ENSSSCG00000005617	STXBP1
1	268237679	268270361	ENSSSCG00000005620	SH2D3C
1	268306120	268343827	ENSSSCG00000005625	ENG
1	268287729	268309411	ENSSSCG00000005626	FPGS
1	268355032	268365598	ENSSSCG00000005627	AK1
1	268391854	268402407	ENSSSCG00000005628	ST6GALNAC4
1	268408032	268421829	ENSSSCG00000005629	PIP5KL1
1	268427704	268465789	ENSSSCG00000005631	FAM102A
1	268531752	268576996	ENSSSCG00000005636	SLC25A25
1	268609633	268614466	ENSSSCG00000005638
1	268617087	268642058	ENSSSCG00000005640	CIZ1
1	268653039	268702223	ENSSSCG00000005641	DNM1
1	268702822	268721176	ENSSSCG00000005643
1	268756722	268768343	ENSSSCG00000005646	COQ4
1	268756680	268788791	ENSSSCG00000005648	SLC27A4
1	268798462	268815166	ENSSSCG00000005649	URM1
1	268830049	268847230	ENSSSCG00000005650	CERCAM
1	268856768	268893387	ENSSSCG00000005651	ODF2
1	268894276	268922742	ENSSSCG00000005652	GLE1
1	268991410	269030458	ENSSSCG00000005655	DYNC2I2
1	269050444	269064447	ENSSSCG00000005656
1	269070512	269081334	ENSSSCG00000005657	PKN3
1	269081270	269121888	ENSSSCG00000005659	ZER1
1	269134160	269152285	ENSSSCG00000005660	TBC1D13
1	269157176	269167196	ENSSSCG00000005662	SPOUT1
1	269172627	269209478	ENSSSCG00000005663
1	269209679	269266894	ENSSSCG00000005665	PHYHD1
1	269259519	269313650	ENSSSCG00000005667	NUP188
1	269334834	269363937	ENSSSCG00000005669	MIGA2
1	269828984	269834271	ENSSSCG00000005679	ASB6
1	269853399	269902637	ENSSSCG00000005680	PRRX2
1	269911789	269924462	ENSSSCG00000005688	PTGES
1	270042369	270180188	ENSSSCG00000005689	FNBP1
1	270364033	270523287	ENSSSCG00000005699	HMCN2
1	270531589	270586361	ENSSSCG00000005701	ASS1
1	270761668	270906711	ENSSSCG00000005706	ABL1
1	271241205	271284585	ENSSSCG00000005713	PLPP7
1	271432210	271451080	ENSSSCG00000005716	POMT1
1	271494248	271600879	ENSSSCG00000005719	RAPGEF1
1	271724910	271928367	ENSSSCG00000005720	MED27
1	272011948	272077018	ENSSSCG00000005723	NTNG2
1	272180406	272212483	ENSSSCG00000005725
1	272217072	272363722	ENSSSCG00000005727	CFAP77
1	272776840	272824185	ENSSSCG00000005738
1	273228838	273295104	ENSSSCG00000005740	SARDH
1	273204400	273225558	ENSSSCG00000005742	DBH
1	273303143	273476208	ENSSSCG00000005743	VAV2
1	273502320	273534361	ENSSSCG00000005749	BRD3
1	273971971	274085426	ENSSSCG00000005751	COL5A1
1	96795507	96842064	ENSSSCG00000005767	SKOR2
1	96671793	96729441	ENSSSCG00000005771	HDHD2
1	145302278	145357778	ENSSSCG00000005781	TARS3
1	145508636	145697009	ENSSSCG00000005785	PCSK6
1	145769768	145811678	ENSSSCG00000005787	CTDP1
4	614601	618241	ENSSSCG00000005912	GPAA1
4	600698	605702	ENSSSCG00000005914	SHARPIN
4	588636	597695	ENSSSCG00000005916
4	461559	486473	ENSSSCG00000005917	HSF1
4	643708	664533	ENSSSCG00000005923	SPATC1
4	507227	577132	ENSSSCG00000005924	MROH1
4	2282120	2342886	ENSSSCG00000005928
4	2472259	2520109	ENSSSCG00000005930	SLC45A4
4	3065236	3533668	ENSSSCG00000005934	TRAPPC9
4	2919529	3015367	ENSSSCG00000005935	AGO2
4	4069076	4313196	ENSSSCG00000005938	COL22A1
4	4373944	4658020	ENSSSCG00000005939	FAM135B
4	6282075	6446390	ENSSSCG00000005941	KHDRBS3
4	7814694	7909528	ENSSSCG00000005943	ST3GAL1
4	8014446	8069333	ENSSSCG00000005944	NDRG1
4	8078156	8110829	ENSSSCG00000005946	CCN4
4	8158396	8382435	ENSSSCG00000005948	TG
4	8189232	8248498	ENSSSCG00000005949
4	8394861	8468513	ENSSSCG00000005950	PHF20L1
4	8532739	8608587	ENSSSCG00000005952	DNAAF11
4	8670176	8970342	ENSSSCG00000005953	KCNQ3
4	10475729	10645254	ENSSSCG00000005959
4	10648280	10717969	ENSSSCG00000005961
4	14598148	14668327	ENSSSCG00000005969	WASHC5
4	14669791	14700126	ENSSSCG00000005970	SQLE
4	14718460	14825670	ENSSSCG00000005971
4	14933324	15105406	ENSSSCG00000005975	MTSS1
4	15895351	15930940	ENSSSCG00000005981	FBXO32
4	15978764	15998799	ENSSSCG00000005982
4	16169706	16184941	ENSSSCG00000005986	FAM83A
4	18288843	18526219	ENSSSCG00000005994	SNTB1
4	18608883	18671519	ENSSSCG00000005996	MRPL13
4	18690197	19060783	ENSSSCG00000005997	COL14A1
4	19180234	19433492	ENSSSCG00000006001	ENPP2
4	19505700	19514797	ENSSSCG00000006002	CCN3
4	19593536	19715182	ENSSSCG00000006003	MAL2
4	20645809	20935564	ENSSSCG00000006009	EXT1
4	22911039	23158769	ENSSSCG00000006018	TRPS1
4	27986865	28013949	ENSSSCG00000006024	EBAG9
4	28203743	28331579	ENSSSCG00000006029	NUDCD1
4	30734514	31400997	ENSSSCG00000006037	OXR1
4	31606751	32094340	ENSSSCG00000006038	ZFPM2
4	34026192	34222405	ENSSSCG00000006054	ATP6V1C1
4	34924383	35367430	ENSSSCG00000006059	NCALD
4	35371136	35564919	ENSSSCG00000006060	GRHL2
4	36137639	36227690	ENSSSCG00000006063	PABPC1
4	36635285	36725638	ENSSSCG00000006066	RNF19A
4	37090935	37820419	ENSSSCG00000006071	VPS13B
4	37945597	38306775	ENSSSCG00000006074	STK3
4	38743977	38915088	ENSSSCG00000006082	MATN2
4	39480676	39967629	ENSSSCG00000006087	CPQ
4	40002749	40129697	ENSSSCG00000006088	SDC2
4	40297885	40376076	ENSSSCG00000006089	PTDSS1
4	41925361	41985794	ENSSSCG00000006098	DPY19L4
4	42878254	42931121	ENSSSCG00000006108	TMEM67
4	44599760	44743448	ENSSSCG00000006115	RUNX1T1
4	45409866	45637433	ENSSSCG00000006116	SLC26A7
4	46701045	46725198	ENSSSCG00000006125	CALB1
4	46730461	46767427	ENSSSCG00000006126	DECR1
4	46787659	46903999	ENSSSCG00000006127	NBN
4	48556967	48862986	ENSSSCG00000006132	MMP16
4	50276417	50345369	ENSSSCG00000006135	CPNE3
4	51193755	51211259	ENSSSCG00000006140	CA2
4	51219736	51237846	ENSSSCG00000006141	CA3
4	51785375	52557785	ENSSSCG00000006149	RALYL
4	54801368	54838143	ENSSSCG00000006151	SNX16
4	56471804	56603617	ENSSSCG00000006156
4	61628299	61716546	ENSSSCG00000006174	JPH1
4	62880267	63277761	ENSSSCG00000006185	KCNB2
4	65439178	65583213	ENSSSCG00000006196	SLCO5A1
4	66715234	67116135	ENSSSCG00000006199	PREX2
4	67158043	67411593	ENSSSCG00000006200	CPA6
4	68487109	68530889	ENSSSCG00000006216	TRIM55
4	68557670	68641134	ENSSSCG00000006217	DNAJC5B
4	72082685	72257226	ENSSSCG00000006230	CLVS1
4	72571874	72754432	ENSSSCG00000006231	CHD7
4	72800624	72882147	ENSSSCG00000006232
4	73047847	73141991	ENSSSCG00000006233	CA8
4	73810188	74134229	ENSSSCG00000006235	TOX
4	74236830	74298193	ENSSSCG00000006236	NSMAF
4	74295922	74341085	ENSSSCG00000006237	SDCBP
4	74612527	74745989	ENSSSCG00000006240	FAM110B
4	75525555	75561444	ENSSSCG00000006243	PENK
4	75586235	75598989	ENSSSCG00000006245	SDR16C5
4	75786099	75868591	ENSSSCG00000006250	LYN
4	77748810	78002009	ENSSSCG00000006266	ST18
4	79687359	79847281	ENSSSCG00000006274	PRKDC
4	81403232	81485055	ENSSSCG00000006289	F5
4	81510079	81536466	ENSSSCG00000006290	SLC19A2
4	81639909	81911743	ENSSSCG00000006294	NME7
4	83235470	83316405	ENSSSCG00000006306	MPZL1
4	84189004	84204723	ENSSSCG00000006319	POGK
4	85158276	85357137	ENSSSCG00000006328	RXRG
4	85406223	85571448	ENSSSCG00000006329	LMX1A
4	85824666	86170191	ENSSSCG00000006331	PBX1
4	88140953	88471994	ENSSSCG00000006344
4	89237511	89240320	ENSSSCG00000006355	APOA2
4	89242459	89247065	ENSSSCG00000006357	FCER1G
4	89246960	89261687	ENSSSCG00000006358	NDUFS2
4	89870539	89908244	ENSSSCG00000006380	SLAMF1
4	90276754	90288011	ENSSSCG00000006390	CASQ1
4	90291344	90396160	ENSSSCG00000006391	ATP1A4
4	90370235	90401376	ENSSSCG00000006392	IGSF8
4	90566846	90574762	ENSSSCG00000006395
4	92176745	92290610	ENSSSCG00000006453	KIRREL1
4	93045859	93160098	ENSSSCG00000006461	ARHGEF11
4	93239722	93258078	ENSSSCG00000006465	INSRR
4	93968960	93976304	ENSSSCG00000006499	LAMTOR2
4	93976431	93994830	ENSSSCG00000006500	UBQLN4
4	94489208	94514739	ENSSSCG00000006511	RUSC1
4	94545704	94560106	ENSSSCG00000006518	HCN3
4	94584196	94609745	ENSSSCG00000006522	GBA
4	94915965	95113276	ENSSSCG00000006542	KCNN3
4	99364063	99380811	ENSSSCG00000006682
4	99415415	99440756	ENSSSCG00000006687	ITGA10
4	99605080	99657191	ENSSSCG00000006693	PDZK1
4	100951507	101150198	ENSSSCG00000006709	NOTCH2
4	101408308	101478144	ENSSSCG00000006717	PHGDH
4	101588861	101787823	ENSSSCG00000006720	HAO2
4	102427186	102696508	ENSSSCG00000006726
4	103214934	103376507	ENSSSCG00000006730	MAN1A2
4	103412571	103584684	ENSSSCG00000006731	VTCN1
4	103994463	104167173	ENSSSCG00000006737	IGSF3
4	104169883	104227917	ENSSSCG00000006738	CD58
4	104664015	104905463	ENSSSCG00000006743	SLC22A15
4	104918501	104999787	ENSSSCG00000006745	CASQ2
4	105502552	105542119	ENSSSCG00000006748	TSPAN2
4	106058191	106191802	ENSSSCG00000006757	TRIM33
4	106425692	106486931	ENSSSCG00000006758	SYT6
4	106686604	106758099	ENSSSCG00000006764	PTPN22
4	106808989	106885947	ENSSSCG00000006766	PHTF1
4	106881916	107345598	ENSSSCG00000006767	MAGI3
4	107494463	107641703	ENSSSCG00000006771	SLC16A1
4	108814405	108873927	ENSSSCG00000006788	ADORA3
4	110311507	110329568	ENSSSCG00000006820	EPS8L3
4	110627632	110635894	ENSSSCG00000006827	CYB561D1
4	110647796	110695280	ENSSSCG00000006829	SYPL2
4	110662692	110717293	ENSSSCG00000006830	PSMA5
4	110720100	110789702	ENSSSCG00000006831	SORT1
4	110857088	110874815	ENSSSCG00000006835	SARS1
4	111174937	111198473	ENSSSCG00000006842
4	111233281	111347501	ENSSSCG00000006845	STXBP3
4	111364451	111382420	ENSSSCG00000006846	HENMT1
4	111579200	111634271	ENSSSCG00000006848	SLC25A24
4	112287043	112614544	ENSSSCG00000006852	NTNG1
4	115540950	115840708	ENSSSCG00000006857	COL11A1
4	117269053	117304368	ENSSSCG00000006859	DPH5
4	117314845	117396496	ENSSSCG00000006860	SLC30A7
4	117396615	117420714	ENSSSCG00000006861	EXTL2
4	117496908	117511226	ENSSSCG00000006862	VCAM1
4	117635861	117805254	ENSSSCG00000006864	CDC14A
4	117852764	117875684	ENSSSCG00000006865	RTCA
4	117875002	117937561	ENSSSCG00000006866	DBT
4	117939896	117963468	ENSSSCG00000006867	LRRC39
4	118176241	118268835	ENSSSCG00000006872	AGL
4	118269143	118711771	ENSSSCG00000006873	FRRS1
4	118713994	118752224	ENSSSCG00000006875	PLPPR4
4	118946892	119067799	ENSSSCG00000006876	PLPPR5
4	118986423	119255900	ENSSSCG00000006877	SNX7
4	119931458	120712462	ENSSSCG00000006878	DPYD
4	122343405	122459131	ENSSSCG00000006885	ALG14
4	122530662	122618582	ENSSSCG00000006888	SLC44A3
4	123202632	123331144	ENSSSCG00000006890	ABCA4
4	123394761	123474519	ENSSSCG00000006892	DNTTIP2
4	123440571	123666598	ENSSSCG00000006893	BCAR3
4	123675062	123779618	ENSSSCG00000006894	FNBP1L
4	124050097	124124438	ENSSSCG00000006898	MTF2
4	124358592	124367647	ENSSSCG00000006899	RPL5
4	124229560	124360042	ENSSSCG00000006900	DIPK1A
4	124367736	124600579	ENSSSCG00000006901	EVI5
4	124690309	124773887	ENSSSCG00000006903	RPAP2
4	124773979	124813337	ENSSSCG00000006904	GLMN
4	125101190	125316796	ENSSSCG00000006911	TGFBR3
4	125522317	125606882	ENSSSCG00000006912	HFM1
4	126931849	127079843	ENSSSCG00000006917	LRRC8C
4	127370460	127451410	ENSSSCG00000006923	GBP2
4	127451516	127507760	ENSSSCG00000006925	KYAT3
4	127522524	127571378	ENSSSCG00000006926	GTF2B
4	127573703	127709943	ENSSSCG00000006927	PKN2
4	969524	986750	ENSSSCG00000006954	EEF1D
4	1133398	1188149	ENSSSCG00000006958
4	1191845	1202504	ENSSSCG00000006959	ZNF696
17	481527	484859	ENSSSCG00000006966	CLDN23
17	1061257	1118483	ENSSSCG00000006969	TRMT9B
17	1170195	1637162	ENSSSCG00000006970	DLC1
17	4855056	4928664	ENSSSCG00000006982	ZDHHC2
17	5122265	5271849	ENSSSCG00000006987	SLC7A2
17	5279004	5329511	ENSSSCG00000006988	PDGFRL
17	5597039	5690265	ENSSSCG00000006994	PCM1
17	5780866	5800464	ENSSSCG00000006996
17	7311209	7325103	ENSSSCG00000006997	TRIML2
17	47835	217763	ENSSSCG00000007001
17	8597004	8617657	ENSSSCG00000007002	MTNR1A
17	8644695	8657369	ENSSSCG00000007003
17	8795348	8842028	ENSSSCG00000007005
17	9177838	9233876	ENSSSCG00000007008	ADAM18
17	9789826	10196473	ENSSSCG00000007010	ZMAT4
17	10763876	10985191	ENSSSCG00000007022	ANK1
17	11289690	11348553	ENSSSCG00000007030	IKBKB
17	11356129	11388821	ENSSSCG00000007031	POLB
17	11167161	11190856	ENSSSCG00000007033	AP3M2
17	12645747	13264199	ENSSSCG00000007034	PSD3
17	14420656	14476189	ENSSSCG00000007043	GPCPD1
17	14777683	14970100	ENSSSCG00000007046	TRMT6
17	15080587	15137753	ENSSSCG00000007052	FERMT1
17	17007261	17745312	ENSSSCG00000007056	PLCB1
17	21769484	21903269	ENSSSCG00000007072	SPTLC3
17	21948370	22037023	ENSSSCG00000007073	ISM1
17	25681102	25923004	ENSSSCG00000007083	PCSK2
17	25933900	25966843	ENSSSCG00000007084	BFSP1
17	26480891	26521525	ENSSSCG00000007092	KAT14
17	26811173	26947435	ENSSSCG00000007098	DTD1
17	27270214	27780529	ENSSSCG00000007100	SLC24A3
17	28980328	29082392	ENSSSCG00000007108	KIZ
17	29107668	29193494	ENSSSCG00000007109	XRN2
17	30422929	30426682	ENSSSCG00000007123
17	30440761	30447262	ENSSSCG00000007125
17	30638039	30709382	ENSSSCG00000007130	SYNDIG1
17	30758009	30766608	ENSSSCG00000007131	CST7
17	30800426	30839742	ENSSSCG00000007133	ACSS1
17	31072738	31217342	ENSSSCG00000007135	NINL
17	31517021	31537361	ENSSSCG00000007139	ADRA1D
17	31548635	31591966	ENSSSCG00000007140	SMOX
17	31850155	31869187	ENSSSCG00000007143	MAVS
17	31994540	32021466	ENSSSCG00000007146	SIGLEC1
17	31953129	31977755	ENSSSCG00000007147	HSPA12B
17	31934832	31941621	ENSSSCG00000007149	SPEF1
17	32446471	32459398	ENSSSCG00000007157	SLC4A11
17	32479976	32491400	ENSSSCG00000007160	DDRGK1
17	32508705	32518524	ENSSSCG00000007161	LZTS3
17	32633612	32797104	ENSSSCG00000007166	PTPRA
17	32874820	32944765	ENSSSCG00000007171	EBF4
17	32977995	33048080	ENSSSCG00000007172	TMC2
17	33735160	33821214	ENSSSCG00000007181
17	33869526	33892065	ENSSSCG00000007187	NSFL1C
17	33909679	33940267	ENSSSCG00000007188
17	33961617	33985964	ENSSSCG00000007189	SDCBP2
17	34083282	34086133	ENSSSCG00000007192	C20orf202
17	34348556	34402851	ENSSSCG00000007198	ANGPT4
17	34459334	34481028	ENSSSCG00000007199	SLC52A3
17	34424185	34437700	ENSSSCG00000007200	FAM110A
17	34693006	34754074	ENSSSCG00000007203
17	34784016	34801231	ENSSSCG00000007206	RBCK1
17	34892666	34916651	ENSSSCG00000007212	C20orf96
17	35064505	35066964	ENSSSCG00000007215
17	35028635	35031088	ENSSSCG00000007216	DEFB115
17	35499908	35513088	ENSSSCG00000007231	MYLK2
17	35558346	35609033	ENSSSCG00000007236	TTLL9
17	35671091	35691618	ENSSSCG00000007239	CCM2L
17	35709348	35751588	ENSSSCG00000007240	HCK
17	35765323	35822359	ENSSSCG00000007246	TM9SF4
17	36072122	36325074	ENSSSCG00000007249	NOL4L
17	36387062	36487494	ENSSSCG00000007253	MAPRE1
17	36508549	36528140	ENSSSCG00000007256	SUN5
17	36681740	36699988	ENSSSCG00000007259	BPIFA2
17	36813141	36835957	ENSSSCG00000007262
17	37810183	37918208	ENSSSCG00000007280	ITCH
17	38260147	38315758	ENSSSCG00000007286	ACSS2
17	39538045	39775929	ENSSSCG00000007317	DLGAP4
17	40020440	40099139	ENSSSCG00000007324	SOGA1
17	40471009	40524860	ENSSSCG00000007334	SRC
17	40774719	40948945	ENSSSCG00000007337	CTNNBL1
17	41275505	41329143	ENSSSCG00000007344	KIAA1755
17	41609455	41628250	ENSSSCG00000007346	ADIG
17	41752845	41866375	ENSSSCG00000007350	PPP1R16B
17	41869051	41895625	ENSSSCG00000007351	FAM83D
17	41900671	42086646	ENSSSCG00000007352	DHX35
17	43989333	44006262	ENSSSCG00000007359	LPIN3
17	44047803	44265431	ENSSSCG00000007360	CHD6
17	46119409	46173944	ENSSSCG00000007362	SRSF6
17	46202359	46247298	ENSSSCG00000007364	IFT52
17	46591675	46638070	ENSSSCG00000007369
17	47321380	47351106	ENSSSCG00000007382	PABPC1L
17	47352144	47376503	ENSSSCG00000007383	TOMM34
17	47615168	47630574	ENSSSCG00000007391	MATN4
17	47863384	47873808	ENSSSCG00000007407	WFDC8
17	47891320	47894220	ENSSSCG00000007408	WFDC9
17	47994655	48017561	ENSSSCG00000007422	DNTTIP1
17	48191988	48231294	ENSSSCG00000007437	SLC12A5
17	48339694	48413683	ENSSSCG00000007439	CDH22
17	48824414	48843201	ENSSSCG00000007451	SLC2A10
17	48966814	49243747	ENSSSCG00000007453	EYA2
17	49663731	49804577	ENSSSCG00000007456	SULF2
17	49528164	49663203	ENSSSCG00000007458	NCOA3
17	50631092	50732243	ENSSSCG00000007460	ARFGEF2
17	51039956	51144696	ENSSSCG00000007462	KCNB1
17	51153154	51200300	ENSSSCG00000007463	PTGIS
17	51221144	51221804	ENSSSCG00000007464
17	51259786	51356803	ENSSSCG00000007465	B4GALT5
17	51400910	51477220	ENSSSCG00000007466	SLC9A8
17	52088050	52162564	ENSSSCG00000007470	RIPOR3
17	52239399	52307308	ENSSSCG00000007472	BCAS4
17	52422280	52444656	ENSSSCG00000007476	KCNG1
17	52743570	52906821	ENSSSCG00000007477	NFATC2
17	52936173	53103190	ENSSSCG00000007478	ATP9A
17	55110590	55130363	ENSSSCG00000007486	CYP24A1
17	55390801	55583872	ENSSSCG00000007488	DOK5
17	56941687	56953361	ENSSSCG00000007492	FAM210B
17	56954829	56972798	ENSSSCG00000007493
17	56991161	57034470	ENSSSCG00000007495	CASS4
17	57040967	57084668	ENSSSCG00000007496	RTF2
17	57087126	57088944	ENSSSCG00000007498	FAM209B
17	57751843	57768595	ENSSSCG00000007503	RAE1
17	57973096	57986136	ENSSSCG00000007508	ZBP1
17	58437584	58490700	ENSSSCG00000007512
17	58514985	58572421	ENSSSCG00000007513	RAB22A
17	58594749	58644918	ENSSSCG00000007514	VAPB
17	58659642	58708128	ENSSSCG00000007515	APCDD1L
17	59175776	59185000	ENSSSCG00000007525
17	59425495	59448362	ENSSSCG00000007527
17	59625866	59862928	ENSSSCG00000007528	PHACTR3
17	59877505	59955209	ENSSSCG00000007529	SYCP2
17	61824899	61834267	ENSSSCG00000007538	GATA5
17	61778568	61794352	ENSSSCG00000007539	RBBP8NL
3	303311	323036	ENSSSCG00000007541	PDGFA
3	327199	425165	ENSSSCG00000007542	PRKAR1B
3	417324	461817	ENSSSCG00000007543	DNAAF5
3	547367	634437	ENSSSCG00000007547	ADAP1
3	979404	1005566	ENSSSCG00000007558	INTS1
3	1964039	1997052	ENSSSCG00000007564	AMZ1
3	1826289	1853493	ENSSSCG00000007565	TTYH3
3	1720500	1745338	ENSSSCG00000007567	CHST12
3	1861200	1903036	ENSSSCG00000007568	IQCE
3	2814328	3324799	ENSSSCG00000007574	SDK1
3	3641111	3716815	ENSSSCG00000007575	RADIL
3	3556007	3621142	ENSSSCG00000007576	FOXK1
3	3729519	3776081	ENSSSCG00000007578
3	3800180	3834413	ENSSSCG00000007580	WIPI2
3	5146632	5199286	ENSSSCG00000007589
3	5113230	5145634	ENSSSCG00000007590	PMS2
3	5075037	5113622	ENSSSCG00000007592	EIF2AK1
3	5239944	5244706	ENSSSCG00000007596
3	5322255	5409178	ENSSSCG00000007599	LMTK2
3	5414073	5442943	ENSSSCG00000007601	TECPR1
3	5472315	5567876	ENSSSCG00000007602	BAIAP2L1
3	5720683	5732458	ENSSSCG00000007603	NPTX2
3	6167385	6296230	ENSSSCG00000007607	KPNA7
3	8114142	8119841	ENSSSCG00000007645
3	8169343	8175646	ENSSSCG00000007649	GPC2
3	8176139	8211889	ENSSSCG00000007650	STAG3
3	8230328	8232836	ENSSSCG00000007656	PVRIG
3	8539318	8578884	ENSSSCG00000007671	TFR2
3	9317114	9669998	ENSSSCG00000007681	CUX1
3	9668818	9695174	ENSSSCG00000007682	SH2B2
3	9806131	9814026	ENSSSCG00000007687	LRWD1
3	10850350	10892385	ENSSSCG00000007709	TBL2
3	10894270	10934047	ENSSSCG00000007710	MLXIPL
3	10960091	10973083	ENSSSCG00000007713	BUD23
3	11076099	11079879	ENSSSCG00000007716	TMEM270
3	11054828	11057704	ENSSSCG00000007717	METTL27
3	11039706	11053925	ENSSSCG00000007718	CLDN4
3	11419396	11505407	ENSSSCG00000007719
3	11538243	11654789	ENSSSCG00000007720	GTF2IRD1
3	11671575	11811423	ENSSSCG00000007721	GTF2I
3	11820285	11839426	ENSSSCG00000007722	NCF1
3	11915583	11948721	ENSSSCG00000007723	RCC1L
3	13565480	14794365	ENSSSCG00000007727	AUTS2
3	15487512	16160641	ENSSSCG00000007733
3	16403775	16621876	ENSSSCG00000007737	TPST1
3	16830919	16843585	ENSSSCG00000007745	SUMF2
3	17065818	17082664	ENSSSCG00000007753	RUSF1
3	17136161	17273657	ENSSSCG00000007754	ITGAM
3	17345845	17354453	ENSSSCG00000007760	PRSS36
3	17416842	17431053	ENSSSCG00000007768	STX4
3	17639996	17656618	ENSSSCG00000007788	PHKG2
3	18568264	18585926	ENSSSCG00000007806	RABEP2
3	18609911	18622665	ENSSSCG00000007808	NFATC2IP
3	18772031	18880645	ENSSSCG00000007812	XPO6
3	19150370	19368223	ENSSSCG00000007814	KATNIP
3	23887125	23956373	ENSSSCG00000007839	EEF2K
3	24474900	24573103	ENSSSCG00000007847
3	25357824	25387817	ENSSSCG00000007858
3	25473162	25492283	ENSSSCG00000007859	UMOD
3	25425687	25466912	ENSSSCG00000007860	PDILT
3	25714379	25758560	ENSSSCG00000007862	GPR139
3	25869668	25896584	ENSSSCG00000007864	GPRC5B
3	27158874	27492892	ENSSSCG00000007872	XYLT1
3	28360868	28485477	ENSSSCG00000007874	ABCC1
3	29266236	29306116	ENSSSCG00000007881	ERCC4
3	32350906	32393019	ENSSSCG00000007904	TEKT5
3	33775829	33810466	ENSSSCG00000007907	USP7
3	34939572	37209658	ENSSSCG00000007917	RBFOX1
3	41490823	41563020	ENSSSCG00000007975	HBZ
3	41394197	41398348	ENSSSCG00000007983	PDIA2
3	40830216	40934254	ENSSSCG00000008009	LMF1
3	40996991	41009562	ENSSSCG00000008010	CHTF18
3	40244011	40256981	ENSSSCG00000008019	JPT2
3	40257684	40308001	ENSSSCG00000008026	CRAMP1
3	44085388	44148864	ENSSSCG00000008096	ZC3H6
3	44214000	44267110	ENSSSCG00000008101	FBLN7
3	44349380	44483402	ENSSSCG00000008103	MERTK
3	44509692	44605014	ENSSSCG00000008105	ANAPC1
3	45906673	46000187	ENSSSCG00000008119	KCNIP3
3	47606230	47704887	ENSSSCG00000008137
3	47718340	47759000	ENSSSCG00000008138	GCC2
3	48870948	48940721	ENSSSCG00000008143	UXS1
3	49063988	49198664	ENSSSCG00000008144	NCK2
3	51400165	51496293	ENSSSCG00000008150	TMEM182
3	51535798	51623057	ENSSSCG00000008153	SLC9A2
3	51686672	51750073	ENSSSCG00000008155	SLC9A4
3	51762119	51789965	ENSSSCG00000008157	IL18RAP
3	51803404	51902079	ENSSSCG00000008159	IL18R1
3	52192914	52288515	ENSSSCG00000008162	IL1R1
3	52841137	52909222	ENSSSCG00000008165	RFX8
3	52918843	52977926	ENSSSCG00000008166	CREG2
3	53062965	53081268	ENSSSCG00000008167	CNOT11
3	53032639	53067345	ENSSSCG00000008168	RNF149
3	53149095	53289795	ENSSSCG00000008169	TBC1D8
3	53281339	53491733	ENSSSCG00000008170
3	53941684	53981678	ENSSSCG00000008176	LONRF2
3	54135532	54862224	ENSSSCG00000008179	REV1
3	54861759	54930776	ENSSSCG00000008180	EIF5B
3	55560154	55699544	ENSSSCG00000008188	MGAT4A
3	55711025	55834370	ENSSSCG00000008190	INPP4A
3	56277143	56470357	ENSSSCG00000008192	TMEM131
3	57867223	57945953	ENSSSCG00000008215	SMYD1
3	58206921	58279245	ENSSSCG00000008222
3	58667971	58750421	ENSSSCG00000008226	POLR1A
3	59067221	59072046	ENSSSCG00000008228	GNLY
3	59101952	59111834	ENSSSCG00000008229	SFTPB
3	58964541	59001146	ENSSSCG00000008230	ATOH8
3	59588472	59708462	ENSSSCG00000008242	KCMF1
3	60141884	60195051	ENSSSCG00000008247	SUCLG1
3	63205077	64417865	ENSSSCG00000008250
3	66128689	66884740	ENSSSCG00000008259	LRRTM4
3	68145890	68231615	ENSSSCG00000008261	HK2
3	68379322	68404595	ENSSSCG00000008262	SEMA4F
3	68417915	68494421	ENSSSCG00000008263	M1AP
3	68819612	68853067	ENSSSCG00000008289	MTHFD2
3	68918933	69020986	ENSSSCG00000008292	TET3
3	69201239	69226321	ENSSSCG00000008298	DUSP11
3	69133978	69188182	ENSSSCG00000008300	STAMBP
3	69939173	70546702	ENSSSCG00000008310	EXOC6B
3	71020141	71246967	ENSSSCG00000008312	DYSF
3	71560738	71591856	ENSSSCG00000008314	ATP6V1B1
3	72622357	72793636	ENSSSCG00000008336	ANXA4
3	72794126	72968194	ENSSSCG00000008337	AAK1
3	73157752	73398345	ENSSSCG00000008340	ANTXR1
3	73556565	73650078	ENSSSCG00000008344	ARHGAP25
3	73831336	73838559	ENSSSCG00000008347	FBXO48
3	76523589	76649650	ENSSSCG00000008357	SPRED2
3	76691275	76729210	ENSSSCG00000008358	ACTR2
3	78907316	79257760	ENSSSCG00000008372	EHBP1
3	81196294	81296165	ENSSSCG00000008392	BCL11A
3	84958384	85165656	ENSSSCG00000008396	CCDC85A
3	87389873	87504628	ENSSSCG00000008415	ASB3
3	93081219	93163628	ENSSSCG00000008428	MSH2
3	93925881	93973528	ENSSSCG00000008440	PIGF
3	94349889	94909020	ENSSSCG00000008444	PRKCE
3	94909127	95138960	ENSSSCG00000008445	SRBD1
3	95688400	96091958	ENSSSCG00000008447	CAMKMT
3	96157380	96215454	ENSSSCG00000008449	SLC3A1
3	96221873	96317247	ENSSSCG00000008451
3	96594778	96616229	ENSSSCG00000008453	ABCG8
3	97601411	97785518	ENSSSCG00000008464	MTA3
3	100557169	100597675	ENSSSCG00000008470	THUMPD2
3	101089243	101362723	ENSSSCG00000008478	SOS1
3	101458930	101587042	ENSSSCG00000008479	DHX57
3	102215140	102424775	ENSSSCG00000008488
3	103377572	103492964	ENSSSCG00000008501	VIT
3	103566221	103615775	ENSSSCG00000008503	FEZ2
3	103612659	103815997	ENSSSCG00000008504	CRIM1
3	106099821	106213728	ENSSSCG00000008509	RASGRP3
3	106300750	106724934	ENSSSCG00000008510	LTBP1
3	106821423	106999102	ENSSSCG00000008512	TTC27
3	107013424	107269409	ENSSSCG00000008513	BIRC6
3	107839964	107918350	ENSSSCG00000008521	SRD5A2
3	107986528	108080151	ENSSSCG00000008522	XDH
3	108223995	108620615	ENSSSCG00000008524	GALNT14
3	109411252	110067977	ENSSSCG00000008533	ALK
3	110231955	110365062	ENSSSCG00000008534	WDR43
3	110397844	110433373	ENSSSCG00000008538	SPDYA
3	111572423	111605831	ENSSSCG00000008545	ZNF512
3	111453816	111531625	ENSSSCG00000008549	SLC4A1AP
3	111920176	111976474	ENSSSCG00000008550	SLC5A6
3	111992391	112023505	ENSSSCG00000008553	PREB
3	112017590	112031558	ENSSSCG00000008556	KHK
3	112031919	112046437	ENSSSCG00000008557	EMILIN1
3	112155541	112252968	ENSSSCG00000008560	DPYSL5
3	112280658	112296866	ENSSSCG00000008562	SLC35F6
3	112322446	112359212	ENSSSCG00000008563	KCNK3
3	112458914	112474438	ENSSSCG00000008565	FAM166C
3	112581770	112621601	ENSSSCG00000008568	DRC1
3	112704023	112753086	ENSSSCG00000008569	HADHB
3	112671204	112705296	ENSSSCG00000008570	ADGRF3
3	112752865	112797735	ENSSSCG00000008571	HADHA
3	112963492	113016950	ENSSSCG00000008574	KIF3C
3	113044836	113180744	ENSSSCG00000008575	ASXL2
3	113229175	113476825	ENSSSCG00000008576
3	113816772	113857114	ENSSSCG00000008577	DNAJC27
3	113875512	113988372	ENSSSCG00000008578	ADCY3
3	113997236	114251078	ENSSSCG00000008581	NCOA1
3	114500406	114604666	ENSSSCG00000008582
3	114363528	114508445	ENSSSCG00000008583	ITSN2
3	114659852	114672018	ENSSSCG00000008590	MFSD2B
3	114722321	114846644	ENSSSCG00000008591	ATAD2B
3	114871161	115177467	ENSSSCG00000008593	KLHL29
3	117250096	117316200	ENSSSCG00000008595	APOB
3	117800934	117811702	ENSSSCG00000008599
3	117858031	117965566	ENSSSCG00000008600	PUM2
3	117987557	118011885	ENSSSCG00000008601	SDC1
3	118521296	118932446	ENSSSCG00000008606	OSR1
3	120097379	120170972	ENSSSCG00000008614	SMC6
3	120177901	120288162	ENSSSCG00000008615	VSNL1
3	121882743	122242327	ENSSSCG00000008621	NBAS
3	124940548	125074123	ENSSSCG00000008624	LPIN1
3	125083394	125091831	ENSSSCG00000008625	NTSR2
3	125353119	125491963	ENSSSCG00000008629	ROCK2
3	125494417	125507239	ENSSSCG00000008631	SLC66A3
3	125751970	125776955	ENSSSCG00000008633	PDIA6
3	125861432	125956887	ENSSSCG00000008635	NOL10
3	126527383	126586274	ENSSSCG00000008637	TAF1B
3	126849443	126865735	ENSSSCG00000008640	IAH1
3	126795426	126853995	ENSSSCG00000008641	ADAM17
3	126920970	127082933	ENSSSCG00000008642	ASAP2
3	127382603	127474276	ENSSSCG00000008644	KIDINS220
3	128747726	128805483	ENSSSCG00000008646	RNF144A
3	128903616	128917871	ENSSSCG00000008647	CMPK2
3	128877186	128897847	ENSSSCG00000008648	RSAD2
3	131095460	131195471	ENSSSCG00000008651
8	1069054	1198445	ENSSSCG00000008684	POLN
8	1054236	1061024	ENSSSCG00000008686
8	1225306	1312992	ENSSSCG00000008689	ZFYVE28
8	1353236	1380637	ENSSSCG00000008690	RNF4
8	1533424	1554625	ENSSSCG00000008691	TNIP2
8	1627177	1710661	ENSSSCG00000008692	ADD1
8	1738135	1792861	ENSSSCG00000008694	GRK4
8	1809785	1934024	ENSSSCG00000008697	HTT
8	1963313	2076963	ENSSSCG00000008698	RGS12
8	2089670	2122685	ENSSSCG00000008702	DOK7
8	4613976	4679573	ENSSSCG00000008709
8	4492340	4616266	ENSSSCG00000008710	JAKMIP1
8	4218823	4352040	ENSSSCG00000008712	PPP2R2C
8	3511207	3516207	ENSSSCG00000008714	PSAPL1
8	2441075	2444846	ENSSSCG00000008720	HMX1
8	2916788	3054966	ENSSSCG00000008721	ABLIM2
8	2846004	2883958	ENSSSCG00000008722	SH3TC1
8	2793797	2820185	ENSSSCG00000008723	HTRA3
8	2716914	2775333	ENSSSCG00000008724	ACOX3
8	6050949	6081310	ENSSSCG00000008728	ZBTB49
8	6127965	6164691	ENSSSCG00000008731	OTOP1
8	9197036	9254386	ENSSSCG00000008735	BOD1L1
8	10658430	10756415	ENSSSCG00000008737	C1QTNF7
8	10779332	10898193	ENSSSCG00000008738	CC2D2A
8	10913106	10961322	ENSSSCG00000008740	FBXL5
8	11215659	11317312	ENSSSCG00000008745	PROM1
8	14756619	15149510	ENSSSCG00000008749	SLIT2
8	15192019	15215530	ENSSSCG00000008750	PACRGL
8	16666603	16787256	ENSSSCG00000008753	ADGRA3
8	16897317	17137315	ENSSSCG00000008754	GBA3
8	18537868	18620883	ENSSSCG00000008756	DHX15
8	19481198	19509667	ENSSSCG00000008758	SLC34A2
8	20254765	20370215	ENSSSCG00000008761	TBC1D19
8	23459475	23872006	ENSSSCG00000008765	PCDH7
8	27771331	27960496	ENSSSCG00000008768	ARAP2
8	29013082	29103161	ENSSSCG00000008771	C4orf19
8	29118514	29190565	ENSSSCG00000008772	RELL1
8	29307685	29381571	ENSSSCG00000008773	PGM2
8	30114602	30274165	ENSSSCG00000008785	FAM114A1
8	30361386	30440754	ENSSSCG00000008787	KLHL5
8	30463862	30553703	ENSSSCG00000008789	WDR19
8	31321113	31372364	ENSSSCG00000008794	RHOH
8	31508508	31810359	ENSSSCG00000008796	RBM47
8	32433030	32792546	ENSSSCG00000008799	LIMCH1
8	33387590	33638841	ENSSSCG00000008803	ATP8A1
8	37407703	37533075	ENSSSCG00000008812	ATP10D
8	37530815	37809761	ENSSSCG00000008813	CORIN
8	37797875	37875540	ENSSSCG00000008816	NFXL1
8	37977972	38046933	ENSSSCG00000008819	TXK
8	38051056	38182182	ENSSSCG00000008820	TEC
8	38241598	38322031	ENSSSCG00000008821	SLAIN2
8	38378798	38386195	ENSSSCG00000008823	SLC10A4
8	38386643	38391611	ENSSSCG00000008824	ZAR1
8	38397375	38697206	ENSSSCG00000008826	FRYL
8	38732820	38793234	ENSSSCG00000008829	OCIAD2
8	38869138	38943669	ENSSSCG00000008830	CWH43
8	39715534	40145887	ENSSSCG00000008836	SCFD2
8	40967493	41021442	ENSSSCG00000008841	PDGFRA
8	41402043	41493735	ENSSSCG00000008842	KIT
8	42856469	43092692	ENSSSCG00000008853	TLL1
8	43503667	43695628	ENSSSCG00000008854	CPE
8	44646814	44674645	ENSSSCG00000008869	ASIC5
8	55862191	55901633	ENSSSCG00000008898
8	65736156	65824038	ENSSSCG00000008930	TMPRSS11F
8	67706880	68290496	ENSSSCG00000008943	SLC4A4
8	68572471	68644221	ENSSSCG00000008944	NPFFR2
8	71162839	71181919	ENSSSCG00000008969	RCHY1
8	71363613	71452945	ENSSSCG00000008971	USO1
8	71838788	71940607	ENSSSCG00000008980	SCARB2
8	71990113	72088968	ENSSSCG00000008983	CCDC158
8	73305435	73778238	ENSSSCG00000008990
8	74594255	74607360	ENSSSCG00000008997	FGB
8	74574882	74584202	ENSSSCG00000008998
8	75411991	75446850	ENSSSCG00000009002	TLR2
8	75689845	75755779	ENSSSCG00000009009	MND1
8	76104853	76148616	ENSSSCG00000009011	FHDC1
8	77169566	77323859	ENSSSCG00000009015	GATB
8	77970069	78680275	ENSSSCG00000009021	LRBA
8	81072565	81114580	ENSSSCG00000009030	PRMT9
8	82115056	82355655	ENSSSCG00000009035	SLC10A7
8	83583737	83679136	ENSSSCG00000009045	HHIP
8	84811772	85514518	ENSSSCG00000009050	INPP4B
8	86088013	86332935	ENSSSCG00000009053	RNF150
8	86880173	87322847	ENSSSCG00000009060	MAML3
8	95659001	95939867	ENSSSCG00000009069	C4orf33
8	96118610	96692407	ENSSSCG00000009071	JADE1
8	97095494	97120183	ENSSSCG00000009078	SLC25A31
8	100450247	100863446	ENSSSCG00000009083	SPRY1
8	100917321	101241148	ENSSSCG00000009084	SPATA5
8	101241616	101304322	ENSSSCG00000009085	NUDT6
8	101530949	101540738	ENSSSCG00000009087	IL21
8	101540401	101715436	ENSSSCG00000009089	ADAD1
8	101737086	101937156	ENSSSCG00000009090	KIAA1109
8	103097397	103382115	ENSSSCG00000009101	PRDM5
8	103967692	103981937	ENSSSCG00000009105
8	105121388	105197142	ENSSSCG00000009114	PRSS12
8	105221348	105370019	ENSSSCG00000009115	NDST3
8	108710660	109228901	ENSSSCG00000009123	CAMK2D
8	109306793	109821078	ENSSSCG00000009125
8	110386776	110505320	ENSSSCG00000009128	AP1AR
8	110377517	110389604	ENSSSCG00000009129	TIFA
8	112234365	112330046	ENSSSCG00000009134	EGF
8	112414322	112470848	ENSSSCG00000009138
8	112483392	112540550	ENSSSCG00000009140	CASP6
8	112539187	112651261	ENSSSCG00000009141	MCUB
8	113363049	113384783	ENSSSCG00000009144	ETNPPL
8	116415267	116545299	ENSSSCG00000009157	TET2
8	117662122	117721624	ENSSSCG00000009160	TACR3
8	118052490	118155396	ENSSSCG00000009162	SLC9B1
8	118151957	118164643	ENSSSCG00000009164	CISD2
8	118251236	118364856	ENSSSCG00000009166	MANBA
8	118605293	118684039	ENSSSCG00000009169	SLC39A8
8	119428743	119754650	ENSSSCG00000009172	PPP3CA
8	120623550	120643112	ENSSSCG00000009176	LAMTOR3
8	120567390	120623454	ENSSSCG00000009177	DNAJB14
8	120819142	120879388	ENSSSCG00000009179	MTTP
8	121266764	121282311	ENSSSCG00000009185	ADH5
8	125044028	125259948	ENSSSCG00000009192	PDLIM5
8	125409507	125488436	ENSSSCG00000009193	SMARCAD1
8	125819951	126434793	ENSSSCG00000009197	GRID2
8	129113956	129173392	ENSSSCG00000009202	MMRN1
8	129248819	129388307	ENSSSCG00000009203	SNCA
8	130346214	130527451	ENSSSCG00000009208
8	130527610	130532705	ENSSSCG00000009211
8	131077786	131085340	ENSSSCG00000009216	SPP1
8	131005407	131058932	ENSSSCG00000009217	PKD2
8	131208282	131222050	ENSSSCG00000009219	IBSP
8	131285239	131472785	ENSSSCG00000009220	DMP1
8	131472576	131569993	ENSSSCG00000009225	HSD17B11
8	131634162	131700096	ENSSSCG00000009226	KLHL8
8	132249635	132776820	ENSSSCG00000009228	MAPK10
8	132761689	133242298	ENSSSCG00000009229	ARHGAP24
8	133665520	133937221	ENSSSCG00000009230	WDFY3
8	133959245	134040759	ENSSSCG00000009231	CDS1
8	135026315	135061162	ENSSSCG00000009236	HELQ
8	135199467	135236107	ENSSSCG00000009239
8	135229598	135279045	ENSSSCG00000009240
8	135280502	135314460	ENSSSCG00000009241	COPS4
8	135330917	135398269	ENSSSCG00000009242	LIN54
8	135393238	135420728	ENSSSCG00000009243	THAP9
8	135507296	135634021	ENSSSCG00000009245	SCD5
8	135775745	135802388	ENSSSCG00000009246	ENOPH1
11	1554763	1582408	ENSSSCG00000009278	FGF9
11	2543764	2640738	ENSSSCG00000009283	TNFRSF19
11	2670000	2790733	ENSSSCG00000009290	MIPEP
11	2806674	3047354	ENSSSCG00000009293
11	4054209	4181093	ENSSSCG00000009298	CDK8
11	4425060	4428740	ENSSSCG00000009301	GPR12
11	4731986	4738489	ENSSSCG00000009303
11	5361788	5455359	ENSSSCG00000009314	FLT3
11	5354022	5363869	ENSSSCG00000009316
11	5486889	5614454	ENSSSCG00000009319	PAN3
11	5620700	5795264	ENSSSCG00000009320	FLT1
11	7001314	7085318	ENSSSCG00000009326	KATNAL1
11	7196633	7320841	ENSSSCG00000009327
11	7598731	7729859	ENSSSCG00000009333
11	8266716	8321022	ENSSSCG00000009336	RXFP2
11	8343265	8765082	ENSSSCG00000009338	FRY
11	8860171	8997769	ENSSSCG00000009341
11	10145974	10527268	ENSSSCG00000009349	RFC3
11	12396301	12405353	ENSSSCG00000009354	CCNA1
11	12705359	12763008	ENSSSCG00000009357	SMAD9
11	13298950	13516449	ENSSSCG00000009362	TRPC4
11	14576214	14737579	ENSSSCG00000009369	COG6
11	15450702	15472314	ENSSSCG00000009372	MRPS31
11	15494385	15559312	ENSSSCG00000009373	SLC25A15
11	18040010	18087644	ENSSSCG00000009393	EBPL
11	18298018	18400398	ENSSSCG00000009397	CAB39L
11	19105305	19182488	ENSSSCG00000009400	RCBTB2
11	19186759	19317690	ENSSSCG00000009401	RB1
11	19349133	19377917	ENSSSCG00000009403	ITM2B
11	19616499	19675791	ENSSSCG00000009405	SUCLA2
11	20688596	20906608	ENSSSCG00000009408	LRCH1
11	20995898	21036417	ENSSSCG00000009410	RUBCNL
11	21080028	21126425	ENSSSCG00000009411	LRRC63
11	21130045	21222009	ENSSSCG00000009412	LCP1
11	21234447	21298244	ENSSSCG00000009413	CPB2
11	24466586	24505422	ENSSSCG00000009429	TNFSF11
11	24784407	24971045	ENSSSCG00000009431	DGKH
15	133749344	133867802	ENSSSCG00000009432	DGKD
11	25528895	25595134	ENSSSCG00000009435	NAA16
11	25810572	25900802	ENSSSCG00000009440	ELF1
11	33258063	33440127	ENSSSCG00000009449	TDRD3
11	42033842	42419770	ENSSSCG00000009456	KLHL1
11	43764270	44188352	ENSSSCG00000009457	DACH1
11	45044508	45075910	ENSSSCG00000009460	DIS3
11	47543814	47818561	ENSSSCG00000009464	COMMD6
11	49164141	49432858	ENSSSCG00000009473	MYCBP2
11	49651673	49775448	ENSSSCG00000009474	SCEL
11	50072554	50102884	ENSSSCG00000009477	EDNRB
11	62438652	63560903	ENSSSCG00000009489	GPC6
11	63584866	63678314	ENSSSCG00000009490	DCT
11	64474163	64648413	ENSSSCG00000009497
11	65027732	65147242	ENSSSCG00000009500	CLDN10
11	65307150	65477490	ENSSSCG00000009502	UGGT2
11	65516296	66186846	ENSSSCG00000009503	HS6ST3
11	66385802	66641653	ENSSSCG00000009505	MBNL2
11	67004076	67060552	ENSSSCG00000009509	IPO5
11	67458351	67634349	ENSSSCG00000009511	STK24
11	67652193	67710933	ENSSSCG00000009513	SLC15A1
11	68145101	68319939	ENSSSCG00000009516	UBAC2
11	68507877	68767546	ENSSSCG00000009519	CLYBL
11	68920929	69301533	ENSSSCG00000009522	PCCA
11	70251375	70861064	ENSSSCG00000009527	FGF14
11	70943139	71009633	ENSSSCG00000009528	TPP2
11	75739318	76135265	ENSSSCG00000009543
11	77427368	77530995	ENSSSCG00000009551	ARHGEF7
11	78709151	78742874	ENSSSCG00000009563	TMCO3
14	659309	671709	ENSSSCG00000009580	S1PR3
14	957081	1078509	ENSSSCG00000009584	SEMA4D
14	2056712	2161172	ENSSSCG00000009589	SYK
14	2398462	2546320	ENSSSCG00000009591	AUH
14	2804061	3035241	ENSSSCG00000009593	ROR2
14	3162898	3209687	ENSSSCG00000009595
14	4243557	4278989	ENSSSCG00000009601	SLC18A1
14	5743582	5837445	ENSSSCG00000009605	GFRA2
14	6177009	6188708	ENSSSCG00000009612	DOK2
14	6321870	6346870	ENSSSCG00000009613	DMTN
14	6874281	6923361	ENSSSCG00000009629	BIN3
14	6966866	7173203	ENSSSCG00000009631	PEBP4
14	7257509	7359315	ENSSSCG00000009633
14	8375212	8438615	ENSSSCG00000009644	ADAM28
14	8456134	8553836	ENSSSCG00000009645	ADAMDEC1
14	8990750	8997300	ENSSSCG00000009649	NEFL
14	9197394	9434993	ENSSSCG00000009650	DOCK5
14	9518866	9566588	ENSSSCG00000009653	CDCA2
14	9816993	10025165	ENSSSCG00000009655	EBF2
14	10987336	11007628	ENSSSCG00000009662	STMN4
14	11216977	11293412	ENSSSCG00000009666	EPHX2
14	11300044	11336155	ENSSSCG00000009667
14	11496665	11532895	ENSSSCG00000009670
14	11615635	11747284	ENSSSCG00000009672
14	11775704	11826096	ENSSSCG00000009673	NUGGC
14	11832134	11940069	ENSSSCG00000009674	ELP3
14	12135915	12277107	ENSSSCG00000009676	ZNF395
14	12560468	12692431	ENSSSCG00000009681	INTS9
14	13335420	13778619	ENSSSCG00000009684	PRSS55
14	13890298	13915592	ENSSSCG00000009691	C8orf74
14	14084981	14381402	ENSSSCG00000009693	XKR6
14	15303538	15595028	ENSSSCG00000009698	GLRA3
14	15718266	15763710	ENSSSCG00000009699	HPGD
14	16717173	16837975	ENSSSCG00000009705	GALNT7
14	19825115	20034763	ENSSSCG00000009709	MFAP3L
14	19997954	20039356	ENSSSCG00000009711	HPF1
14	20026929	20127155	ENSSSCG00000009713	CLCN3
14	20144659	20332246	ENSSSCG00000009714	NEK1
14	20420618	20559272	ENSSSCG00000009716	SH3RF1
14	20621981	20682232	ENSSSCG00000009717	CBR4
14	21083350	21163563	ENSSSCG00000009720	DDX60
14	21754463	22121051	ENSSSCG00000009722	SPOCK3
14	23105728	23229481	ENSSSCG00000009738	GALNT9
14	23516257	23594257	ENSSSCG00000009744	SFSWAP
14	24059019	24241176	ENSSSCG00000009745	ADGRD1
14	24341333	24380630	ENSSSCG00000009747	STX2
14	24394750	24722239	ENSSSCG00000009748	RIMBP2
14	26205618	26611566	ENSSSCG00000009753	TMEM132C
14	27707897	28075396	ENSSSCG00000009754
14	28109841	28169609	ENSSSCG00000009755	AACS
14	28624702	28819404	ENSSSCG00000009761	NCOR2
14	29730105	29885472	ENSSSCG00000009781	PITPNM2
14	32311751	32587204	ENSSSCG00000009831	CUX2
14	33009867	33196286	ENSSSCG00000009839	CIT
14	33224397	33514722	ENSSSCG00000009842	CCDC60
14	33657134	34317064	ENSSSCG00000009845	SRRM4
14	34557444	34607437	ENSSSCG00000009852	VSIG10
14	34675813	35089984	ENSSSCG00000009855	KSR2
14	35113184	35295972	ENSSSCG00000009856	NOS1
14	37773605	37824400	ENSSSCG00000009867	TBX5
14	38082077	38204754	ENSSSCG00000009868	RBM19
14	38515846	38543561	ENSSSCG00000009872	PLBD2
14	38676307	38698312	ENSSSCG00000009877	IQCD
14	38668138	38773186	ENSSSCG00000009879	TPCN1
14	38773398	38808233	ENSSSCG00000009880	SLC8B1
14	38867099	39161537	ENSSSCG00000009883	RPH3A
14	39326671	39537916	ENSSSCG00000009885	HECTD4
14	41281671	41362974	ENSSSCG00000009931	MVK
14	41383240	41442477	ENSSSCG00000009933	UBE3B
14	41442278	41470210	ENSSSCG00000009934	KCTD10
14	41463539	41559445	ENSSSCG00000009935	MYO1H
14	42223725	42297113	ENSSSCG00000009946	SART3
14	43224930	43442985	ENSSSCG00000009956	GRK3
14	43451850	43687727	ENSSSCG00000009957	MYO18B
14	44034247	44045087	ENSSSCG00000009959	ASPHD2
14	44049707	44073622	ENSSSCG00000009960	HPS4
14	44096264	44113682	ENSSSCG00000009962	TFIP11
14	44122159	44186458	ENSSSCG00000009963	TPST2
14	46091911	46241321	ENSSSCG00000009971	ZNRF3
14	46254328	46348693	ENSSSCG00000009972	KREMEN1
14	46348628	46402076	ENSSSCG00000009975	EMID1
14	48303458	48341796	ENSSSCG00000010032	PISD
14	49208762	49322109	ENSSSCG00000010052	BCR
14	49468862	49485841	ENSSSCG00000010054	ADORA2A
14	54821171	54869857	ENSSSCG00000010145	HEATR1
14	55433018	55633484	ENSSSCG00000010151	LYST
14	56669216	56746537	ENSSSCG00000010160	TARBP1
14	57424904	57481988	ENSSSCG00000010164	MAP3K21
14	58117570	58352505	ENSSSCG00000010169	SIPA1L2
14	58604784	59058289	ENSSSCG00000010170	DISC1
14	59240514	59258840	ENSSSCG00000010176	C1orf131
14	59260065	59303296	ENSSSCG00000010177	TRIM67
14	59409123	59509549	ENSSSCG00000010180	TTC13
14	59515681	59552312	ENSSSCG00000010181	C1orf198
14	59582046	59623376	ENSSSCG00000010182	CAPN9
14	59661772	59703978	ENSSSCG00000010183	COG2
14	59643292	59672428	ENSSSCG00000010184	AGT
14	59961255	60141261	ENSSSCG00000010185	GALNT2
14	61792715	62127123	ENSSSCG00000010204	BICC1
14	62565138	62925849	ENSSSCG00000010209	FAM13C
14	63175655	63299494	ENSSSCG00000010211	CCDC6
14	63415226	64194021	ENSSSCG00000010212
14	65408597	65598486	ENSSSCG00000010219	ARID5B
14	73681740	73697022	ENSSSCG00000010273	TBATA
14	74120050	74205273	ENSSSCG00000010276	UNC5B
14	74223089	74733834	ENSSSCG00000010278	CDH23
14	74734189	74887763	ENSSSCG00000010281	PSAP
14	75169082	75329718	ENSSSCG00000010288	DNAJB12
14	76456167	76473423	ENSSSCG00000010303	SYNPO2L
14	76473776	76499125	ENSSSCG00000010306	SEC24C
14	76700168	76811875	ENSSSCG00000010313	VCL
14	76801005	76835678	ENSSSCG00000010314	AP3M1
14	76836095	77322416	ENSSSCG00000010315	ADK
14	79352396	80106258	ENSSSCG00000010325	KCNMA1
14	81455127	81647949	ENSSSCG00000010329	ZMIZ1
14	81835194	81879395	ENSSSCG00000010331	ANXA11
14	82051451	82067976	ENSSSCG00000010334	SFTPD
14	82091178	82107675	ENSSSCG00000010336	SFTPA1
14	82379176	82467221	ENSSSCG00000010342	SH2D4B
14	83317019	84402943	ENSSSCG00000010344	NRG3
14	86539896	87227394	ENSSSCG00000010352	GRID1
14	88314606	88337467	ENSSSCG00000010370
14	88490013	88501663	ENSSSCG00000010374	RBP3
14	88764980	88838942	ENSSSCG00000010377	PTPN20
14	88864848	88966188	ENSSSCG00000010379	FRMPD2
14	88988949	89172200	ENSSSCG00000010380	MAPK8
14	89113768	89331277	ENSSSCG00000010381	ARHGAP22
14	89607608	89739272	ENSSSCG00000010385	VSTM4
14	90503746	90536009	ENSSSCG00000010399	NCOA4
14	90533103	90582765	ENSSSCG00000010400	MSMB
14	90725583	90854826	ENSSSCG00000010403	MARCHF8
14	97560785	98793318	ENSSSCG00000010429	PRKG1
14	100927089	100956716	ENSSSCG00000010448
14	101273993	101368152	ENSSSCG00000010455	SLC16A12
14	101409253	101512545	ENSSSCG00000010456	PANK1
14	101512812	101594699	ENSSSCG00000010457	KIF20B
14	102566038	102643784	ENSSSCG00000010460	RPP30
14	105051920	105123022	ENSSSCG00000010480	PDE6C
14	105458916	105764731	ENSSSCG00000010483	PLCE1
14	105748710	105806271	ENSSSCG00000010484	NOC3L
14	105829857	105920924	ENSSSCG00000010485	TBC1D12
14	105923552	105966998	ENSSSCG00000010486	HELLS
14	106735492	106794777	ENSSSCG00000010493	PDLIM1
14	106895763	107137767	ENSSSCG00000010494	SORBS1
14	107625803	107715368	ENSSSCG00000010504	BLNK
14	107793678	107809499	ENSSSCG00000010506	OPALIN
14	107812945	107961155	ENSSSCG00000010507	TLL2
14	108039409	108303929	ENSSSCG00000010509	PIK3AP1
14	108446003	108624305	ENSSSCG00000010512	SLIT1
14	108304025	108436999	ENSSSCG00000010513	LCOR
14	109088820	109163728	ENSSSCG00000010528	ZFYVE27
14	109219683	109390692	ENSSSCG00000010530	CRTAC1
14	109764519	110468974	ENSSSCG00000010535	HPSE2
14	111834168	111914304	ENSSSCG00000010556	PAX2
14	112398866	112588041	ENSSSCG00000010563	BTRC
14	112877289	113072897	ENSSSCG00000010571	ARMH3
14	113707824	113733136	ENSSSCG00000010589	SFXN2
14	113890149	114053352	ENSSSCG00000010593	CNNM2
14	114436537	114516721	ENSSSCG00000010603	NEURL1
14	114959408	115064783	ENSSSCG00000010607	COL17A1
14	115073529	115174043	ENSSSCG00000010609	CFAP43
14	115285979	115410495	ENSSSCG00000010614	CFAP58
14	115587215	116198111	ENSSSCG00000010617	SORCS3
14	120315910	120367780	ENSSSCG00000010620	XPNPEP1
14	123343694	123546417	ENSSSCG00000010638	TCF7L2
14	123893989	123932962	ENSSSCG00000010639	HABP2
14	123926925	124007779	ENSSSCG00000010640	NRAP
14	124162510	124239745	ENSSSCG00000010645	NHLRC2
14	124460351	124521096	ENSSSCG00000010648	CCDC186
14	124580281	124628791	ENSSSCG00000010649	VWA2
14	124760398	125010892	ENSSSCG00000010651	ABLIM1
14	125262195	125329452	ENSSSCG00000010653	TRUB1
14	125405975	126180790	ENSSSCG00000010654	ATRNL1
14	126277857	126499465	ENSSSCG00000010655	GFRA1
14	127036991	127066048	ENSSSCG00000010664	ENO4
14	127064397	127175227	ENSSSCG00000010665	SHTN1
14	129032076	129075484	ENSSSCG00000010681	SFXN4
14	129113602	129347153	ENSSSCG00000010683	GRK5
14	129561034	129669875	ENSSSCG00000010687	INPP5F
14	130276639	130562563	ENSSSCG00000010691	PLPP4
14	131181710	131579703	ENSSSCG00000010698	FGFR2
14	131354013	131609139	ENSSSCG00000010699	ATE1
14	131861786	131919554	ENSSSCG00000010701	BTBD16
14	132043006	132103595	ENSSSCG00000010703	HTRA1
14	132563309	132626841	ENSSSCG00000010723	ACADSB
14	134329941	134487755	ENSSSCG00000010739	CTBP2
14	135196436	135303020	ENSSSCG00000010745	FANK1
14	135302810	135682159	ENSSSCG00000010746	ADAM12
14	135718623	135954334	ENSSSCG00000010747	C10orf90
14	136986882	136988550	ENSSSCG00000010752	FOXI2
14	137101410	137264239	ENSSSCG00000010755	PTPRE
14	138499161	138779938	ENSSSCG00000010756	MGMT
14	138819847	139004257	ENSSSCG00000010757	EBF3
14	139072575	139111249	ENSSSCG00000010759	GLRX3
14	140736735	140898726	ENSSSCG00000010765	INPP5A
3	22740436	22826585	ENSSSCG00000010799	COG7
10	613608	624131	ENSSSCG00000010800	B3GALT2
10	575074	667434	ENSSSCG00000010801	CDC73
10	725489	764006	ENSSSCG00000010802	UCHL5
10	2963527	3367623	ENSSSCG00000010809	BRINP3
10	5753831	5815086	ENSSSCG00000010811	KCTD3
10	6712841	7030063	ENSSSCG00000010814	ESRRG
10	8305424	8405771	ENSSSCG00000010816	TGFB2
10	9734767	9828345	ENSSSCG00000010824	RAB3GAP2
10	9980383	10104874	ENSSSCG00000010825	MARK1
10	11315859	11337151	ENSSSCG00000010832	HHIPL2
10	11362511	11429023	ENSSSCG00000010834	MIA3
10	11428396	11466645	ENSSSCG00000010835	AIDA
10	11466004	11486974	ENSSSCG00000010836	BROX
10	11950900	12322360	ENSSSCG00000010840	RGS7
10	13735170	13773071	ENSSSCG00000010853	EPHX1
10	13831228	13845894	ENSSSCG00000010855
10	14649277	14940825	ENSSSCG00000010862	CDC42BPA
10	15042170	15132654	ENSSSCG00000010863	AHCTF1
10	16441447	16741339	ENSSSCG00000010872	AKT3
10	17220208	17259166	ENSSSCG00000010874	ADSS2
10	17558648	17661592	ENSSSCG00000010878
10	17711443	18219870	ENSSSCG00000010879	KIF26B
10	19823933	19889869	ENSSSCG00000010894	TP53BP2
10	19975189	20039623	ENSSSCG00000010896	ASPM
10	20046025	20089871	ENSSSCG00000010897	ZBTB41
10	20395462	20636247	ENSSSCG00000010900	DENND1B
10	20997243	21124283	ENSSSCG00000010904	NEK7
10	21466373	21764560	ENSSSCG00000010908	PTPRC
10	23125239	23174273	ENSSSCG00000010912	KIF14
10	23885797	24102341	ENSSSCG00000010915	NAV1
10	24237068	24243058	ENSSSCG00000010922	ELF3
10	24465041	24637360	ENSSSCG00000010925	PPP1R12B
10	24638704	24669846	ENSSSCG00000010926	SYT2
10	24925404	24931976	ENSSSCG00000010929	CYB5R1
10	24868040	24931711	ENSSSCG00000010931
10	25822913	25866871	ENSSSCG00000010937	HSD17B3
10	26112032	26264175	ENSSSCG00000010941	ERCC6L2
10	27078113	27472310	ENSSSCG00000010943	AOPEP
10	27724644	27954350	ENSSSCG00000010949	DAPK1
10	28995565	29061176	ENSSSCG00000010952	TUT7
10	29066176	29098769	ENSSSCG00000010954
10	29118314	29219018	ENSSSCG00000010955	GOLM1
10	29202990	29322682	ENSSSCG00000010956	NAA35
10	29440145	29590454	ENSSSCG00000010957	AGTPBP1
10	30033379	30429882	ENSSSCG00000010959	NTRK2
10	30669904	30729301	ENSSSCG00000010960	SLC28A3
10	31341128	31748352	ENSSSCG00000010962	FRMD3
10	33055408	33200680	ENSSSCG00000010994	NFX1
10	33445168	33771582	ENSSSCG00000011001	APTX
10	33470106	33865231	ENSSSCG00000011003	NDUFB6
10	38389331	38415903	ENSSSCG00000011010	C9orf72
10	40764362	40872854	ENSSSCG00000011018	MTPAP
10	41177977	41462766	ENSSSCG00000011022	SVIL
10	42013045	42214205	ENSSSCG00000011025	ZEB1
10	42458051	42577345	ENSSSCG00000011026	ARHGAP12
10	43102946	43414613	ENSSSCG00000011030	CUBN
10	43601674	43755140	ENSSSCG00000011034	ST8SIA6
10	44107072	44244410	ENSSSCG00000011038	MRC1
10	44239274	44320974	ENSSSCG00000011039	SLC39A12
10	44421666	44885424	ENSSSCG00000011040	CACNB2
10	45079047	45289422	ENSSSCG00000011042	RSU1
10	46449779	46601093	ENSSSCG00000011047	FAM171A1
10	46820051	46868030	ENSSSCG00000011049	DCLRE1C
10	47385718	48049718	ENSSSCG00000011056	FRMD4A
10	49553495	49623656	ENSSSCG00000011059
10	49313641	49390926	ENSSSCG00000011060	GAD2
10	49068942	49120367	ENSSSCG00000011061	PDSS1
10	48883201	48922289	ENSSSCG00000011064	ACBD5
10	39276511	39462872	ENSSSCG00000011069	ODAD2
10	39532377	39798356	ENSSSCG00000011070	MPP7
10	50540556	50680154	ENSSSCG00000011074	ARHGAP21
10	50706711	51205618	ENSSSCG00000011075	KIAA1217
10	52223425	52408922	ENSSSCG00000011079	PIP4K2A
10	52494755	52572010	ENSSSCG00000011080	SPAG6
10	53604600	53958047	ENSSSCG00000011090	NEBL
10	56078398	56173795	ENSSSCG00000011101	ITGB1
10	56967424	57600466	ENSSSCG00000011103	PARD3
10	57700683	57799263	ENSSSCG00000011104	CUL2
10	57829518	57895610	ENSSSCG00000011106	CREM
10	57929131	58086872	ENSSSCG00000011107	CCNY
10	59052910	59144797	ENSSSCG00000011110	CCDC3
10	59205262	59630102	ENSSSCG00000011111	CAMK1D
10	59718340	59765621	ENSSSCG00000011112	CDC123
10	59765703	59790159	ENSSSCG00000011113	NUDT5
10	59898922	60090229	ENSSSCG00000011117	UPF2
10	60117433	60138611	ENSSSCG00000011119	ECHDC3
10	60240912	60396617	ENSSSCG00000011120	USP6NL
10	60506482	61084861	ENSSSCG00000011121
10	63367660	63388859	ENSSSCG00000011125	GATA3
10	63422186	63576378	ENSSSCG00000011127	TAF3
10	63635205	63672238	ENSSSCG00000011128	ITIH2
10	63688406	63767125	ENSSSCG00000011129	ITIH5
10	64443251	64600339	ENSSSCG00000011131	PRKCQ
10	64776315	64859051	ENSSSCG00000011133	PFKFB3
10	65197584	65267043	ENSSSCG00000011136	TASOR2
10	65576464	65678248	ENSSSCG00000011147	AKR1C2
10	68148087	68467189	ENSSSCG00000011160	ADARB2
10	68770163	69141871	ENSSSCG00000011163	DIP2C
10	25283932	25341645	ENSSSCG00000011167	ZNF782
13	367720	963353	ENSSSCG00000011178	CPNE4
13	1145284	1435652	ENSSSCG00000011181	NEK11
13	1438615	1612676	ENSSSCG00000011183	ATP2C1
13	2029946	2174384	ENSSSCG00000011186
13	2766361	2840902	ENSSSCG00000011192	HACL1
13	2840456	2903680	ENSSSCG00000011193	BTD
13	3330010	3371093	ENSSSCG00000011195	GALNT15
13	3395790	3437076	ENSSSCG00000011197	OXNAD1
13	3454448	3675021	ENSSSCG00000011198	RFTN1
13	4035026	4738397	ENSSSCG00000011199	TBC1D5
13	5314358	5417591	ENSSSCG00000011201	SATB1
13	6104537	6532592	ENSSSCG00000011204	KCNH8
13	6824503	6898764	ENSSSCG00000011205	EFHB
13	7137896	7153170	ENSSSCG00000011207	SGO1
13	8236328	8569113	ENSSSCG00000011208	ZNF385D
13	13327220	13420223	ENSSSCG00000011216	LRRC3B
13	13751726	13930483	ENSSSCG00000011217	NEK10
13	17651165	18031518	ENSSSCG00000011230	OSBPL10
13	18372194	18426964	ENSSSCG00000011234	CMTM7
13	20934871	21088421	ENSSSCG00000011238	ARPP21
13	22040828	22095474	ENSSSCG00000011241	DCLK3
13	22182321	22655704	ENSSSCG00000011245	ITGA9
13	23237699	23267382	ENSSSCG00000011257	ACVR2B
13	23278932	23322541	ENSSSCG00000011258	EXOG
13	23338124	23438385	ENSSSCG00000011259	SCN5A
13	23481999	23570452	ENSSSCG00000011260	SCN10A
13	24347660	24556735	ENSSSCG00000011269	MYRIP
13	25937645	25946197	ENSSSCG00000011277	CCK
13	26734107	27006539	ENSSSCG00000011296	ANO10
13	34199409	34313073	ENSSSCG00000011426	POC1A
13	34361292	34371842	ENSSSCG00000011435	TWF2
13	34574020	34585627	ENSSSCG00000011440	SEMA3G
13	35436519	35909662	ENSSSCG00000011455	CACNA1D
13	40009737	40055490	ENSSSCG00000011470	ABHD6
13	40486282	40768664	ENSSSCG00000011482	CFAP20DC
13	43548770	43869270	ENSSSCG00000011485	PTPRG
13	43979689	44482016	ENSSSCG00000011489
13	45620367	45968152	ENSSSCG00000011495	PRICKLE2
13	46034816	46207006	ENSSSCG00000011496	ADAMTS9
13	46896518	47567518	ENSSSCG00000011497	MAGI1
13	48486978	48501345	ENSSSCG00000011500	KBTBD8
13	48564073	49090468	ENSSSCG00000011501	SUCLG2
13	50541410	50806260	ENSSSCG00000011511	FRMD4B
13	51178203	51422096	ENSSSCG00000011514	MITF
13	54071656	54180751	ENSSSCG00000011518	SHQ1
13	54205582	54302234	ENSSSCG00000011519	GXYLT2
13	54659589	54904900	ENSSSCG00000011521	PDZRN3
13	55648491	56018871	ENSSSCG00000011522	CNTN3
13	65869652	65919781	ENSSSCG00000011543	LHFPL4
13	65948542	66019078	ENSSSCG00000011546	MTMR14
13	66315433	66324174	ENSSSCG00000011565	BRK1
13	70336900	70348652	ENSSSCG00000011601	LSM3
13	70917452	71007271	ENSSSCG00000011610	NUP210
13	72254464	72365493	ENSSSCG00000011621	SEC61A1
13	72299098	72365512	ENSSSCG00000011622	KBTBD12
13	73471881	73571052	ENSSSCG00000011627	ACP3
13	75490938	75509420	ENSSSCG00000011643	AMOTL2
13	75605689	75707103	ENSSSCG00000011645	CEP63
13	75726041	75774986	ENSSSCG00000011646	KY
13	77321872	77863493	ENSSSCG00000011652	STAG1
13	80789394	81450676	ENSSSCG00000011666	CLSTN2
13	82230131	82352757	ENSSSCG00000011672	RASA2
13	90640858	90692007	ENSSSCG00000011708	TSC22D2
13	91397763	91453699	ENSSSCG00000011712	P2RY14
13	91271734	91625866	ENSSSCG00000011714	MED12L
13	97075270	97366195	ENSSSCG00000011726	VEPH1
13	97273594	97279569	ENSSSCG00000011727	PTX3
13	98859005	99056626	ENSSSCG00000011728	IQCJ
13	99067915	99633026	ENSSSCG00000011729
13	100078158	100133166	ENSSSCG00000011731	SMC4
13	99943202	100077858	ENSSSCG00000011733	IFT80
13	107754480	108335503	ENSSSCG00000011743	MECOM
13	110087051	110376319	ENSSSCG00000011750	PLD1
13	117700119	117826946	ENSSSCG00000011765	USP13
13	122693746	122951688	ENSSSCG00000011788	VPS8
13	123485624	123650039	ENSSSCG00000011795	IGF2BP2
13	124426308	124438840	ENSSSCG00000011799	AHSG
13	125377248	125393330	ENSSSCG00000011810	BCL6
13	125782471	126489650	ENSSSCG00000011811	LPP
13	126649382	126860437	ENSSSCG00000011812	TPRG1
13	127414955	127572163	ENSSSCG00000011813	P3H2
13	130440279	130589888	ENSSSCG00000011821
13	130624823	130719083	ENSSSCG00000011822	OPA1
13	134081697	134124826	ENSSSCG00000011849	TNK2
13	134254969	134363265	ENSSSCG00000011853	RUBCN
13	134596150	134656748	ENSSSCG00000011857	LMLN
13	135105800	135249120	ENSSSCG00000011860	SLC12A8
13	136508808	136809674	ENSSSCG00000011867	MYLK
13	137296856	137398471	ENSSSCG00000011870	PDIA5
13	137455343	137590841	ENSSSCG00000011872	SEMA5B
13	137739164	137809527	ENSSSCG00000011873	HSPBAP1
13	137809503	137865383	ENSSSCG00000011874	PARP14
13	137887161	137936467	ENSSSCG00000011875
13	138280363	138364253	ENSSSCG00000011878	CASR
13	138637086	138681613	ENSSSCG00000011880	EAF2
13	138681740	138741373	ENSSSCG00000011881	IQCB1
13	138754810	138847249	ENSSSCG00000011882	GOLGB1
13	139974579	140074167	ENSSSCG00000011888	GPR156
13	140969602	141003929	ENSSSCG00000011903	B4GALT4
13	145997738	146105696	ENSSSCG00000011915	GRAMD1C
13	146121759	146192442	ENSSSCG00000011916	ATP6V1A
13	147179591	147248861	ENSSSCG00000011928	CCDC80
13	147279437	147338439	ENSSSCG00000011930	ATG3
[truncated: 2,939 more rows]

## Sheet: Table S10-3
Table S10-3. 1,3518 candidate genes detected by ΔAF analysis in the DU vs XP comparison.
Ch	Gene start (bp)	Gene end (bp)	Gene ID	Gene name
5	3248343	3270774	ENSSSCG00000000003	TTC38
5	3287229	3296329	ENSSSCG00000000005	CDPF1
5	3300708	3366361	ENSSSCG00000000006	PPARA
5	3203666	3224367	ENSSSCG00000000007	TRMU
5	3839501	3927183	ENSSSCG00000000010	FBLN1
5	4070701	4101287	ENSSSCG00000000014	FAM118A
5	4152072	4195613	ENSSSCG00000000018	KIAA0930
5	4194308	4219230	ENSSSCG00000000019	NUP50
5	4291396	4389943	ENSSSCG00000000020	PHF21B
5	4399742	4450465	ENSSSCG00000000021
5	4649183	4655230	ENSSSCG00000000022	RTL6
5	4906684	5015441	ENSSSCG00000000024	PARVB
5	4873152	4898647	ENSSSCG00000000025
5	5131252	5156896	ENSSSCG00000000026	SULT4A1
5	5375714	5408125	ENSSSCG00000000028
5	5561504	5692330	ENSSSCG00000000029	SCUBE1
5	5723186	5735128	ENSSSCG00000000033	TSPO
5	5701583	5720724	ENSSSCG00000000034	TTLL12
5	5793780	5827639	ENSSSCG00000000035	TTLL1
5	5853377	5985171	ENSSSCG00000000036	PACSIN2
5	5993808	6055091	ENSSSCG00000000037	ARFGAP3
5	6146279	6170202	ENSSSCG00000000038
5	6169398	6201940	ENSSSCG00000000039	POLDIP3
5	6589864	6662432	ENSSSCG00000000040	SEPTIN3
5	6562011	6567647	ENSSSCG00000000045	NDUFA6
5	6538907	6543643	ENSSSCG00000000046	CYP2D6
5	6571037	6590546	ENSSSCG00000000050	NAGA
5	6885067	6900023	ENSSSCG00000000058	SNU13
5	6903496	6929083	ENSSSCG00000000059	XRCC6
5	6964999	6975904	ENSSSCG00000000061	PMM1
5	6975840	6988422	ENSSSCG00000000062	CSDC2
5	6997444	7014422	ENSSSCG00000000063	POLR3H
5	7002124	7070999	ENSSSCG00000000064	ACO2
5	7253644	7277576	ENSSSCG00000000066	L3MBTL2
5	7247909	7253379	ENSSSCG00000000067	CHADL
5	7311171	7393760	ENSSSCG00000000068	EP300
5	7577970	7617762	ENSSSCG00000000071	ST13
5	7622645	7741541	ENSSSCG00000000072	SLC25A17
5	7673983	7675196	ENSSSCG00000000073
5	7735823	7738701	ENSSSCG00000000074	MCHR1
5	7757950	7975926	ENSSSCG00000000075	MRTFA
5	7968097	8017768	ENSSSCG00000000076	SGSM3
5	7985700	8045510	ENSSSCG00000000077	ADSL
5	8060979	8311418	ENSSSCG00000000078	TNRC6B
5	8319203	8445039	ENSSSCG00000000079	FAM83F
5	8325125	8445034	ENSSSCG00000000080	GRAP2
5	8457383	8552925	ENSSSCG00000000081	ENTHD1
5	8595142	8712393	ENSSSCG00000000082	CACNA1I
5	8738880	8745225	ENSSSCG00000000084	ATF4
5	8826840	8852776	ENSSSCG00000000087	TAB1
5	9097719	9116369	ENSSSCG00000000091	APOBEC3B
5	9207281	9230351	ENSSSCG00000000092	NPTXR
5	9236654	9250336	ENSSSCG00000000093	DNAL4
5	9273240	9293246	ENSSSCG00000000094	SUN2
5	9247203	9321899	ENSSSCG00000000095	GTPBP1
5	9336130	9358142	ENSSSCG00000000097
5	9431307	9470549	ENSSSCG00000000103	DMC1
5	9485702	9505157	ENSSSCG00000000104	DDX17
5	9505206	9515722	ENSSSCG00000000105	KDELR3
5	9541906	9548989	ENSSSCG00000000106	KCNJ4
5	9594894	9620485	ENSSSCG00000000107
5	9633554	9682115	ENSSSCG00000000108	TMEM184B
5	9685214	9777922	ENSSSCG00000000110	PLA2G6
5	9778727	9799703	ENSSSCG00000000111	BAIAP2L2
5	9801759	9806550	ENSSSCG00000000113	SLC16A8
5	9808450	9889930	ENSSSCG00000000114	PICK1
5	9855983	9917726	ENSSSCG00000000116	POLR2F
5	9917781	9925634	ENSSSCG00000000117	C22orf23
5	9924651	9956947	ENSSSCG00000000118	MICALL1
5	9968428	9996316	ENSSSCG00000000119	EIF3L
5	10003725	10017734	ENSSSCG00000000120	ANKRD54
5	10024348	10032451	ENSSSCG00000000121	GALR3
5	10489286	10521736	ENSSSCG00000000130	CYTH4
5	10427019	10429478	ENSSSCG00000000131	ELFN2
5	10764551	10776312	ENSSSCG00000000132	TEX33
5	10746890	10759623	ENSSSCG00000000133	TST
5	10707354	10718959	ENSSSCG00000000135	KCTD17
5	10816371	10840598	ENSSSCG00000000136	CSF2RB
5	10874953	10994015	ENSSSCG00000000137	NCF4
5	10994215	11017950	ENSSSCG00000000139	IFT27
5	11213701	11233005	ENSSSCG00000000141	EIF3D
5	11233902	11254705	ENSSSCG00000000142	FOXRED2
5	11264645	11277631	ENSSSCG00000000144	TXN2
5	11264590	11422660	ENSSSCG00000000145
3	7002733	7143094	ENSSSCG00000000146	MYH11
5	11920659	11929669	ENSSSCG00000000151
5	11633519	11905311	ENSSSCG00000000152	RBFOX2
5	12505655	12526274	ENSSSCG00000000156	FBXO7
5	12542266	12578954	ENSSSCG00000000157	BPIFC
5	12580295	12641906	ENSSSCG00000000158	RTCB
5	12638488	12668878	ENSSSCG00000000160	PRDM4
5	12701584	12730850	ENSSSCG00000000161	PWP1
5	12754537	13069527	ENSSSCG00000000162	BTBD11
5	13275544	13364594	ENSSSCG00000000164	CRY1
5	13468937	13585781	ENSSSCG00000000167	RIC8B
5	13590851	13926604	ENSSSCG00000000169	POLR3B
5	14021113	14030039	ENSSSCG00000000171	CKAP4
5	14812164	14833965	ENSSSCG00000000174	TEX49
5	14834426	14850728	ENSSSCG00000000175	ADCY6
5	14888953	14899174	ENSSSCG00000000176	DDX23
5	14950492	14959328	ENSSSCG00000000179	CCDC65
5	14997381	15013919	ENSSSCG00000000182	WNT10B
5	15033053	15049660	ENSSSCG00000000185	PRKAG1
5	15094603	15097665	ENSSSCG00000000186	RHEBL1
5	15121550	15135252	ENSSSCG00000000189	LMBR1L
5	15149099	15269267	ENSSSCG00000000190	TUBA1B
5	15153106	15270122	ENSSSCG00000000194
5	15285294	15288804	ENSSSCG00000000195	PRPH
5	15308293	15312520	ENSSSCG00000000197	C1QL4
5	15322674	15335950	ENSSSCG00000000198	DNAJC22
5	15347633	15484938	ENSSSCG00000000199	SPATS2
5	15517028	15526510	ENSSSCG00000000202	MCRS1
5	15495156	15517024	ENSSSCG00000000203	KCNH3
5	15570474	15592386	ENSSSCG00000000204	PRPF40B
5	15541865	15559720	ENSSSCG00000000205	FAM186B
5	15779334	15812547	ENSSSCG00000000206	FAIM2
5	15774938	15775794	ENSSSCG00000000207
5	15711250	15761537	ENSSSCG00000000209	NCKAP5L
5	15876407	15880067	ENSSSCG00000000211	AQP5
5	16007448	16017825	ENSSSCG00000000214	GPD1
5	15947382	15991877	ENSSSCG00000000216	ASIC1
5	15904707	15943614	ENSSSCG00000000217	RACGAP1
5	16977700	17169564	ENSSSCG00000000228	SCN8A
5	17248664	17250958	ENSSSCG00000000231
5	17263907	17286276	ENSSSCG00000000232	ACVRL1
5	17314290	17350722	ENSSSCG00000000233	ACVR1B
5	17357866	17367453	ENSSSCG00000000234	TAMALIN
5	17717924	17732009	ENSSSCG00000000235	KRT82
5	17749493	17760524	ENSSSCG00000000236	KRT75
5	17746999	17747580	ENSSSCG00000000238
5	17635567	17643286	ENSSSCG00000000239
5	17679105	17690711	ENSSSCG00000000240	KRT85
5	17698791	17706941	ENSSSCG00000000241	KRT84
5	17895718	17905181	ENSSSCG00000000247	KRT71
5	17780928	17868402	ENSSSCG00000000248	KRT5
5	17936807	17948937	ENSSSCG00000000249	KRT72
5	17956457	17967090	ENSSSCG00000000250	KRT73
5	18012925	18018582	ENSSSCG00000000251	KRT1
5	18170354	18180404	ENSSSCG00000000252	KRT8
5	18217691	18222833	ENSSSCG00000000253	KRT18
5	18419436	18434526	ENSSSCG00000000257	ITGB7
5	18436267	18458625	ENSSSCG00000000258	RARG
5	18379340	18410212	ENSSSCG00000000259	CSAD
5	18358673	18371264	ENSSSCG00000000260	SOAT2
5	18352314	18357224	ENSSSCG00000000261
5	18320756	18353114	ENSSSCG00000000262	SPRYD3
5	18299916	18320784	ENSSSCG00000000263	TNS2
5	18487052	18509913	ENSSSCG00000000265	ESPL1
5	18512710	18525877	ENSSSCG00000000267	MYG1
5	18526076	18537830	ENSSSCG00000000268	AAAS
5	18642823	18648848	ENSSSCG00000000271	AMHR2
5	18588758	18630089	ENSSSCG00000000272	SP1
5	18673981	18706838	ENSSSCG00000000274	PCBP2
5	18699383	18717199	ENSSSCG00000000275	MAP3K12
5	18718158	18723843	ENSSSCG00000000276	TARBP2
5	18724081	18724826	ENSSSCG00000000277	NPFF
5	18728692	18874183	ENSSSCG00000000278
5	19485096	19491419	ENSSSCG00000000288	HNRNPA1
5	19494677	19501810	ENSSSCG00000000289	NFE2
5	19522583	19544568	ENSSSCG00000000290	COPZ1
5	19560317	19583221	ENSSSCG00000000292	ZNF385A
5	19586746	19610362	ENSSSCG00000000293	ITGA5
5	19725415	19752890	ENSSSCG00000000297	PDE1B
5	19753847	19763288	ENSSSCG00000000298	PPP1R1A
5	19904914	20017419	ENSSSCG00000000299	TESPA1
5	20275505	20276476	ENSSSCG00000000312
5	20534640	20535575	ENSSSCG00000000327
5	20616742	20617680	ENSSSCG00000000332
5	21039288	21040223	ENSSSCG00000000353
5	21147767	21160738	ENSSSCG00000000359	BLOC1S1
5	21171678	21176232	ENSSSCG00000000361	CD63
5	21199422	21262911	ENSSSCG00000000364	SARNP
5	21331473	21355535	ENSSSCG00000000370	DGKA
5	21395282	21399715	ENSSSCG00000000376	SUOX
5	21514497	21535326	ENSSSCG00000000379	ESYT1
5	21563402	21586727	ENSSSCG00000000382	SMARCC2
5	21596306	21624569	ENSSSCG00000000383	RNF41
5	21624762	21631707	ENSSSCG00000000384	NABP2
5	21712247	21748950	ENSSSCG00000000393	PAN2
5	21759474	21787521	ENSSSCG00000000399	TIMELESS
5	21787826	21793592	ENSSSCG00000000400	MIP
5	21806406	21820001	ENSSSCG00000000401	GLS2
5	21819861	21932609	ENSSSCG00000000402	RBMS2
5	21933894	21983021	ENSSSCG00000000403	BAZ2A
5	21984580	21992407	ENSSSCG00000000405
5	22000339	22021663	ENSSSCG00000000406	PTGES3
5	22400277	22406419	ENSSSCG00000000411	NAB2
5	22338029	22363568	ENSSSCG00000000413	MYO1A
5	22228042	22244086	ENSSSCG00000000415	SDR9C7
5	22324932	22354488	ENSSSCG00000000418	TAC3
5	22228057	22292434	ENSSSCG00000000419	RDH16
5	22889656	22897508	ENSSSCG00000000433	B4GALNT1
5	22873736	22880823	ENSSSCG00000000435
5	22854137	22867037	ENSSSCG00000000436	PIP4K2C
5	22747336	22762049	ENSSSCG00000000437	ARHGAP9
5	22816506	22867029	ENSSSCG00000000439	KIF5A
5	22732516	22747421	ENSSSCG00000000443	GLI1
5	22799286	22814364	ENSSSCG00000000444	DCTN2
5	22867711	22873421	ENSSSCG00000000449	DTX3
5	23226814	23276043	ENSSSCG00000000453	ATP23
5	24066613	24117962	ENSSSCG00000000455	LRIG3
5	24713267	24875003	ENSSSCG00000000456	SLC16A7
5	26964510	27097458	ENSSSCG00000000457	USP15
5	27126121	27242399	ENSSSCG00000000458	MON2
5	28716358	28817810	ENSSSCG00000000464	C12orf56
5	28716922	28929964	ENSSSCG00000000466	XPOT
5	29596334	29673875	ENSSSCG00000000469	LEMD3
5	30488266	30511551	ENSSSCG00000000473
5	30525948	30609922	ENSSSCG00000000475	IRAK3
5	30645634	30697232	ENSSSCG00000000477	HELB
5	30697018	31020790	ENSSSCG00000000478	GRIP1
5	32599301	32604736	ENSSSCG00000000482	IL22
5	32640945	32673638	ENSSSCG00000000483	MDM1
5	32989794	33042575	ENSSSCG00000000486	NUP107
5	33049239	33067573	ENSSSCG00000000487	SLC35E3
5	33086994	33178089	ENSSSCG00000000488	MDM2
5	33525744	33618242	ENSSSCG00000000492	LYZ
5	33725444	33849976	ENSSSCG00000000493	FRS2
5	33858572	34033939	ENSSSCG00000000496	CCT2
5	33904975	33956637	ENSSSCG00000000499	BEST3
5	33858572	34053897	ENSSSCG00000000500
5	34426394	34549313	ENSSSCG00000000502	CNOT2
5	34660029	34794321	ENSSSCG00000000504	PTPRB
5	35617164	35671191	ENSSSCG00000000509	ZFC3H1
5	35692291	35787658	ENSSSCG00000000510	TMEM19
5	35827473	35908385	ENSSSCG00000000512	TBC1D15
5	36274364	36658703	ENSSSCG00000000515	TRHDE
5	38326408	38533110	ENSSSCG00000000516	KCNC2
5	38573295	38625070	ENSSSCG00000000517	CAPS2
5	38767111	38815616	ENSSSCG00000000519	GLIPR1
5	39314595	39315761	ENSSSCG00000000521	PHLDA1
5	39328051	39363711	ENSSSCG00000000522	NAP1L1
5	39557715	39566323	ENSSSCG00000000523	BBS10
5	40872283	40934326	ENSSSCG00000000527	SYT10
5	41424845	41508868	ENSSSCG00000000528	PKP2
5	41570282	41879062	ENSSSCG00000000530
5	41897376	42143641	ENSSSCG00000000531	BICD1
5	43099749	43182803	ENSSSCG00000000534	IPO8
5	44334230	44387933	ENSSSCG00000000536	ERGIC2
5	44228207	44319672	ENSSSCG00000000540	OVCH1
5	44381009	44558744	ENSSSCG00000000541	FAR2
5	45901557	45954881	ENSSSCG00000000545	KLHL42
5	45955123	45975253	ENSSSCG00000000546	MANSC4
5	45973693	46030453	ENSSSCG00000000547	MRPS35
5	46031400	46222838	ENSSSCG00000000549	PPFIBP1
5	46244221	46279077	ENSSSCG00000000550
5	46290005	46482280	ENSSSCG00000000551	ARNTL2
5	46740949	46784194	ENSSSCG00000000553	TM7SF3
5	46794109	46824153	ENSSSCG00000000554	FGFR1OP2
5	46935932	47464125	ENSSSCG00000000555	ITPR2
5	47729751	47847454	ENSSSCG00000000559	RASSF8
5	48648986	48766390	ENSSSCG00000000563
5	49160723	50161570	ENSSSCG00000000567	SOX5
5	51040514	51132288	ENSSSCG00000000570	C2CD5
5	51536526	51673583	ENSSSCG00000000571	ABCC9
5	51537774	51703817	ENSSSCG00000000573	KCNJ8
5	51810943	51831217	ENSSSCG00000000576
5	51862945	51916107	ENSSSCG00000000577	GYS2
5	51920398	51953316	ENSSSCG00000000579	GOLT1B
5	51953184	52003742	ENSSSCG00000000580	RECQL
5	52046573	52050446	ENSSSCG00000000582	IAPP
5	51992437	52020816	ENSSSCG00000000583	PYROXD1
5	52037218	52131789	ENSSSCG00000000584	SLCO1A2
5	52230398	52315026	ENSSSCG00000000585	SLCO1C1
5	53441484	53691547	ENSSSCG00000000587	AEBP2
5	53760818	54017186	ENSSSCG00000000588	PLEKHA5
5	54408296	54452417	ENSSSCG00000000590	PLCZ1
5	54474624	54849512	ENSSSCG00000000591	PIK3C2G
5	56345871	56429368	ENSSSCG00000000598	SLC15A5
5	56590978	56706458	ENSSSCG00000000599	DERA
5	56817606	57005114	ENSSSCG00000000600	EPS8
5	57019745	57263346	ENSSSCG00000000601	PTPRO
5	57349377	57462805	ENSSSCG00000000602	RERG
5	57600089	57626628	ENSSSCG00000000605	ERP27
5	57708897	57735586	ENSSSCG00000000607	ART4
5	57746302	57746979	ENSSSCG00000000610	SMCO3
5	57750015	57768498	ENSSSCG00000000611
5	58022740	58150185	ENSSSCG00000000612	ATF7IP
5	58480526	58927583	ENSSSCG00000000614	GRIN2B
5	59413042	59491536	ENSSSCG00000000619	FAM234B
5	60332451	60357897	ENSSSCG00000000623	BCL2L14
5	60149028	60314689	ENSSSCG00000000625	LRP6
5	61253928	61254863	ENSSSCG00000000631	TAS2R9
5	61337863	61361280	ENSSSCG00000000633	YBX3
5	61397025	61421406	ENSSSCG00000000634	STYK1
5	61439594	61457839	ENSSSCG00000000636
5	61557105	61567171	ENSSSCG00000000638
5	61584528	61596995	ENSSSCG00000000639
5	61799286	61810624	ENSSSCG00000000647	OLR1
5	61871958	61916263	ENSSSCG00000000651	CLEC12B
5	62187297	62226133	ENSSSCG00000000657
5	62276897	62324333	ENSSSCG00000000659
5	62438017	62485537	ENSSSCG00000000660	A2M
5	62557756	62580651	ENSSSCG00000000661	PHC1
5	62507507	62523810	ENSSSCG00000000663	KLRG1
5	62603252	62648101	ENSSSCG00000000664	A2ML1
5	62777352	62787483	ENSSSCG00000000667	AICDA
5	62810879	62820173	ENSSSCG00000000668	APOBEC1
5	62835979	62841665	ENSSSCG00000000669	GDF3
5	63572062	63610618	ENSSSCG00000000672	CLSTN3
5	63809306	63817225	ENSSSCG00000000679	LRRC23
5	63885710	63894342	ENSSSCG00000000680	GPR162
5	63843742	63858751	ENSSSCG00000000684	USP5
5	63837506	63843137	ENSSSCG00000000685	TPI1
5	63892132	63918669	ENSSSCG00000000687	CD4
5	63929622	63935414	ENSSSCG00000000688	LAG3
5	63951676	64009668	ENSSSCG00000000690	MLF2
5	64136505	64167410	ENSSSCG00000000693	NCAPD2
5	64058501	64059604	ENSSSCG00000000699	LPAR5
5	64027876	64047847	ENSSSCG00000000700	ACRBP
5	64270310	64287523	ENSSSCG00000000706	LTBR
5	64285015	64313612	ENSSSCG00000000707	SCNN1A
5	64519186	65002098	ENSSSCG00000000712	VWF
5	65561962	65565116	ENSSSCG00000000716	KCNA1
5	65697869	65735588	ENSSSCG00000000718
5	65759160	65788646	ENSSSCG00000000719	NDUFA9
5	65656289	65842142	ENSSSCG00000000720	AKAP3
5	65812209	65897212	ENSSSCG00000000721
5	65872281	65897215	ENSSSCG00000000722	RAD51AP1
5	65897541	65944185	ENSSSCG00000000723	C12orf4
5	66443532	66505869	ENSSSCG00000000728	PARP11
5	66665263	66838922	ENSSSCG00000000730	PRMT8
5	66443491	66661654	ENSSSCG00000000732	CRACR2A
5	66852873	66911573	ENSSSCG00000000734	TSPAN11
5	66913769	67106233	ENSSSCG00000000735	TSPAN9
5	67118289	67194343	ENSSSCG00000000736	TEAD4
5	67199446	67238324	ENSSSCG00000000737	TULP3
5	67239200	67246124	ENSSSCG00000000738	RHNO1
5	67261514	67270245	ENSSSCG00000000740	TEX52
5	67281108	67291524	ENSSSCG00000000741	NRIP2
5	67291771	67305758	ENSSSCG00000000742	ITFG2
5	67313475	67322029	ENSSSCG00000000743	FKBP4
5	67321132	67397111	ENSSSCG00000000745	DDX11
5	67445836	67540486	ENSSSCG00000000748	IQSEC3
5	67521864	67572586	ENSSSCG00000000749	SLC6A12
5	67725834	67760049	ENSSSCG00000000751	CCDC77
5	68001104	68140757	ENSSSCG00000000753	WNK1
5	68133699	68223662	ENSSSCG00000000754	RAD52
5	68223389	68608703	ENSSSCG00000000755	ERC1
5	68755811	68807235	ENSSSCG00000000757	ADIPOR2
5	68627151	68731935	ENSSSCG00000000759	WNT5B
5	68822647	68836442	ENSSSCG00000000760	LRTM2
5	69500285	69512611	ENSSSCG00000000764	HDHD5
5	69621759	69744436	ENSSSCG00000000766	CECR2
5	69887884	70133277	ENSSSCG00000000770	MICAL3
5	70183308	70227990	ENSSSCG00000000774	USP18
5	70391933	70660195	ENSSSCG00000000778	CPNE8
5	70888999	71029809	ENSSSCG00000000779	KIF21A
5	71122320	71180723	ENSSSCG00000000781	ABCD2
5	71185595	71270728	ENSSSCG00000000782	C12orf40
5	71299320	71673831	ENSSSCG00000000783	SLC2A13
5	71800240	71944938	ENSSSCG00000000784	LRRK2
5	72168511	72495633	ENSSSCG00000000789	CNTN1
5	72574501	72940831	ENSSSCG00000000791	PDZRN4
5	73496820	73709342	ENSSSCG00000000793	PPHLN1
5	74502099	74672737	ENSSSCG00000000795	ADAMTS20
5	74868585	74893713	ENSSSCG00000000798	TWF1
5	74834600	74882163	ENSSSCG00000000799	IRAK4
5	74782814	74834428	ENSSSCG00000000800	PUS7L
5	74917463	75406367	ENSSSCG00000000801	TMEM117
5	75505098	75893454	ENSSSCG00000000802	NELL2
5	76113243	76337073	ENSSSCG00000000804	ANO6
5	77645175	77795179	ENSSSCG00000000811	PCED1B
5	78423383	78476195	ENSSSCG00000000816	SENP1
5	78699128	78700333	ENSSSCG00000000820	H1-7
5	79787995	80067816	ENSSSCG00000000837	CHST11
5	79593915	79720895	ENSSSCG00000000838	SLC41A2
5	79492732	79558701	ENSSSCG00000000839	ALDH1L2
5	79417130	79474609	ENSSSCG00000000840	WASHC4
5	79356047	79412233	ENSSSCG00000000841	APPL2
5	79281588	79314995	ENSSSCG00000000842	KANSL2
5	80168523	80288075	ENSSSCG00000000843	TXNRD1
5	80334747	80353772	ENSSSCG00000000844	NFYB
5	80370426	80409786	ENSSSCG00000000846	HCFC2
5	80410372	80473282	ENSSSCG00000000848	GLT8D2
5	80644245	80692941	ENSSSCG00000000853	NT5DC3
5	80694230	80858598	ENSSSCG00000000854
5	81236096	81463452	ENSSSCG00000000856	PAH
5	81775970	81848037	ENSSSCG00000000857
5	82018915	82020818	ENSSSCG00000000858	PMCH
5	81878891	82091373	ENSSSCG00000000859	PARPBP
5	82091517	82145556	ENSSSCG00000000860	NUP37
5	82361871	82460814	ENSSSCG00000000862	GNPTAB
5	82493142	82501225	ENSSSCG00000000863	SYCP3
5	82497645	82544264	ENSSSCG00000000864	CHPT1
5	82557607	82696126	ENSSSCG00000000866	MYBPC1
5	82726322	82795817	ENSSSCG00000000867	SPIC
5	82813714	82913155	ENSSSCG00000000869	UTP20
5	82796120	82815963	ENSSSCG00000000870	ARL1
5	82973284	83031157	ENSSSCG00000000871	SLC5A8
5	83052958	83489395	ENSSSCG00000000873	ANO4
5	83560962	83600330	ENSSSCG00000000874	GAS2L3
5	83604288	83684604	ENSSSCG00000000875	NR1H4
5	83812681	83878751	ENSSSCG00000000877	SCYL2
5	84720130	84720959	ENSSSCG00000000883
5	85166628	85258364	ENSSSCG00000000884	APAF1
5	85284311	85292451	ENSSSCG00000000886	SLC25A3
5	86693815	86737229	ENSSSCG00000000890	NEDD1
5	87486512	87518515	ENSSSCG00000000891	LTA4H
5	87522522	87547491	ENSSSCG00000000892	HAL
5	87553022	87569305	ENSSSCG00000000893	AMDHD1
5	87568989	87616185	ENSSSCG00000000894	CCDC38
5	87604596	87636481	ENSSSCG00000000895	SNRPF
5	87671873	87784704	ENSSSCG00000000896	NTN4
5	88031979	88104742	ENSSSCG00000000900	VEZT
5	88104234	88229805	ENSSSCG00000000901	FGD6
5	88231264	88277997	ENSSSCG00000000902	NR2C1
5	88518295	88682325	ENSSSCG00000000906	TMCC3
5	88900234	89055764	ENSSSCG00000000907	PLXNC1
5	89242169	89586239	ENSSSCG00000000910	CRADD
5	91748885	91757615	ENSSSCG00000000916	LUM
5	91796324	91802475	ENSSSCG00000000917	KERA
5	91841194	91877447	ENSSSCG00000000918	EPYC
5	93132017	93222552	ENSSSCG00000000920	POC1B
5	94489755	94520306	ENSSSCG00000000924	C12orf50
5	94473172	94489661	ENSSSCG00000000925	C12orf29
5	94384414	94475057	ENSSSCG00000000926	CEP290
5	94276769	94384142	ENSSSCG00000000927	TMTC3
5	96801326	97093718	ENSSSCG00000000934	LRRIQ1
5	97092883	97148601	ENSSSCG00000000936	SLC6A15
5	100752890	100755494	ENSSSCG00000000937	MYF5
5	100270038	100429204	ENSSSCG00000000939	ACSS3
5	99819405	100279028	ENSSSCG00000000940	PPFIA2
5	99226017	99358587	ENSSSCG00000000941	METTL25
5	101100282	101251884	ENSSSCG00000000943	OTOGL
5	101871312	102020847	ENSSSCG00000000948	SYT1
5	104126952	104163216	ENSSSCG00000000950	E2F7
5	104273168	104295142	ENSSSCG00000000951	CSRP2
5	104300872	104395288	ENSSSCG00000000952	ZDHHC17
5	2528921	2787304	ENSSSCG00000000955	TBC1D22A
5	32047348	32061704	ENSSSCG00000000958	DYRK2
5	221466	233475	ENSSSCG00000000965	NCAPH2
5	260786	287455	ENSSSCG00000000968	SBF1
5	445525	465873	ENSSSCG00000000972	TUBGCP6
5	646879	664018	ENSSSCG00000000983	IL17REL
7	195081	341454	ENSSSCG00000000985	EXOC2
7	664373	665563	ENSSSCG00000000991	FOXQ1
7	752239	1285550	ENSSSCG00000000994	GMDS
7	2987238	3005272	ENSSSCG00000000998	RPP40
7	2785405	2966241	ENSSSCG00000000999	CDYL
7	2421054	2446276	ENSSSCG00000001000	ECI2
7	2360481	2415386	ENSSSCG00000001002	PRPF4B
7	1988695	2131709	ENSSSCG00000001004	SLC22A23
7	1882719	1909858	ENSSSCG00000001008	BPHL
7	1841236	1880699	ENSSSCG00000001009	RIPK1
7	1656442	1667879	ENSSSCG00000001010	WRNIP1
7	1684216	1692910	ENSSSCG00000001011	SERPINB1
7	4621853	4638176	ENSSSCG00000001021
7	4750759	4780002	ENSSSCG00000001024	RIOK1
7	4862649	4915615	ENSSSCG00000001025	DSP
7	5058817	5211316	ENSSSCG00000001027	BMP6
7	5539702	5606553	ENSSSCG00000001033	SLC35B3
7	7221656	7244477	ENSSSCG00000001036	TFAP2A
7	7462212	7565369	ENSSSCG00000001038
7	7430541	7437789	ENSSSCG00000001040	C6orf52
7	7444789	7456716	ENSSSCG00000001041	PAK1IP1
7	7481682	7538282	ENSSSCG00000001042	MAK
7	7651600	7774018	ENSSSCG00000001045	ELOVL2
7	8243368	8314339	ENSSSCG00000001048	ADTRP
7	8515365	8661687	ENSSSCG00000001049	HIVEP1
7	9105802	9675230	ENSSSCG00000001052	PHACTR1
7	9685259	9708781	ENSSSCG00000001053	TBC1D7
7	9976096	10057669	ENSSSCG00000001056	RANBP9
7	10116004	10142909	ENSSSCG00000001057	MCUR1
7	11239692	11240513	ENSSSCG00000001060
7	11357961	11602104	ENSSSCG00000001061	JARID2
7	11600792	11748548	ENSSSCG00000001062	DTNBP1
7	12117240	12137929	ENSSSCG00000001063	MYLIP
7	12254514	12299531	ENSSSCG00000001064
7	12300999	12720718	ENSSSCG00000001065	ATXN1
7	13014729	13039651	ENSSSCG00000001067	STMND1
7	13211573	13350962	ENSSSCG00000001068	CAP2
7	13378139	13390892	ENSSSCG00000001070	FAM8A1
7	13845942	13901263	ENSSSCG00000001074	KDM1B
7	13947304	14586092	ENSSSCG00000001076	RNF144B
7	15532747	15643692	ENSSSCG00000001078	MBOAT1
7	15910666	16685053	ENSSSCG00000001080	CDKAL1
7	19048088	19219075	ENSSSCG00000001085	DCDC2
7	19244660	19296516	ENSSSCG00000001087	MRS2
7	19291174	19346850	ENSSSCG00000001089	GPLD1
7	19351361	19379100	ENSSSCG00000001090	ALDH5A1
7	19383196	19486232	ENSSSCG00000001091	KIAA0319
7	19489384	19502520	ENSSSCG00000001092	TDP2
7	19585999	19599879	ENSSSCG00000001095	GMNN
7	19598975	19602231	ENSSSCG00000001096	ARMH2
7	19587685	19838093	ENSSSCG00000001097	RIPOR2
7	19870956	20002956	ENSSSCG00000001099	CMAH
7	20036739	20353431	ENSSSCG00000001100	CARMIL1
7	22823841	22962547	ENSSSCG00000001229
7	22540379	22579121	ENSSSCG00000001242	GABBR1
7	23543923	23558048	ENSSSCG00000001391	CCHCR1
7	23634639	23649314	ENSSSCG00000001398
7	24881775	24914053	ENSSSCG00000001455
7	24951495	24995637	ENSSSCG00000001456
7	24993416	25001394	ENSSSCG00000001458
7	25178086	25182954	ENSSSCG00000001472	SLA-DOA
7	25204496	25234888	ENSSSCG00000001473	COL11A2
7	25236007	25242875	ENSSSCG00000001474	RXRB
7	25344822	25470470	ENSSSCG00000001478	BMP5
7	25596593	25794944	ENSSSCG00000001479	HMGCLL1
7	26561359	26793724	ENSSSCG00000001485	MLIP
7	26860140	26990017	ENSSSCG00000001486	LRRC1
7	27062044	27106111	ENSSSCG00000001487	KLHL31
7	27209564	27253535	ENSSSCG00000001488	GCLC
7	27389874	27895570	ENSSSCG00000001490	KHDRBS2
7	28274626	28631514	ENSSSCG00000001493	PRIM2
7	28680549	28765484	ENSSSCG00000001497	ZNF451
7	28769888	28811928	ENSSSCG00000001498	BEND6
7	28812334	29300153	ENSSSCG00000001499	DST
7	29415089	29609037	ENSSSCG00000001500	COL21A1
7	30179305	30279121	ENSSSCG00000001523	GRM4
7	30561749	30667146	ENSSSCG00000001527	ILRUN
7	30812920	30995361	ENSSSCG00000001534	ANKS1A
7	30994661	31161045	ENSSSCG00000001535	TCP11
7	31317573	31333638	ENSSSCG00000001543	RPL10A
7	31336560	31361835	ENSSSCG00000001544	TEAD3
7	31313388	31330617	ENSSSCG00000001546	FANCE
7	32409688	32508380	ENSSSCG00000001567	CPNE5
7	32600759	32614965	ENSSSCG00000001570	PI16
7	32648222	32674537	ENSSSCG00000001572	FGD2
7	32788005	32793880	ENSSSCG00000001573	PIM1
7	32839146	32914495	ENSSSCG00000001577	TBC1D22B
7	32931786	33063739	ENSSSCG00000001578	CMTR1
7	33210157	33269130	ENSSSCG00000001582	MDGA1
7	34497759	34534629	ENSSSCG00000001589	GLP1R
7	34918893	35096036	ENSSSCG00000001594	KIF6
7	35159711	35285941	ENSSSCG00000001595	DAAM2
7	35287365	35320932	ENSSSCG00000001596	MOCS1
7	35721651	35914976	ENSSSCG00000001597	LRFN2
7	36410495	36450579	ENSSSCG00000001612
7	36754754	36793527	ENSSSCG00000001619	FOXP4
7	36828988	36846994	ENSSSCG00000001620	MDFI
7	36922272	36951249	ENSSSCG00000001625	PGC
7	37282700	37296717	ENSSSCG00000001636	GUCA1A
7	37297905	37310170	ENSSSCG00000001637	GUCA1B
7	37318348	37329171	ENSSSCG00000001638	MRPS10
7	37333947	37656235	ENSSSCG00000001639	TRERF1
7	38135666	38205657	ENSSSCG00000001660	PTK7
7	39138432	39215736	ENSSSCG00000001697	TMEM63B
7	39168677	39191396	ENSSSCG00000001698	CAPN11
7	39217332	39234688	ENSSSCG00000001700	SLC29A1
7	39244458	39254002	ENSSSCG00000001701	HSP90AB1
7	39247915	39254466	ENSSSCG00000001702	SLC35B2
7	39255075	39263339	ENSSSCG00000001703	NFKBIE
7	39275595	39299507	ENSSSCG00000001705	TCTE1
7	39299460	39313778	ENSSSCG00000001706	AARS2
7	39384556	39431248	ENSSSCG00000001708	CDC5L
7	39751927	40161114	ENSSSCG00000001709	SUPT3H
7	40106513	40459686	ENSSSCG00000001710	RUNX2
7	40920031	41008500	ENSSSCG00000001715	ENPP5
7	40980523	41227021	ENSSSCG00000001716	RCAN2
7	41344804	41426343	ENSSSCG00000001718	CYP39A1
7	41426170	41457884	ENSSSCG00000001720	SLC25A27
7	41486843	41531331	ENSSSCG00000001723	PLA2G7
7	41576487	41625017	ENSSSCG00000001724
7	41640258	41769286	ENSSSCG00000001725	ADGRF5
7	41806393	41853657	ENSSSCG00000001726	ADGRF1
7	42020227	42091516	ENSSSCG00000001727	TNFRSF21
7	42570069	42769980	ENSSSCG00000001729	PTCHD4
7	43597292	43624609	ENSSSCG00000001732	MMUT
7	43703930	43730066	ENSSSCG00000001735	RHAG
7	43982233	43993156	ENSSSCG00000001741	DEFB114
7	44019706	44024335	ENSSSCG00000001743	DEFB110
7	44640078	44702561	ENSSSCG00000001744	TFAP2D
7	45447357	45925113	ENSSSCG00000001746	PKHD1
7	47382764	47425950	ENSSSCG00000001751	CHRNA5
7	47705120	47762541	ENSSSCG00000001760	ACSBG1
7	47929035	47994486	ENSSSCG00000001765	ADAMTS7
7	48501078	48539315	ENSSSCG00000001775	MINAR1
7	49540602	49599321	ENSSSCG00000001782	ABHD17C
7	49974068	50102332	ENSSSCG00000001787	IL16
7	50124860	50263705	ENSSSCG00000001789	TMC3
7	50839725	50977070	ENSSSCG00000001792	EFL1
7	51006355	51363621	ENSSSCG00000001793	ADAMTSL3
7	51377618	51540296	ENSSSCG00000001795	SH3GL3
7	51651172	51679776	ENSSSCG00000001798	BNC1
7	51815530	51845163	ENSSSCG00000001800	TM6SF1
7	51877354	51924869	ENSSSCG00000001801	BTBD1
7	52001578	52096847	ENSSSCG00000001804	HOMER2
7	52144506	52194139	ENSSSCG00000001806	FSD2
7	52202778	52294152	ENSSSCG00000001807	AP3B2
7	52304472	52383734	ENSSSCG00000001808	CPEB1
7	52410779	52556884	ENSSSCG00000001810	PDE8A
7	52958106	53129960	ENSSSCG00000001814	IQGAP1
7	53460017	53472790	ENSSSCG00000001817	FURIN
7	53472946	53485082	ENSSSCG00000001818	FES
7	53498963	53519688	ENSSSCG00000001819	MAN2A2
7	53525987	53527896	ENSSSCG00000001820	HDDC3
7	53529605	53545960	ENSSSCG00000001821	UNC45A
7	53590776	53637714	ENSSSCG00000001823	UROC1
7	53640123	53672579	ENSSSCG00000001824	ZXDC
7	53672130	53784882	ENSSSCG00000001825	SLC41A3
7	53909425	53949630	ENSSSCG00000001826	CFAP100
7	54322505	54322966	ENSSSCG00000001830
7	54449588	54520153	ENSSSCG00000001832	ACAN
7	54539614	54571637	ENSSSCG00000001834	MFGE8
7	54655726	54837484	ENSSSCG00000001835	ABHD2
7	54771978	54889014	ENSSSCG00000001836	RLBP1
7	54744742	54890997	ENSSSCG00000001837	FANCI
7	54889153	54906856	ENSSSCG00000001838	POLG
7	55200593	55220497	ENSSSCG00000001840	KIF7
7	55046245	55072218	ENSSSCG00000001841	RHCG
7	55235426	55250797	ENSSSCG00000001844	PLIN1
7	55264264	55316397	ENSSSCG00000001846	WDR93
7	55343134	55345904	ENSSSCG00000001848	MESP2
7	55351083	55373881	ENSSSCG00000001849	ANPEP
7	55394189	55483995	ENSSSCG00000001850
7	55651606	55681426	ENSSSCG00000001852	IDH2
7	55794834	55798590	ENSSSCG00000001858	CIB1
7	56440620	56540253	ENSSSCG00000001862	ETFA
7	56311530	56439909	ENSSSCG00000001863	TMEM266
7	56583151	57012312	ENSSSCG00000001865	SCAPER
7	57041003	57059331	ENSSSCG00000001866	RCN2
7	57102756	57146754	ENSSSCG00000001867	PSTPIP1
7	57159465	57187409	ENSSSCG00000001868	TSPAN3
7	57223851	57503639	ENSSSCG00000001869	PEAK1
7	57504464	57570024	ENSSSCG00000001871	HMG20A
7	57684589	57890126	ENSSSCG00000001872	LINGO1
7	57949455	57988337	ENSSSCG00000001873	CSPG4
7	57991790	58014972	ENSSSCG00000001875	SNX33
7	58038953	58071277	ENSSSCG00000001877	SNUPN
7	58078389	58164405	ENSSSCG00000001878	PTPN9
7	57935607	57938958	ENSSSCG00000001879	ODF3L1
7	58176166	58245762	ENSSSCG00000001880	SIN3A
7	58248384	58261203	ENSSSCG00000001881	MAN2C1
7	58261761	58283092	ENSSSCG00000001882	NEIL1
7	58379554	58390104	ENSSSCG00000001885	C15orf39
7	58550197	58608056	ENSSSCG00000001887	SCAMP5
7	58672664	58699142	ENSSSCG00000001892	SCAMP2
7	58699984	58707188	ENSSSCG00000001898	ULK3
7	58717821	58730196	ENSSSCG00000001899	LMAN1L
7	58736529	58755260	ENSSSCG00000001900	CSK
7	58779475	58786100	ENSSSCG00000001901	CYP1A2
7	58828726	58897923	ENSSSCG00000001903	EDC3
7	58895416	58909548	ENSSSCG00000001904	CLK3
7	58929453	58998681	ENSSSCG00000001905	ARID3B
7	58780105	58809755	ENSSSCG00000001906	CYP1A1
7	59070709	59243740	ENSSSCG00000001907	UBL7
7	59190179	59291021	ENSSSCG00000001908	CCDC33
7	59318010	59347267	ENSSSCG00000001909	STRA6
7	59349674	59352807	ENSSSCG00000001910	ISLR
7	59405048	59450150	ENSSSCG00000001912	PML
7	59452117	59462615	ENSSSCG00000001913	STOML1
7	59481412	59505149	ENSSSCG00000001914	LOXL1
7	59535614	59548897	ENSSSCG00000001915	TBC1D21
7	59503316	59677107	ENSSSCG00000001916	INSYN1
7	59629638	59733778	ENSSSCG00000001917
7	59713204	59840594	ENSSSCG00000001918	NPTN
7	60010482	60053823	ENSSSCG00000001920	HCN4
7	60064994	60300562	ENSSSCG00000001921	NEO1
7	60631913	60823865	ENSSSCG00000001924
7	60584051	60627850	ENSSSCG00000001925	ADPGK
7	60853871	60884441	ENSSSCG00000001926	TMEM202
7	60877889	60913340	ENSSSCG00000001927
7	60930311	60960158	ENSSSCG00000001928
7	60971823	61033803	ENSSSCG00000001930
7	61033856	61078507	ENSSSCG00000001931
7	61113802	61193258	ENSSSCG00000001934	SEC23A
7	61890563	61894978	ENSSSCG00000001938	SSTR1
7	62228449	62443707	ENSSSCG00000001939	TTC6
7	63324710	63346310	ENSSSCG00000001942	PAX9
7	63659270	63687555	ENSSSCG00000001946	MBIP
7	64083286	64123857	ENSSSCG00000001947	BRMS1L
7	64374823	64376495	ENSSSCG00000001949	INSM2
7	64578241	64763281	ENSSSCG00000001950	PSMA6
7	64508016	64558057	ENSSSCG00000001952	NFKBIA
7	64828874	64877193	ENSSSCG00000001955	SRP54
7	64877674	65069889	ENSSSCG00000001958	BAZ1A
7	65240123	65263198	ENSSSCG00000001960	EAPP
7	65805500	65833536	ENSSSCG00000001963	EGLN3
7	65928075	66801611	ENSSSCG00000001964	NPAS3
7	67494941	67631431	ENSSSCG00000001966	ARHGAP5
7	67784639	68028552	ENSSSCG00000001968	NUBPL
7	68239324	68259804	ENSSSCG00000001970
7	68419211	68471658	ENSSSCG00000001972	AP4S1
7	68691239	68851008	ENSSSCG00000001973	SCFD1
7	68852774	68917029	ENSSSCG00000001974	G2E3
7	69527910	69872865	ENSSSCG00000001975	PRKD1
7	74294948	74552433	ENSSSCG00000001977	STXBP6
7	74705409	74727437	ENSSSCG00000001978	GZMH
7	74775346	74778347	ENSSSCG00000001979
7	74854379	74874882	ENSSSCG00000001984	KHNYN
7	74918982	74931348	ENSSSCG00000001986	NFATC4
7	74951060	74955192	ENSSSCG00000001987	RIPK3
7	74952038	74974201	ENSSSCG00000001988	ADCY4
7	74982306	74985775	ENSSSCG00000001989	CIDEB
7	74985753	74992946	ENSSSCG00000001990	NOP9
7	74992115	75002148	ENSSSCG00000001991	DHRS1
7	75021755	75028875	ENSSSCG00000001992	RABGGTA
7	75021761	75047300	ENSSSCG00000001993	TGM1
7	75056798	75072899	ENSSSCG00000001994	TINF2
7	75100272	75118741	ENSSSCG00000002000	IPO4
7	75118744	75139630	ENSSSCG00000002001	REC8
7	75126609	75139639	ENSSSCG00000002002	IRF9
7	75140207	75160661	ENSSSCG00000002003
7	75159303	75169021	ENSSSCG00000002005	EMC9
7	75148754	75171146	ENSSSCG00000002006	PSME1
7	75161833	75168245	ENSSSCG00000002007	FITM1
7	75168988	75180953	ENSSSCG00000002008	DCAF11
7	75187194	75197733	ENSSSCG00000002009	PCK2
7	75199196	75210529	ENSSSCG00000002010	NRL
7	75213643	75219031	ENSSSCG00000002011	CPNE6
7	75222528	75241243	ENSSSCG00000002012	CARMIL3
7	75242121	75255600	ENSSSCG00000002013	DHRS4
7	75522630	75549490	ENSSSCG00000002014	JPH4
7	75533212	75549501	ENSSSCG00000002015	AP1G2
7	75545951	75552904	ENSSSCG00000002016	THTPA
7	75618988	75629431	ENSSSCG00000002020
7	75751760	75770737	ENSSSCG00000002023	PABPN1
7	75734867	75741112	ENSSSCG00000002025	SLC22A17
7	75722181	75731613	ENSSSCG00000002026	EFS
7	75694644	75709871	ENSSSCG00000002028	CMTM5
7	75650445	75709232	ENSSSCG00000002029	MYH7
7	75854882	75921931	ENSSSCG00000002032	SLC7A8
7	75927662	75929771	ENSSSCG00000002033	CEBPE
7	75951203	75989231	ENSSSCG00000002034	ACIN1
7	75947769	75950956	ENSSSCG00000002035	C14orf119
7	76014901	76021919	ENSSSCG00000002036
7	75990217	76001130	ENSSSCG00000002037	CDH24
7	76174500	76185923	ENSSSCG00000002039	MMP14
7	76187446	76191617	ENSSSCG00000002040	MRPL52
7	76144113	76236873	ENSSSCG00000002041	SLC7A7
7	76230997	76266413	ENSSSCG00000002042	OXA1L
7	76432029	76457192	ENSSSCG00000002050	DAD1
7	76397028	76431809	ENSSSCG00000002051	ABHD4
7	76392243	76393295	ENSSSCG00000002052	OR6J1
7	76871812	76872413	ENSSSCG00000002062
7	77066896	77067781	ENSSSCG00000002071
7	77024188	77025676	ENSSSCG00000002077
7	77719554	77780147	ENSSSCG00000002127	CHD8
7	77814708	77903928	ENSSSCG00000002129	RPGRIP1
7	78424740	78446997	ENSSSCG00000002135	PNP
7	78470321	78479963	ENSSSCG00000002140	KLHL33
7	78491053	78530184	ENSSSCG00000002142	TEP1
7	78535073	78551393	ENSSSCG00000002143	PARP2
7	78553764	78575516	ENSSSCG00000002144	CCNB1IP1
7	78578009	78600592	ENSSSCG00000002145	TTC5
7	79857854	79873867	ENSSSCG00000002190
7	79901029	79901928	ENSSSCG00000002191
7	79965467	80152314	ENSSSCG00000002235	LPCAT4
7	80149851	80159413	ENSSSCG00000002241	NUTM1
7	80161495	80268323	ENSSSCG00000002243	SLC12A6
7	80288066	80383040	ENSSSCG00000002245	KATNBL1
7	81257492	81270308	ENSSSCG00000002251
7	83076144	83090536	ENSSSCG00000002254	NR2F2
7	84723932	84962686	ENSSSCG00000002257	MCTP2
7	88262385	88264691	ENSSSCG00000002258	KLHL25
7	87889409	88032098	ENSSSCG00000002260
7	87567379	87766911	ENSSSCG00000002262	SV2B
7	86777920	87103309	ENSSSCG00000002263	SLCO3A1
7	85921586	85968888	ENSSSCG00000002267	RGMA
7	88471414	88537600	ENSSSCG00000002269	MTHFD1
7	88416030	88464973	ENSSSCG00000002270
7	88764471	88810994	ENSSSCG00000002276	PLEKHG3
7	88812715	88954306	ENSSSCG00000002277	SPTB
7	89211549	89692888	ENSSSCG00000002283	FUT8
7	90198337	90335338	ENSSSCG00000002284	CCDC196
7	92929069	93041442	ENSSSCG00000002306	GALNT16
7	93152942	93187599	ENSSSCG00000002309	PLEKHD1
7	93224130	93226226	ENSSSCG00000002310	CCDC177
7	93253757	93344187	ENSSSCG00000002311	SUSD6
7	93397602	93421985	ENSSSCG00000002313	SLC10A1
7	93475973	93628330	ENSSSCG00000002314	SMOC1
7	93643613	93797254	ENSSSCG00000002315	SLC8A3
7	94303085	94380296	ENSSSCG00000002329	MAP3K9
7	94445001	94618521	ENSSSCG00000002330	PCNX1
7	94789887	95171117	ENSSSCG00000002332	SIPA1L1
7	95982739	96254303	ENSSSCG00000002333	DPF3
7	96323262	96380271	ENSSSCG00000002337	ZFYVE1
7	96478181	96569132	ENSSSCG00000002340	PSEN1
7	96586451	96625054	ENSSSCG00000002341	PAPLN
7	96984716	96992873	ENSSSCG00000002348	ACOT6
7	96868157	96949358	ENSSSCG00000002349	ACOT4
7	97052426	97122966	ENSSSCG00000002350	MIDEAS
7	97174219	97195597	ENSSSCG00000002351
7	97185797	97270560	ENSSSCG00000002352	ZNF410
7	97244894	97258408	ENSSSCG00000002353	FAM161B
7	97258625	97309010	ENSSSCG00000002354	COQ6
7	97262305	97316571	ENSSSCG00000002355	ENTPD5
7	97316711	97368755	ENSSSCG00000002356	BBOF1
7	97614707	97624273	ENSSSCG00000002361	VRTN
7	97532059	97551032	ENSSSCG00000002363	VSX2
7	97730514	97740331	ENSSSCG00000002366	NPC2
7	97740490	97743911	ENSSSCG00000002367	ISCA2
7	97745396	97852502	ENSSSCG00000002368	LTBP2
7	97875220	97940902	ENSSSCG00000002370	AREL1
7	97976144	98042231	ENSSSCG00000002372	YLPM1
7	98065323	98074822	ENSSSCG00000002373	PROX2
7	98091123	98111572	ENSSSCG00000002374	DLST
7	98109892	98131874	ENSSSCG00000002375	RPS6KL1
7	98203814	98259183	ENSSSCG00000002377	EIF2B2
7	98249703	98265153	ENSSSCG00000002379
7	98265274	98273353	ENSSSCG00000002380	ZC2HC1C
7	98275976	98322469	ENSSSCG00000002381	NEK9
7	98449349	98455554	ENSSSCG00000002383	FOS
7	99133511	99162232	ENSSSCG00000002385	TGFB3
7	99158891	99375342	ENSSSCG00000002386
7	99514168	99699011	ENSSSCG00000002388	ESRRB
7	99930677	99973775	ENSSSCG00000002390	ANGEL1
7	99961003	100005794	ENSSSCG00000002391	LRRC74A
7	100392271	100408423	ENSSSCG00000002396	GSTZ1
7	100350460	100417173	ENSSSCG00000002397	POMT2
7	100263484	100334296	ENSSSCG00000002398	TMEM63C
7	100449583	100463614	ENSSSCG00000002400
7	100462773	100506302	ENSSSCG00000002403	VIPAS39
7	100544478	100638907	ENSSSCG00000002404	SPTLC2
7	100524777	100541570	ENSSSCG00000002405
7	100510301	100520348	ENSSSCG00000002406	AHSA1
7	100777204	100902949	ENSSSCG00000002408	ADCK1
7	103345985	103761113	ENSSSCG00000002410	CEP128
7	103963248	104009104	ENSSSCG00000002411	GTF2A1
7	104032725	104189687	ENSSSCG00000002412	STON2
7	104218301	104283244	ENSSSCG00000002414	SEL1L
7	110118067	110271481	ENSSSCG00000002423	KCNK10
7	110309435	110364033	ENSSSCG00000002424	SPATA7
7	110373528	110453813	ENSSSCG00000002425	PTPN21
7	110512079	110705441	ENSSSCG00000002427	EML5
7	110731668	110784855	ENSSSCG00000002428	TTC8
7	111039633	111451893	ENSSSCG00000002429	FOXN3
7	111576666	111766223	ENSSSCG00000002430	EFCAB11
7	111767089	111853257	ENSSSCG00000002431	TDP1
7	111866983	111980663	ENSSSCG00000002432	KCNK13
7	112027921	112041489	ENSSSCG00000002433	PSMC1
7	112038234	112090511	ENSSSCG00000002434	NRDE2
7	112270161	112519208	ENSSSCG00000002436	TTC7B
7	112831659	112836629	ENSSSCG00000002438
7	112917448	113045686	ENSSSCG00000002440	CCDC88C
7	113111300	113148954	ENSSSCG00000002441	PPP4R3A
7	113199762	113288711	ENSSSCG00000002442	CATSPERB
7	113337035	113389588	ENSSSCG00000002443	TC2N
7	113423629	113522069	ENSSSCG00000002444	FBLN5
7	113524430	113600084	ENSSSCG00000002445	TRIP11
7	113608783	113645784	ENSSSCG00000002446
7	113659905	113693764	ENSSSCG00000002447	CPSF2
7	113652769	113659612	ENSSSCG00000002449	NDUFB1
7	113836189	114011301	ENSSSCG00000002450	SLC24A4
7	114035353	114166543	ENSSSCG00000002451	RIN3
7	114173693	114217103	ENSSSCG00000002452	LGMN
7	114237145	114273917	ENSSSCG00000002455	GOLGA5
7	114345091	114358571	ENSSSCG00000002456	CHGA
7	114361968	114520793	ENSSSCG00000002457	ITPK1
7	114574136	114575885	ENSSSCG00000002458	TMEM251
7	114590945	114609864	ENSSSCG00000002460
7	114617497	114707053	ENSSSCG00000002461	BTBD7
7	114727914	114729097	ENSSSCG00000002462
7	115038628	115101022	ENSSSCG00000002464
7	115207557	115258654	ENSSSCG00000002467	ASB2
7	115304870	115327056	ENSSSCG00000002469	OTUB2
7	115325619	115352929	ENSSSCG00000002470	DDX24
7	115412448	115522688	ENSSSCG00000002474	PPP4R4
7	115535694	115554570	ENSSSCG00000002475	SERPINA6
7	115604285	115614633	ENSSSCG00000002476	SERPINA1
7	115720677	115734816	ENSSSCG00000002478	SERPINA12
7	115666067	115682082	ENSSSCG00000002479	SERPINA11
7	115799444	115810824	ENSSSCG00000002481	SERPINA5
7	115921370	115930421	ENSSSCG00000002483
7	115871451	115928198	ENSSSCG00000002486
7	116476791	116590265	ENSSSCG00000002494	CLMN
7	116665430	116770309	ENSSSCG00000002495	SYNE3
7	116787432	116800554	ENSSSCG00000002496	GLRX5
7	116912976	116917934	ENSSSCG00000002497	TCL1B
7	116934948	116935685	ENSSSCG00000002498
7	117506301	117586357	ENSSSCG00000002502	ATG2B
7	117609840	117667456	ENSSSCG00000002504	AK7
7	117676398	117741911	ENSSSCG00000002505	PAPOLA
7	117942949	118028925	ENSSSCG00000002506	VRK1
7	120205008	120295815	ENSSSCG00000002507	BCL11B
7	120412544	120486686	ENSSSCG00000002508	SETD3
7	120487206	120514014	ENSSSCG00000002509	CCNK
7	120661111	120695019	ENSSSCG00000002510	CYP46A1
7	121058101	121076329	ENSSSCG00000002512	DEGS2
7	121192433	121210377	ENSSSCG00000002515	SLC25A47
7	121212980	121238113	ENSSSCG00000002516	WARS1
7	121238268	121384293	ENSSSCG00000002517	WDR25
7	121178161	121192278	ENSSSCG00000002520	SLC25A29
7	121707122	121711414	ENSSSCG00000002573	RTL1
7	78856587	78857570	ENSSSCG00000002608
7	78825435	78826388	ENSSSCG00000002613
6	64714	105993	ENSSSCG00000002633	GAS8
6	211487	243636	ENSSSCG00000002635	SPIRE2
6	114740	119069	ENSSSCG00000002637	DBNDD1
6	169068	178462	ENSSSCG00000002639
6	140897	160884	ENSSSCG00000002640	DEF8
6	636350	652165	ENSSSCG00000002642	CDH15
6	869232	890135	ENSSSCG00000002645	GALNS
6	778967	852821	ENSSSCG00000002648	CBFA2T3
6	890831	893277	ENSSSCG00000002650	APRT
6	893381	898102	ENSSSCG00000002651
6	1617651	1677132	ENSSSCG00000002652	KLHDC4
6	1677133	1766849	ENSSSCG00000002653
6	1949254	1995464	ENSSSCG00000002654	FBXO31
6	1915387	1941077	ENSSSCG00000002655	MAP1LC3B
6	1849979	1918719	ENSSSCG00000002656	ZCCHC14
6	2003704	2013759	ENSSSCG00000002657
6	2542675	2543691	ENSSSCG00000002658	FOXL1
6	2561212	2586630	ENSSSCG00000002660	MTHFSD
6	3246731	3424495	ENSSSCG00000002664	GSE1
6	3724786	3786241	ENSSSCG00000002666	KIAA0513
6	3786325	3899139	ENSSSCG00000002667	ZDHHC7
6	3710213	3720198	ENSSSCG00000002668	CIBAR2
6	3881725	3944580	ENSSSCG00000002669	CRISPLD2
6	3977229	4043534	ENSSSCG00000002670	USP10
6	4237440	4313247	ENSSSCG00000002671	ATP2C2
6	4204078	4228590	ENSSSCG00000002672	MEAK7
6	4457291	4479828	ENSSSCG00000002675	DNAAF1
6	4503573	4558609	ENSSSCG00000002682	MBTPS1
6	4808255	5832188	ENSSSCG00000002684	CDH13
6	6433153	6603060	ENSSSCG00000002688	PLCG2
6	6654388	6881662	ENSSSCG00000002689	CMIP
6	6933485	6989653	ENSSSCG00000002690	GAN
6	9957763	10120510	ENSSSCG00000002696	VAT1L
6	10158688	10173980	ENSSSCG00000002697	NUDT7
6	10699727	10704798	ENSSSCG00000002700
6	10714147	10725444	ENSSSCG00000002701	MON1B
6	12014243	12057445	ENSSSCG00000002703	TERF2IP
6	12056571	12073749	ENSSSCG00000002704	KARS1
6	12076356	12142488	ENSSSCG00000002706	ADAT1
6	12140687	12164140	ENSSSCG00000002708	TMEM231
6	12548131	12555648	ENSSSCG00000002712	LDHD
6	12681898	12771481	ENSSSCG00000002714	WDR59
6	12952350	12994050	ENSSSCG00000002715	RFWD3
6	12924894	12951173	ENSSSCG00000002716	MLKL
6	12855421	12910821	ENSSSCG00000002718	FA2H
6	13266060	13282567	ENSSSCG00000002720
6	13325540	13392110	ENSSSCG00000002722
6	13298348	13321364	ENSSSCG00000002723	AARS1
6	13187424	13230599	ENSSSCG00000002724	PDPR
6	13683799	13791241	ENSSSCG00000002729	VAC14
6	14391146	14420663	ENSSSCG00000002730	CALB2
6	14616481	14630794	ENSSSCG00000002734	MARVELD3
6	14570587	14583177	ENSSSCG00000002736	TAT
6	14535863	14549890	ENSSSCG00000002737	CHST4
6	14463304	14480864	ENSSSCG00000002738	ZNF23
6	14633751	14715892	ENSSSCG00000002739	PHLPP2
6	14719954	14809744	ENSSSCG00000002740	AP1G1
6	14850251	14869793	ENSSSCG00000002741	ZNF821
6	14836749	14911313	ENSSSCG00000002743	IST1
6	14942933	14956000	ENSSSCG00000002746	DHODH
6	15016226	15309461	ENSSSCG00000002747	PMFBP1
6	14998292	15016378	ENSSSCG00000002748	DHX38
6	14959791	14989753	ENSSSCG00000002749
6	15698176	16023169	ENSSSCG00000002752	ZFHX3
6	17233858	17245451	ENSSSCG00000002753	NOB1
6	17645552	17654743	ENSSSCG00000002759
6	17605346	17631793	ENSSSCG00000002762	TERF2
6	28883158	28945906	ENSSSCG00000002763	PRMT7
6	28938290	29025357	ENSSSCG00000002764	SMPD3
6	28428883	28456687	ENSSSCG00000002767	TSNAXIP1
6	28465208	28467074	ENSSSCG00000002769	THAP11
6	28489422	28501512	ENSSSCG00000002771	EDC4
6	28132115	28183788	ENSSSCG00000002774	RIPOR1
6	28090181	28131985	ENSSSCG00000002776	ATP6V0D1
6	27966365	28051797	ENSSSCG00000002779	LRRC36
6	27932895	27966264	ENSSSCG00000002781	KCTD19
6	27841624	27846330	ENSSSCG00000002786	ELMO3
6	27827357	27832452	ENSSSCG00000002788	EXOC3L1
6	27853452	27867226	ENSSSCG00000002790	TMEM208
6	25783595	25933634	ENSSSCG00000002795	CDH11
6	20271596	20372280	ENSSSCG00000002799	CNOT1
6	20052651	20088822	ENSSSCG00000002803	CCDC113
6	19976927	20016741	ENSSSCG00000002804	CSNK2A2
6	19854236	19969347	ENSSSCG00000002805	CFAP20
6	19852011	19874021	ENSSSCG00000002807	USB1
6	19842582	19851288	ENSSSCG00000002808	ZNF319
6	19832441	19838181	ENSSSCG00000002809	TEPP
6	19753036	19825631	ENSSSCG00000002811
6	19659987	19730359	ENSSSCG00000002812	KIFC3
6	19630350	19667676	ENSSSCG00000002813	KATNB1
6	19574514	19599082	ENSSSCG00000002814	ADGRG3
6	19527648	19570893	ENSSSCG00000002815	ADGRG1
6	19603399	19629174	ENSSSCG00000002817	DRC7
6	19211761	19241228	ENSSSCG00000002818	PLLP
6	19207063	19223199	ENSSSCG00000002819	ARL2BP
6	19154416	19204825	ENSSSCG00000002820	RSPRY1
6	29366624	29413703	ENSSSCG00000002822	AMFR
6	29931664	29980823	ENSSSCG00000002827	SLC6A2
6	29998488	30056862	ENSSSCG00000002828	LPCAT2
6	30058594	30086982	ENSSSCG00000002829	MMP2
6	30198943	30205535	ENSSSCG00000002830	IRX6
6	32494170	32609928	ENSSSCG00000002835	TOX3
6	33732016	33748704	ENSSSCG00000002836	SALL1
6	34932594	35299692	ENSSSCG00000002838	ZNF423
6	35394373	35409895	ENSSSCG00000002839
6	36122035	36174536	ENSSSCG00000002841	N4BP1
6	36991241	37193587	ENSSSCG00000002844	PHKB
6	37591913	37608393	ENSSSCG00000002846	DNAJA2
6	37625105	37669669	ENSSSCG00000002847	GPT2
6	38029572	38063859	ENSSSCG00000002849	SHCBP1
6	39786199	39797585	ENSSSCG00000002852	PLEKHF1
6	39734542	39760953	ENSSSCG00000002854	POP4
6	39919624	39933366	ENSSSCG00000002855
6	42589554	42667950	ENSSSCG00000002857	TDRD12
6	42501165	42559912	ENSSSCG00000002859	ANKRD27
6	42482931	42491591	ENSSSCG00000002860	PDCD5
6	42942184	42971029	ENSSSCG00000002862
6	42988468	43003256	ENSSSCG00000002863	LRP3
6	43002429	43017555	ENSSSCG00000002864	SLC7A10
6	42895510	42941560	ENSSSCG00000002865	GPATCH1
6	43164918	43175002	ENSSSCG00000002867	CEBPG
6	43177065	43290369	ENSSSCG00000002868	PEPD
6	43847700	43903604	ENSSSCG00000002869	LSM14A
6	43933787	44030657	ENSSSCG00000002872	GARRE1
6	43933759	44069330	ENSSSCG00000002873	GPI
6	44074125	44097065	ENSSSCG00000002875
6	44241257	44357772	ENSSSCG00000002877
6	44569030	44594170	ENSSSCG00000002879	GRAMD1A
6	44759073	44773381	ENSSSCG00000002884	LSR
6	44837096	44846316	ENSSSCG00000002891
6	44820683	44835956	ENSSSCG00000002893	CD22
6	45057547	45071616	ENSSSCG00000002904	HAUS5
6	45213714	45240442	ENSSSCG00000002913
6	45541304	45576890	ENSSSCG00000002931	ZNF565
6	45705030	45737962	ENSSSCG00000002932	ZNF567
6	46209114	46234917	ENSSSCG00000002938
6	46908410	47139543	ENSSSCG00000002950
6	47251964	47282831	ENSSSCG00000002955	CATSPERG
6	47315354	47319487	ENSSSCG00000002959	FAM98C
6	47787570	47791909	ENSSSCG00000002968
6	47797904	47803757	ENSSSCG00000002969
6	47712765	47728310	ENSSSCG00000002972
14	132315434	132321592	ENSSSCG00000002977	SPMI
14	132274241	132320855	ENSSSCG00000002978	PSP-II
14	132240887	132247816	ENSSSCG00000002980
6	48555789	48587919	ENSSSCG00000002989	AKT2
6	49017304	49031204	ENSSSCG00000002994	CYP2F1
6	48989935	49010041	ENSSSCG00000002995
6	48989079	49010044	ENSSSCG00000002996
6	48971339	48999605	ENSSSCG00000002998	SNRPA
6	49110812	49178413	ENSSSCG00000003006	CYP2B6B
6	50104511	50226688	ENSSSCG00000003011
6	49373378	49382180	ENSSSCG00000003015	EXOSC5
6	49540907	49560126	ENSSSCG00000003018	LIPE
6	49619544	49628239	ENSSSCG00000003022	TMEM145
6	49638988	49662947	ENSSSCG00000003030	CIC
6	49844879	49901186	ENSSSCG00000003038	GRIK5
6	49975876	49995140	ENSSSCG00000003040	ARHGEF1
6	49871136	50016315	ENSSSCG00000003043	DMRTC2
6	50212928	50343314	ENSSSCG00000003047
6	50051061	50063295	ENSSSCG00000003048
6	50403686	50425710	ENSSSCG00000003055	XRCC1
6	50375841	50396237	ENSSSCG00000003064	ETHE1
6	50524527	50569738	ENSSSCG00000003068	SMG9
6	50721620	50759572	ENSSSCG00000003070	ZNF45
6	50650544	50679797	ENSSSCG00000003072
6	50915095	50968600	ENSSSCG00000003077
6	51146434	51180731	ENSSSCG00000003079
6	51220879	51231761	ENSSSCG00000003081	CEACAM16
6	51276504	51296369	ENSSSCG00000003083	CBLC
6	51313493	51358655	ENSSSCG00000003090
6	52377979	52402048	ENSSSCG00000003098	PPP5C
6	52294533	52318003	ENSSSCG00000003100	CCDC61
6	52342909	52376339	ENSSSCG00000003101	HIF3A
6	52627482	52639255	ENSSSCG00000003103	FKRP
6	52601934	52627902	ENSSSCG00000003104	STRN4
6	52711901	52841288	ENSSSCG00000003107	ARHGAP35
6	52856029	52874718	ENSSSCG00000003108	NPAS1
6	52894944	52937631	ENSSSCG00000003110	ZC3H4
6	52957470	53030582	ENSSSCG00000003111	SAE1
6	53037103	53046887	ENSSSCG00000003112
6	53131279	53161367	ENSSSCG00000003114	DHX34
6	53175928	53188406	ENSSSCG00000003115	MEIS3
6	53238678	53275230	ENSSSCG00000003120	NAPA
6	53506410	53512191	ENSSSCG00000003124	CRX
6	53583965	53603366	ENSSSCG00000003125	ELSPBP1
6	53605428	53617721	ENSSSCG00000003126	CABP5
6	53620483	53686562	ENSSSCG00000003128	LIG1
6	53660329	53680228	ENSSSCG00000003129	ZSWIM9
6	53784409	53793725	ENSSSCG00000003131	SYNGR4
6	53849850	53859385	ENSSSCG00000003134	GRWD1
6	54107681	54143602	ENSSSCG00000003139	BCAT2
6	54187260	54228144	ENSSSCG00000003144	DHDH
6	54034684	54047224	ENSSSCG00000003145	FUT2
6	54006662	54023590	ENSSSCG00000003146	NTN5
6	53986959	53993020	ENSSSCG00000003148	DBP
6	54175377	54186677	ENSSSCG00000003149	TULP2
6	54250515	54266893	ENSSSCG00000003152	RUVBL2
6	54227164	54232752	ENSSSCG00000003153	FTL
6	54233050	54250261	ENSSSCG00000003154	GYS1
6	54337347	54341626	ENSSSCG00000003156	HRC
6	54309535	54313138	ENSSSCG00000003157	LIN7B
6	54612864	54644318	ENSSSCG00000003161	PRRG2
6	54577414	54579797	ENSSSCG00000003165	RPS11
6	54524172	54537588	ENSSSCG00000003169	PIH1D1
6	54511121	54521611	ENSSSCG00000003170	SLC17A7
6	54476877	54501165	ENSSSCG00000003172	KASH5
6	54707237	54715127	ENSSSCG00000003177	BCL2L12
6	54701668	54707151	ENSSSCG00000003178	IRF3
6	54670780	54684704	ENSSSCG00000003183	RRAS
6	54581128	54611272	ENSSSCG00000003187	FCGRT
6	54711393	54732574	ENSSSCG00000003189	PRMT1
6	54760993	54779803	ENSSSCG00000003191	TSKS
6	54906401	54946202	ENSSSCG00000003192	IL4I1
6	54890019	54906605	ENSSSCG00000003193	TBC1D17
6	54881584	54889954	ENSSSCG00000003194	AKT1S1
6	54870361	54880807	ENSSSCG00000003195	PNKP
6	54817236	54851834	ENSSSCG00000003197	MED25
6	54786511	54823904	ENSSSCG00000003199	AP2A1
6	54973737	55053638	ENSSSCG00000003204	VRK3
6	55055171	55069417	ENSSSCG00000003207	IZUMO2
6	55237953	55245456	ENSSSCG00000003211	NR1H2
6	55247861	55272166	ENSSSCG00000003216	POLD1
6	55325451	55343745	ENSSSCG00000003217	ASPDH
6	55281801	55310295	ENSSSCG00000003218	MYBPC2
6	55417950	55449322	ENSSSCG00000003222	SYT3
6	55829971	55847426	ENSSSCG00000003227
6	58518924	58532304	ENSSSCG00000003228	VSIG10L
6	58501808	58517580	ENSSSCG00000003229	ETFB
6	58481874	58489277	ENSSSCG00000003232	LIM2
6	58408885	58419435	ENSSSCG00000003233	ZNF175
6	58396777	58406793	ENSSSCG00000003234
6	56236306	56278582	ENSSSCG00000003253
6	56213483	56234656	ENSSSCG00000003256	PRKCG
6	55995089	56011430	ENSSSCG00000003263	PRPF31
6	55939450	55955739	ENSSSCG00000003267	MBOAT7
6	63494699	63511636	ENSSSCG00000003336
6	67017425	67087043	ENSSSCG00000003366	CHD5
6	67105763	67116510	ENSSSCG00000003368	RNF207
6	67092517	67126639	ENSSSCG00000003369	RPL22
6	67131570	67135292	ENSSSCG00000003370	HES3
6	67138961	67149674	ENSSSCG00000003371	GPR153
6	67284021	67315863	ENSSSCG00000003374	ESPN
6	67316819	67353106	ENSSSCG00000003376	PLEKHG5
6	67152428	67254103	ENSSSCG00000003377	ACOT7
6	67420618	67434814	ENSSSCG00000003379	KLHL21
6	67396563	67410258	ENSSSCG00000003382	TAS1R1
6	67410595	67421216	ENSSSCG00000003383	ZBTB48
6	67463377	67529930	ENSSSCG00000003384	DNAJC11
6	68629214	68645520	ENSSSCG00000003385	PARK7
6	68394470	68609746	ENSSSCG00000003386	TNFRSF9
6	68933910	68950531	ENSSSCG00000003388	SLC45A1
6	70026373	70099244	ENSSSCG00000003395	PIK3CD
6	70086247	70165174	ENSSSCG00000003396	CLSTN1
6	70345813	70462434	ENSSSCG00000003398	UBE4B
6	70737905	70872074	ENSSSCG00000003405	PEX14
6	70879984	70995922	ENSSSCG00000003407	CASZ1
6	71773681	71779183	ENSSSCG00000003419	MAD2L2
6	71786435	71814680	ENSSSCG00000003423	DRAXIN
6	71975544	71981673	ENSSSCG00000003432	KIAA2013
6	71988459	72021804	ENSSSCG00000003433	PLOD1
6	72026722	72056439	ENSSSCG00000003434	MFN2
6	72064675	72076299	ENSSSCG00000003435	MIIP
6	72256877	72510907	ENSSSCG00000003438	VPS13D
6	72556235	72598815	ENSSSCG00000003439	DHRS3
6	72635281	72650532	ENSSSCG00000003440	AADACL4
6	72680291	72686004	ENSSSCG00000003441	AADACL3
6	72705430	72717231	ENSSSCG00000003442	CFAP107
6	72971078	72972217	ENSSSCG00000003448
6	72935493	72961920	ENSSSCG00000003449	LRRC38
6	73019057	73049998	ENSSSCG00000003451	PDPN
6	74508097	74642231	ENSSSCG00000003455	FHAD1
6	74651805	74706594	ENSSSCG00000003458	CTRC
6	74706515	74730092	ENSSSCG00000003460	CASP9
6	74809349	74855427	ENSSSCG00000003461	RSC1A1
6	74773324	74784468	ENSSSCG00000003463	AGMAT
6	74732169	74774311	ENSSSCG00000003464	DNAJC16
6	74909720	74966965	ENSSSCG00000003465	FBLIM1
6	74915707	74920123	ENSSSCG00000003466	TMEM82
6	74864230	74907768	ENSSSCG00000003468	PLEKHM2
6	75193399	75213147	ENSSSCG00000003470	FAM131C
6	75251467	75279314	ENSSSCG00000003471	EPHA2
6	75317823	75335270	ENSSSCG00000003472	ARHGEF19
6	75345256	75349943	ENSSSCG00000003473	CPLANE2
6	75485870	75513996	ENSSSCG00000003476	SPATA21
6	75527064	75546843	ENSSSCG00000003477	NECAP2
6	75559077	75606299	ENSSSCG00000003478	CROCC
6	75607513	75615641	ENSSSCG00000003479	MFAP2
6	75829989	75871929	ENSSSCG00000003481	PADI1
6	75874213	75908508	ENSSSCG00000003482	PADI3
6	75935903	75966169	ENSSSCG00000003483	PADI4
6	75969925	75987095	ENSSSCG00000003484	PADI6
6	75988271	76014160	ENSSSCG00000003485	RCC2
6	76064311	76229306	ENSSSCG00000003486	ARHGEF10L
6	77568415	77707983	ENSSSCG00000003488	UBR4
6	77718840	77747771	ENSSSCG00000003489	EMC1
6	77754173	77761667	ENSSSCG00000003491	AKR7A2
6	77761892	77782641	ENSSSCG00000003492	SLC66A1
6	77780681	77912617	ENSSSCG00000003493	CAPZB
6	78434337	78445956	ENSSSCG00000003499
6	79408328	79466106	ENSSSCG00000003513	ECE1
6	79849687	79958271	ENSSSCG00000003514	HSPG2
6	80035122	80089233	ENSSSCG00000003520	CDC42
6	80112277	80137952	ENSSSCG00000003521
6	80586280	80589939	ENSSSCG00000003524
6	80649143	80843567	ENSSSCG00000003527	EPHB2
6	80870866	80885015	ENSSSCG00000003529	LACTBL1
6	80896583	80898990	ENSSSCG00000003530	TEX46
6	80903496	80971595	ENSSSCG00000003531	KDM1A
6	80973263	81073803	ENSSSCG00000003532	LUZP1
6	82014046	82050236	ENSSSCG00000003539	GRHL3
6	82052684	82109731	ENSSSCG00000003541	STPG1
6	82111655	82165687	ENSSSCG00000003543	NIPAL3
6	82298535	82298936	ENSSSCG00000003546
6	82186368	82281641	ENSSSCG00000003547	NCMAP
6	83030701	83054381	ENSSSCG00000003549	LDLRAP1
6	83318408	83329639	ENSSSCG00000003551	PAQR7
6	83272771	83316419	ENSSSCG00000003552	AUNIP
6	83265420	83280250	ENSSSCG00000003553	MTFR1L
6	83246934	83262746	ENSSSCG00000003554
6	83823255	83861907	ENSSSCG00000003555	HMGN2
6	83806122	83818631	ENSSSCG00000003557	LIN28A
6	83905076	83950984	ENSSSCG00000003558	RPS6KA1
6	84049365	84123384	ENSSSCG00000003559	ARID1A
6	84153717	84189827	ENSSSCG00000003561	ZDHHC18
6	84200724	84218773	ENSSSCG00000003564	GPATCH3
6	84237737	84252046	ENSSSCG00000003566	NUDC
6	84254499	84265041	ENSSSCG00000003567	KDF1
6	84372649	84426997	ENSSSCG00000003569	SLC9A1
6	84467734	84536585	ENSSSCG00000003570	WDTC1
6	84564281	84573205	ENSSSCG00000003572	SYTL1
6	84573330	84585391	ENSSSCG00000003573	MAP3K6
6	84610107	84613202	ENSSSCG00000003576	GPR3
6	84622775	84697429	ENSSSCG00000003577	WASF2
6	84809542	84830361	ENSSSCG00000003578	FGR
6	85095409	85185799	ENSSSCG00000003580	EYA3
6	85060317	85084483	ENSSSCG00000003582	SMPDL3B
6	85031578	85045916	ENSSSCG00000003583	RPA2
6	85010883	85030723	ENSSSCG00000003584	THEMIS2
6	85842605	86029522	ENSSSCG00000003586	EPB41
6	85891364	86131682	ENSSSCG00000003589	SRSF4
6	86137737	86228146	ENSSSCG00000003590	PTPRU
6	87547320	87687442	ENSSSCG00000003591	PUM1
6	87495041	87535845	ENSSSCG00000003592	SDC3
6	88047138	88061913	ENSSSCG00000003599
6	88095668	88115648	ENSSSCG00000003600	TINAGL1
6	88138930	88154848	ENSSSCG00000003601	HCRTR1
6	88177831	88242747	ENSSSCG00000003603	COL16A1
6	88256144	88293490	ENSSSCG00000003604	ADGRB2
6	88323286	88349963	ENSSSCG00000003606	SPOCD1
6	88720176	88745917	ENSSSCG00000003608	LCK
6	88683119	88685796	ENSSSCG00000003610	IQCC
6	88695947	88705078	ENSSSCG00000003612	EIF3I
6	88749634	88785412	ENSSSCG00000003613	HDAC1
6	88715794	88717269	ENSSSCG00000003616	FAM167B
6	88659708	88676354	ENSSSCG00000003617	TXLNA
6	89345862	89385319	ENSSSCG00000003619	AZIN2
6	89406478	89442746	ENSSSCG00000003620	TRIM62
6	89732664	89754719	ENSSSCG00000003621	ZSCAN20
6	89878021	90048944	ENSSSCG00000003622
6	90440760	90482586	ENSSSCG00000003623	C1orf94
6	91455778	91623819	ENSSSCG00000003627	ZMYM4
6	91906318	91967926	ENSSSCG00000003628	CLSPN
6	92036834	92215149	ENSSSCG00000003630	AGO1
6	92230992	92232005	ENSSSCG00000003632
6	92233586	92237900	ENSSSCG00000003633	TEKT2
6	92298928	92325686	ENSSSCG00000003637	MAP7D1
6	92880301	93128582	ENSSSCG00000003640	GRIK3
6	93885460	93944333	ENSSSCG00000003642	INPP5B
6	93950704	93976329	ENSSSCG00000003643	SF3A3
6	93980639	93988573	ENSSSCG00000003644	FHL3
6	93993592	94006906	ENSSSCG00000003645	UTP11
6	94026675	94028030	ENSSSCG00000003646	POU3F1
6	94821775	94864052	ENSSSCG00000003651	RHBDL2
3	126107412	126220309	ENSSSCG00000003663	HPCAL1
6	95548644	95583408	ENSSSCG00000003664	PPIE
6	95738973	95814953	ENSSSCG00000003669	MFSD2A
6	95812170	95840570	ENSSSCG00000003672	CAP1
6	99062354	99177958	ENSSSCG00000003684	MTCL1
6	101420396	101671170	ENSSSCG00000003687	EPB41L3
6	102333403	103199838	ENSSSCG00000003690	DLGAP1
6	103388506	103424779	ENSSSCG00000003691	MYL12A
6	103451343	103597324	ENSSSCG00000003693	MYOM1
6	106419943	106691646	ENSSSCG00000003699	GREB1L
6	106693682	106788984	ENSSSCG00000003700	ESCO1
6	107282847	107314634	ENSSSCG00000003702	GATA6
6	107462230	107462652	ENSSSCG00000003703
6	108115886	108227748	ENSSSCG00000003705	CABLES1
6	108402877	108450990	ENSSSCG00000003707	NPC1
6	108459489	108517965	ENSSSCG00000003708	ANKRD29
6	108548837	108805693	ENSSSCG00000003709	LAMA3
6	108860322	108968678	ENSSSCG00000003710	TTC39C
6	108909974	108997299	ENSSSCG00000003711	CABYR
6	108997730	109221010	ENSSSCG00000003712	OSBPL1A
6	109235585	109319482	ENSSSCG00000003713	HRH4
6	109833615	110124798	ENSSSCG00000003715	ZNF521
6	110549297	110790380	ENSSSCG00000003716	SS18
6	110799479	110836784	ENSSSCG00000003717	PSMA8
6	110855636	110971994	ENSSSCG00000003718	TAF4B
6	111048749	111148703	ENSSSCG00000003719	KCTD1
6	111465123	111719888	ENSSSCG00000003721	CHST9
6	112396721	112628432	ENSSSCG00000003722	CDH2
6	115039719	115076097	ENSSSCG00000003726	DSC1
6	115692518	115786634	ENSSSCG00000003728	TRAPPC8
6	115857084	115903696	ENSSSCG00000003729	RNF125
6	115926774	115978724	ENSSSCG00000003730	RNF138
6	116100370	116325331	ENSSSCG00000003731	GAREM1
6	116015021	116049791	ENSSSCG00000003732	MEP1B
6	116510847	116611632	ENSSSCG00000003733	KLHL14
6	117334200	117518026	ENSSSCG00000003736	ASXL3
6	117631227	118334105	ENSSSCG00000003737	NOL4
6	118817947	119019458	ENSSSCG00000003738	MAPRE2
6	119090495	119116242	ENSSSCG00000003740	ZSCAN30
6	119272057	119493883	ENSSSCG00000003743	GALNT1
6	119945076	120018120	ENSSSCG00000003744	MOCOS
6	120670333	121035937	ENSSSCG00000003747	KIAA1328
6	121066749	121381029	ENSSSCG00000003748	CELF4
6	125890708	126043161	ENSSSCG00000003749	PIK3C3
6	128636923	128643156	ENSSSCG00000003753
6	128704958	128722876	ENSSSCG00000003754
6	128776430	128836951	ENSSSCG00000003755	MCOLN2
6	128860210	128937763	ENSSSCG00000003756	LPAR3
6	129055501	129114217	ENSSSCG00000003757	SSX2IP
6	129173444	129207863	ENSSSCG00000003758	CTBS
6	129708374	129867885	ENSSSCG00000003760	TTLL7
6	131727083	132366088	ENSSSCG00000003761	ADGRL2
6	134362901	134462694	ENSSSCG00000003762	ADGRL4
6	134612207	134650811	ENSSSCG00000003763	IFI44
6	135243934	135281370	ENSSSCG00000003766	DNAJB4
6	135318754	135382699	ENSSSCG00000003768	NEXN
6	135393887	135513240	ENSSSCG00000003770	MIGA1
6	135606192	135741487	ENSSSCG00000003772	ZZZ3
6	135745886	136020542	ENSSSCG00000003773	AK5
6	137541380	137595108	ENSSSCG00000003776	ACADM
6	137595524	138010444	ENSSSCG00000003777	SLC44A5
6	138418652	138435876	ENSSSCG00000003779	TYW3
6	138435392	138461045	ENSSSCG00000003780	CRYZ
6	138553073	138600314	ENSSSCG00000003781
6	141958954	142161292	ENSSSCG00000003788	PTGER3
6	142516427	142616282	ENSSSCG00000003790	ANKRD13C
6	142621924	142642073	ENSSSCG00000003791	SRSF11
6	142668219	142715695	ENSSSCG00000003792
6	142735890	143274231	ENSSSCG00000003793	LRRC7
6	144206077	144293709	ENSSSCG00000003794	RPE65
6	144242656	144555880	ENSSSCG00000003795	WLS
6	144558104	144578820	ENSSSCG00000003797	DIRAS3
6	145186736	145203915	ENSSSCG00000003798	SERBP1
6	145212973	145281792	ENSSSCG00000003799	IL12RB2
6	145335741	145401577	ENSSSCG00000003801	IL23R
6	145443830	145506992	ENSSSCG00000003803
6	146166681	146720127	ENSSSCG00000003805	PDE4B
6	146974633	146987363	ENSSSCG00000003806	LEPROT
6	146989325	147155132	ENSSSCG00000003807	DNAJC6
6	147429106	147567179	ENSSSCG00000003809	JAK1
6	148233412	148305330	ENSSSCG00000003810	UBE2U
6	148315283	148761721	ENSSSCG00000003811	ROR1
6	148851183	148925741	ENSSSCG00000003812	PGM1
6	148851184	148996849	ENSSSCG00000003814	EFCAB7
6	149027980	149113169	ENSSSCG00000003815	ALG6
6	149557730	149691927	ENSSSCG00000003816	ATG4C
6	149747529	149972158	ENSSSCG00000003818	DOCK7
6	149970915	149985506	ENSSSCG00000003820	USP1
6	150106876	150185660	ENSSSCG00000003821	KANK4
6	152174440	152256958	ENSSSCG00000003823	C1orf87
6	152321848	152648979	ENSSSCG00000003825	CYP2J34
6	152754921	153213170	ENSSSCG00000003828	FGGY
6	153756181	153795535	ENSSSCG00000003830	MYSM1
6	153882461	153950477	ENSSSCG00000003831	OMA1
6	153859482	153861492	ENSSSCG00000003832	TACSTD2
6	154936439	155374403	ENSSSCG00000003833	DAB1
6	155387142	155458586	ENSSSCG00000003834	C8B
6	155464852	155530472	ENSSSCG00000003835	C8A
6	155801012	155894918	ENSSSCG00000003839
6	157589024	157595171	ENSSSCG00000003843	PARS2
6	157616502	157651655	ENSSSCG00000003844	TTC4
6	157653918	157734135	ENSSSCG00000003845
6	158794958	158802581	ENSSSCG00000003847
6	158905460	158982873	ENSSSCG00000003848	LRP8
6	159002627	159018999	ENSSSCG00000003850	CZIB
6	159036821	159061327	ENSSSCG00000003851	CPT2
6	159106061	159153762	ENSSSCG00000003852	SLC1A7
6	159326150	159349471	ENSSSCG00000003854	ECHDC2
6	159407921	159480576	ENSSSCG00000003857	ZYG11B
6	159655627	159793758	ENSSSCG00000003859	TUT4
6	159819358	159853802	ENSSSCG00000003861	ORC1
6	159854592	159870220	ENSSSCG00000003862	CC2D1B
6	159874026	160074413	ENSSSCG00000003863	ZFYVE9
6	160137018	160168222	ENSSSCG00000003867	TXNDC12
6	160155361	160156219	ENSSSCG00000003868
6	160299123	160388763	ENSSSCG00000003870	NRDC
6	160653890	160801288	ENSSSCG00000003872	EPS15
6	160806629	160854490	ENSSSCG00000003875	TTC39A
6	161160291	161166527	ENSSSCG00000003876	CDKN2C
6	161166996	161603725	ENSSSCG00000003877	FAF1
6	163278962	163406428	ENSSSCG00000003881	SPATA6
6	163429433	163447854	ENSSSCG00000003882	SLC5A9
6	164162515	164197379	ENSSSCG00000003885	CMPK1
6	164197558	164266919	ENSSSCG00000003888	STIL
6	164646254	164666451	ENSSSCG00000003889
6	164496805	164715647	ENSSSCG00000003891	CYP4A24
6	164484185	164487097	ENSSSCG00000003892
6	164718444	164737552	ENSSSCG00000003894	CYP4B1
6	164777980	164820999	ENSSSCG00000003895	EFCAB14
6	164875674	164887492	ENSSSCG00000003897	MOB3C
6	164887764	164933522	ENSSSCG00000003898	MKNK1
6	165060287	165079769	ENSSSCG00000003901	FAAH
6	165152978	165184776	ENSSSCG00000003905	RAD54L
6	165267802	165402663	ENSSSCG00000003909
6	165406876	165594045	ENSSSCG00000003913	MAST2
6	165874180	165999999	ENSSSCG00000003917	TESK2
6	166138057	166325988	ENSSSCG00000003921	ZSWIM5
6	166528506	166533731	ENSSSCG00000003928	PLK3
6	166556774	166577904	ENSSSCG00000003931	KIF2C
6	167809093	167816779	ENSSSCG00000003940	HYI
6	167811594	167861307	ENSSSCG00000003941	SZT2
6	167860983	167881373	ENSSSCG00000003943	MED8
6	167886270	167890583	ENSSSCG00000003949	CDC20
6	167919668	167940874	ENSSSCG00000003950	TIE1
6	168060622	168072904	ENSSSCG00000003954	FAM183A
6	168107847	168120007	ENSSSCG00000003957
6	168132242	168133180	ENSSSCG00000003958
6	168145529	168146476	ENSSSCG00000003959
6	168742005	168760289	ENSSSCG00000003964	PPIH
6	168765538	168870299	ENSSSCG00000003965	CCDC30
6	168831543	168876760	ENSSSCG00000003966	PPCS
6	168877249	168902741	ENSSSCG00000003967	ZMYND12
6	168908914	168950094	ENSSSCG00000003968	RIMKLA
6	169152179	169154551	ENSSSCG00000003970	GUCA2B
6	169999818	170189354	ENSSSCG00000003971	SCMH1
6	170194708	170198629	ENSSSCG00000003972	SLFNL1
6	170201748	170233054	ENSSSCG00000003973	CTPS1
6	170346141	170401539	ENSSSCG00000003975	KCNQ4
6	170413631	170485840	ENSSSCG00000003976	NFYC
6	170622158	170637495	ENSSSCG00000003979	ZNF684
6	170649495	170657050	ENSSSCG00000003980	EXO5
6	170657358	170701744	ENSSSCG00000003981	ZFP69B
6	170715109	170763820	ENSSSCG00000003983	SMAP2
1	512676	540898	ENSSSCG00000004010	ERMARD
1	1569655	1698776	ENSSSCG00000004018	AFDN
1	2203605	2522604	ENSSSCG00000004022	RPS6KA2
1	2144304	2164768	ENSSSCG00000004024
1	3120223	3392651	ENSSSCG00000004027	PDE10A
1	5465511	6730881	ENSSSCG00000004032	PRKN
1	6772506	6883555	ENSSSCG00000004033	AGPAT4
1	6891255	7050374	ENSSSCG00000004037	MAP3K4
1	7061191	7110555	ENSSSCG00000004038	PLG
1	7110072	7207402	ENSSSCG00000004039	SLC22A3
1	7289831	7323146	ENSSSCG00000004040	SLC22A2
1	7340116	7365520	ENSSSCG00000004041	SLC22A1
1	7368103	7472548	ENSSSCG00000004044	IGF2R
1	7560241	7579254	ENSSSCG00000004046	PNLDC1
1	7581763	7590032	ENSSSCG00000004047	MRPL18
1	7589521	7601795	ENSSSCG00000004048	TCP1
1	7598735	7612811	ENSSSCG00000004049	ACAT2
1	8007001	8081817	ENSSSCG00000004052	FNDC1
11	54083015	54083407	ENSSSCG00000004054
1	8243905	8265659	ENSSSCG00000004055	RSPH3
1	8453283	8546530	ENSSSCG00000004057	SYTL3
1	8403453	8452750	ENSSSCG00000004058	EZR
1	9667291	9723347	ENSSSCG00000004063	TMEM242
1	9791629	10227947	ENSSSCG00000004064	ARID1B
1	11648507	11799068	ENSSSCG00000004065	TIAM2
1	11767640	12122348	ENSSSCG00000004070	SCAF8
1	12297673	12395738	ENSSSCG00000004071	CNKSR3
1	12528672	12702443	ENSSSCG00000004074	OPRM1
1	13340354	13442058	ENSSSCG00000004075	RGS17
1	13446490	13458288	ENSSSCG00000004076	MTRF1L
1	13467501	13505936	ENSSSCG00000004077	FBXO5
1	13611311	13620269	ENSSSCG00000004078	VIP
1	13715171	13916889	ENSSSCG00000004081
1	14028858	14201706	ENSSSCG00000004082
1	14507602	14751051	ENSSSCG00000004087	CCDC170
1	14772575	14795318	ENSSSCG00000004088	ARMT1
1	14795691	14855069	ENSSSCG00000004089	RMND1
1	14866252	14894948	ENSSSCG00000004090	ZBTB2
1	15140898	15329966	ENSSSCG00000004092	MTHFD1L
1	15756550	15779164	ENSSSCG00000004093	IYD
1	15865220	15949956	ENSSSCG00000004094	PPP1R14C
1	16057207	16059722	ENSSSCG00000004096
1	16139496	16198969	ENSSSCG00000004101	LRP11
1	16198223	16249531	ENSSSCG00000004103	PCMT1
1	16321355	16360798	ENSSSCG00000004104	KATNA1
1	16249546	16267624	ENSSSCG00000004105	NUP43
1	16274970	16320619	ENSSSCG00000004106	LATS1
1	16465252	16498971	ENSSSCG00000004109	ZC3H12D
1	16533284	16611884	ENSSSCG00000004110	TAB2
1	18345363	18513252	ENSSSCG00000004113	STXBP5
1	18870875	19097892	ENSSSCG00000004114	RAB32
1	19173791	19572769	ENSSSCG00000004119	GRM1
1	19612823	19695272	ENSSSCG00000004120	SHPRH
1	19755720	20024398	ENSSSCG00000004121	FBXO30
1	20511240	21048787	ENSSSCG00000004123	UTRN
1	21441492	21723790	ENSSSCG00000004132	PHACTR2
1	21913239	22165083	ENSSSCG00000004136	AIG1
1	22241840	22436089	ENSSSCG00000004138	HIVEP2
1	22662020	22801864	ENSSSCG00000004139	ADGRG6
1	22859390	22923839	ENSSSCG00000004140	VTA1
1	25228615	25285305	ENSSSCG00000004143	TXLNB
1	25310170	25364247	ENSSSCG00000004144	HECA
1	25432706	25447594	ENSSSCG00000004145	ABRACL
1	25481342	25565278	ENSSSCG00000004146	REPS1
1	25566954	25644297	ENSSSCG00000004147	ECT2L
1	25647000	25663275	ENSSSCG00000004148	CCDC28A
1	25736370	25988645	ENSSSCG00000004149	NHSL1
1	27037165	27061093	ENSSSCG00000004156	IFNGR1
1	27137558	27172776	ENSSSCG00000004157	IL20RA
1	27073912	27090235	ENSSSCG00000004158	IL22RA2
1	27246752	27250254	ENSSSCG00000004159	SLC35D3
1	27257008	27346515	ENSSSCG00000004160	PEX7
1	27872184	27919899	ENSSSCG00000004163	BCLAF1
1	27908824	28015101	ENSSSCG00000004164	MTFR2
1	27958270	28302412	ENSSSCG00000004165	PDE7B
1	28566266	28760468	ENSSSCG00000004166	AHI1
1	28819503	28857000	ENSSSCG00000004167	MYB
1	28968827	29052429	ENSSSCG00000004169	HBS1L
1	29104586	29109020	ENSSSCG00000004170
1	29836056	29901995	ENSSSCG00000004172	SLC2A12
1	30923765	30955774	ENSSSCG00000004178	SLC18B1
1	30961564	30970544	ENSSSCG00000004179
1	30981599	30993257	ENSSSCG00000004180
1	31000254	31059345	ENSSSCG00000004181	VNN1
1	31073654	31074574	ENSSSCG00000004183	TAAR2
1	31095335	31097120	ENSSSCG00000004184
1	31149789	31150817	ENSSSCG00000004186
1	31132918	31141482	ENSSSCG00000004187
1	31184947	31243071	ENSSSCG00000004190	STX7
1	31282506	31369408	ENSSSCG00000004191	MOXD1
1	31673798	31677696	ENSSSCG00000004192	CCN2
1	31722721	31796595	ENSSSCG00000004193	ENPP1
1	31959934	32001584	ENSSSCG00000004196	MED23
1	32418217	32630643	ENSSSCG00000004199	EPB41L2
1	32961754	33033019	ENSSSCG00000004201	TMEM200A
1	33146531	33195550	ENSSSCG00000004202	SAMD3
1	33198301	33319367	ENSSSCG00000004203	L3MBTL3
1	33470397	33490405	ENSSSCG00000004204	TMEM244
1	33527734	33717977	ENSSSCG00000004205	ARHGAP18
1	33766865	34359698	ENSSSCG00000004207
1	34693367	35258701	ENSSSCG00000004209	PTPRK
1	35600113	35621170	ENSSSCG00000004212
1	35632215	35647314	ENSSSCG00000004213
1	35697065	35774488	ENSSSCG00000004215	KIAA0408
1	35852934	35909956	ENSSSCG00000004216	ECHDC1
1	35984949	36067079	ENSSSCG00000004218	RSPO3
1	36930957	37002056	ENSSSCG00000004220	TRMT11
1	37008475	37023930	ENSSSCG00000004221	HINT3
1	37043803	37194480	ENSSSCG00000004222	NCOA7
1	37219883	37231385	ENSSSCG00000004223	HEY2
1	37640656	37662840	ENSSSCG00000004224	HDDC2
1	37666748	37761760	ENSSSCG00000004225	TPD52L1
1	39682688	39752487	ENSSSCG00000004232	CLVS2
1	39848641	39868731	ENSSSCG00000004233	SMPDL3A
1	39871145	39876387	ENSSSCG00000004234	FABP7
1	39913760	40022715	ENSSSCG00000004236	PKIB
1	40099339	40141540	ENSSSCG00000004237	SERINC1
1	40147164	40180297	ENSSSCG00000004238	HSF2
1	40988515	41002137	ENSSSCG00000004241	GJA1
1	41057838	41265375	ENSSSCG00000004242	TBC1D32
1	42544248	42545383	ENSSSCG00000004243
1	42729112	42896283	ENSSSCG00000004244	MAN1A1
1	43003764	43113636	ENSSSCG00000004245	FAM184A
1	43171928	43198337	ENSSSCG00000004246
1	43200414	43214913	ENSSSCG00000004247	ASF1A
1	43392645	43563695	ENSSSCG00000004249	CEP85L
1	43653456	43837393	ENSSSCG00000004250	SLC35F1
1	44204802	44229539	ENSSSCG00000004252
1	44239383	44287198	ENSSSCG00000004253
1	44276675	44374143	ENSSSCG00000004254	DCBLD1
1	44549410	44557797	ENSSSCG00000004255	VGLL2
1	44899219	44899545	ENSSSCG00000004261
1	44900494	44940551	ENSSSCG00000004262	KPNA5
1	44939951	44997337	ENSSSCG00000004263	ZUP1
1	46531710	46649986	ENSSSCG00000004269
1	48889295	49619770	ENSSSCG00000004270	ADGRB3
1	49868604	49977965	ENSSSCG00000004272	LMBRD1
1	50403358	50498332	ENSSSCG00000004274	COL9A1
1	50579706	50716358	ENSSSCG00000004275	FAM135A
1	50721676	50942991	ENSSSCG00000004276	SMAP1
1	51313003	51332328	ENSSSCG00000004279	OGFRL1
1	51785495	52244934	ENSSSCG00000004280	RIMS1
1	52435434	52939824	ENSSSCG00000004281	KCNQ5
1	52986463	52987594	ENSSSCG00000004283	DPPA5
1	52995866	53007687	ENSSSCG00000004284
1	53006685	53007885	ENSSSCG00000004285	OOEP
1	53021033	53038996	ENSSSCG00000004287
1	53332433	53442399	ENSSSCG00000004289	CEP162
1	53837454	53867475	ENSSSCG00000004290	TBX18
1	54400810	54448742	ENSSSCG00000004291	NT5E
1	54460640	54547216	ENSSSCG00000004293	SNX14
1	54563113	54598407	ENSSSCG00000004294	SYNCRIP
1	55753908	55766869	ENSSSCG00000004300	SMIM8
1	55765774	55791891	ENSSSCG00000004301	C6orf163
1	55821542	55854018	ENSSSCG00000004302
1	55893480	55982068	ENSSSCG00000004303	RARS2
1	55788530	55895769	ENSSSCG00000004304	SLC35A1
1	55954159	56042895	ENSSSCG00000004306	ORC3
1	56043345	56070164	ENSSSCG00000004307	AKIRIN2
1	56378291	56395493	ENSSSCG00000004308	SPACA1
1	56466027	56492602	ENSSSCG00000004309	CNR1
1	56852863	57061972	ENSSSCG00000004311	RNGTT
1	57188535	57219233	ENSSSCG00000004314	PM20D2
1	57337079	57364390	ENSSSCG00000004317	UBE2J1
1	57374051	57424061	ENSSSCG00000004318	RRAGD
1	57438000	57645958	ENSSSCG00000004322	ANKRD6
1	57660224	57826368	ENSSSCG00000004328	MDN1
1	57879740	57892734	ENSSSCG00000004330	GJA10
1	57834116	57864844	ENSSSCG00000004331	CASP8AP2
1	57899789	58204839	ENSSSCG00000004332	BACH2
1	58481956	58548057	ENSSSCG00000004334	MAP3K7
1	60771571	60944038	ENSSSCG00000004336	EPHA7
1	63638592	63700481	ENSSSCG00000004339	UFL1
1	63705936	63754067	ENSSSCG00000004340	FHL5
1	64034406	64044800	ENSSSCG00000004342	NDUFAF4
1	64303604	64459933	ENSSSCG00000004344	MMS22L
1	65872119	65935703	ENSSSCG00000004347	FBXL4
1	66232163	66346572	ENSSSCG00000004349	FAXC
1	66387603	66454741	ENSSSCG00000004351	USP45
1	66471781	66499188	ENSSSCG00000004353	CCNC
1	66539061	66546409	ENSSSCG00000004354	PRDM13
1	66579143	66579910	ENSSSCG00000004355
1	66837595	66856947	ENSSSCG00000004356	MCHR2
1	67214337	67294397	ENSSSCG00000004357	SIM1
1	67331941	67657085	ENSSSCG00000004358	ASCC3
1	68057737	68679278	ENSSSCG00000004361	GRIK2
1	70993341	71105012	ENSSSCG00000004364	HACE1
1	71314274	71360176	ENSSSCG00000004366	BVES
1	71380768	71400192	ENSSSCG00000004367	POPDC3
1	71495194	71701093	ENSSSCG00000004368	PREP
1	72311880	72335466	ENSSSCG00000004369	PRDM1
1	72270799	72520453	ENSSSCG00000004370	ATG5
1	72515942	72826360	ENSSSCG00000004371	CRYBG1
1	72762840	72815540	ENSSSCG00000004373	RTN4IP1
1	72815612	72846866	ENSSSCG00000004374	QRSL1
1	73549307	73722403	ENSSSCG00000004379	SOBP
1	74000684	74078582	ENSSSCG00000004382	SEC63
1	74139330	74181084	ENSSSCG00000004383	OSTM1
1	74271042	74292681	ENSSSCG00000004384	NR2E1
1	74306453	74349335	ENSSSCG00000004385	SNX3
1	74628217	74760328	ENSSSCG00000004387
1	74923842	75116784	ENSSSCG00000004388	ARMC2
1	75033098	75169987	ENSSSCG00000004390	SESN1
1	75170617	75227031	ENSSSCG00000004391	CEP57L1
1	76839731	76863738	ENSSSCG00000004392	AMD1
1	76896083	76909755	ENSSSCG00000004393	GTF3C6
1	76917185	77131431	ENSSSCG00000004394	RPF2
1	76423352	76467576	ENSSSCG00000004399	SLC22A16
1	76390493	76417301	ENSSSCG00000004401	DDO
1	76219492	76367782	ENSSSCG00000004402	METTL24
1	76179164	76232959	ENSSSCG00000004403	CDC40
1	76107509	76180193	ENSSSCG00000004404
1	75692932	75847528	ENSSSCG00000004405	FIG4
1	75508350	75512159	ENSSSCG00000004408	SMPD2
1	75558005	75564364	ENSSSCG00000004410
1	75531035	75548785	ENSSSCG00000004411	ZBTB24
1	75511693	75522765	ENSSSCG00000004412	MICAL1
1	75463222	75508271	ENSSSCG00000004413	PPIL6
1	75441568	75458145	ENSSSCG00000004414	CD164
1	75229861	75431569	ENSSSCG00000004415
1	76998359	77138639	ENSSSCG00000004419	SLC16A10
1	77480926	77541210	ENSSSCG00000004420	TRAF3IP2
1	77585439	77810581	ENSSSCG00000004421	FYN
1	78005847	78019709	ENSSSCG00000004422	CCN6
1	78018429	78048452	ENSSSCG00000004423	TUBE1
1	78071446	78224365	ENSSSCG00000004425	LAMA4
1	79955657	80243797	ENSSSCG00000004433	HS3ST5
1	81605700	81714250	ENSSSCG00000004434	FRK
1	81746022	81881113	ENSSSCG00000004435	NT5DC1
1	81908075	81909613	ENSSSCG00000004438	TSPYL1
1	81934679	82063005	ENSSSCG00000004441
1	82150167	82154057	ENSSSCG00000004445	CALHM4
1	82161738	82182180	ENSSSCG00000004446	RWDD1
1	82360563	82387717	ENSSSCG00000004450	LGSN
1	82423391	82432638	ENSSSCG00000004451	RIPPLY2
1	82714995	82735025	ENSSSCG00000004452	PRSS35
1	82540985	82697342	ENSSSCG00000004453	SNAP91
1	82794964	82991104	ENSSSCG00000004454	ME1
1	83003655	83029899	ENSSSCG00000004456	PGM3
1	83026494	83137427	ENSSSCG00000004457	DOP1A
1	83847812	83850881	ENSSSCG00000004458	TPBG
1	83973560	84070766	ENSSSCG00000004460	IBTK
1	84545201	84552135	ENSSSCG00000004464	TENT5A
1	85715203	86017600	ENSSSCG00000004465	BCKDHB
1	86516306	86685614	ENSSSCG00000004469	LCA5
1	86953923	86987465	ENSSSCG00000004470
1	87290824	87329717	ENSSSCG00000004472	IRAK1BP1
1	88596215	88601047	ENSSSCG00000004475	HTR1B
1	89835944	89986396	ENSSSCG00000004477	IMPG1
1	89992866	90137734	ENSSSCG00000004478	MYO6
1	90388400	90638574	ENSSSCG00000004479	FILIP1
1	90696698	90703410	ENSSSCG00000004480	COX7A2
1	90744429	90875118	ENSSSCG00000004484	COL12A1
1	92048461	92286747	ENSSSCG00000004485	CD109
1	92286841	92342786	ENSSSCG00000004486	SLC17A5
1	92447164	92483236	ENSSSCG00000004487	MTO1
1	92421005	92488565	ENSSSCG00000004489
1	94295637	94663029	ENSSSCG00000004490	SETBP1
1	95255632	95320607	ENSSSCG00000004491	SLC14A2
1	95354805	95381492	ENSSSCG00000004492	SLC14A1
1	95475447	95492709	ENSSSCG00000004493	SIGLEC15
1	95625800	95750875	ENSSSCG00000004499	ATP5F1A
1	95809187	95895027	ENSSSCG00000004500	C18orf25
1	95951414	96066949	ENSSSCG00000004502	RNF165
1	96079709	96276992	ENSSSCG00000004503	LOXHD1
1	97415716	97511358	ENSSSCG00000004505	SMAD2
1	98133342	98456433	ENSSSCG00000004506	CTIF
1	98510229	98542382	ENSSSCG00000004507	SMAD7
1	98638339	99024642	ENSSSCG00000004508	DYM
1	99081938	99110876	ENSSSCG00000004509	LIPG
1	99280800	99332381	ENSSSCG00000004510	ACAA2
1	99417231	99809899	ENSSSCG00000004511
1	99848184	99917328	ENSSSCG00000004516	MBD1
1	99934497	99940130	ENSSSCG00000004517	CXXC1
1	99976485	99993462	ENSSSCG00000004518	SKA1
1	100107935	100291585	ENSSSCG00000004520	MAPK4
1	100340048	100512463	ENSSSCG00000004521	MRO
1	100419427	100476761	ENSSSCG00000004522	ME2
1	100514791	100628029	ENSSSCG00000004524	SMAD4
1	103683065	103752427	ENSSSCG00000004528	MBD2
1	103794071	103824646	ENSSSCG00000004529	POLI
1	103834852	103859513	ENSSSCG00000004530	STARD6
1	103861246	103887284	ENSSSCG00000004531	C18orf54
1	104424001	104474489	ENSSSCG00000004534	CCDC68
1	104719137	105079919	ENSSSCG00000004535	TCF4
1	106036029	106411724	ENSSSCG00000004538	WDR7
1	106751173	106799607	ENSSSCG00000004540	ONECUT2
1	106854002	106898418	ENSSSCG00000004541	FECH
1	106911277	106933118	ENSSSCG00000004542	NARS1
1	106970640	107001564	ENSSSCG00000004543	MTFMT
1	106970656	107036347	ENSSSCG00000004544	SPG21
1	107094123	107139235	ENSSSCG00000004545	ANKDD1A
1	107186288	107219320	ENSSSCG00000004547
1	107218657	107227171	ENSSSCG00000004548	PIF1
1	107259351	107296526	ENSSSCG00000004549	RBPMS2
1	107325190	107341469	ENSSSCG00000004550	OAZ2
1	107340541	107583273	ENSSSCG00000004551	ZNF609
1	107659501	107670978	ENSSSCG00000004554	PCLAF
1	107690065	107884045	ENSSSCG00000004558	CSNK1G1
1	108205580	108403885	ENSSSCG00000004561	HERC1
1	108649271	108710651	ENSSSCG00000004565	CA12
1	108909690	108924511	ENSSSCG00000004569	LACTB
1	108986981	109019440	ENSSSCG00000004570	TPM1
1	109825438	109827177	ENSSSCG00000004572
1	109918697	109923168	ENSSSCG00000004573
1	110719190	111477703	ENSSSCG00000004576	RORA
1	111489760	111561910	ENSSSCG00000004577	ICE2
1	111588306	111635064	ENSSSCG00000004578	ANXA2
1	112343559	112370404	ENSSSCG00000004582	BNIP2
1	112344223	112399541	ENSSSCG00000004583
1	112422879	112540983	ENSSSCG00000004584	GCNT3
1	112548263	112620747	ENSSSCG00000004586	FAM81A
1	112677810	112901999	ENSSSCG00000004587	MYO1E
1	112907047	112942219	ENSSSCG00000004588	CCNB2
1	112961412	113059543	ENSSSCG00000004589	RNF111
1	113084864	113136625	ENSSSCG00000004592	SLTM
1	113289197	113413569	ENSSSCG00000004595	ADAM10
1	113433679	113604306	ENSSSCG00000004596	LIPC
1	113765680	113848685	ENSSSCG00000004597	AQP9
1	114287626	114386473	ENSSSCG00000004598
1	114682295	115056366	ENSSSCG00000004600	TCF12
1	115471922	115553524	ENSSSCG00000004601	MNS1
1	115526738	115734194	ENSSSCG00000004602	TEX9
1	115734344	115871086	ENSSSCG00000004603	RFX7
1	116292642	116322415	ENSSSCG00000004607	PYGO1
1	116332319	116431667	ENSSSCG00000004608	DNAAF4
1	116425654	116522390	ENSSSCG00000004610	CCPG1
1	116533024	116605199	ENSSSCG00000004612	RAB27A
1	117166283	117764668	ENSSSCG00000004614	UNC13C
1	117946040	118160256	ENSSSCG00000004615	WDR72
1	118913785	118954614	ENSSSCG00000004616	ONECUT1
1	119020990	119124468	ENSSSCG00000004617	FAM214A
1	119134313	119394725	ENSSSCG00000004620	MYO5A
1	119407343	119536440	ENSSSCG00000004621	MYO5C
1	119484397	119589868	ENSSSCG00000004622	GNB5
1	119597088	119599685	ENSSSCG00000004623
1	119725029	119771312	ENSSSCG00000004624	MAPK6
1	119805039	119897073	ENSSSCG00000004625	LEO1
1	119862244	119948883	ENSSSCG00000004626	TMOD3
1	119956588	120009364	ENSSSCG00000004628	TMOD2
1	120026525	120043146	ENSSSCG00000004629	LYSMD2
1	120045309	120138175	ENSSSCG00000004630	SCG3
1	120322432	120399041	ENSSSCG00000004632	GLDN
1	120807328	120946052	ENSSSCG00000004634	AP4E1
1	121066674	121134891	ENSSSCG00000004635	SPPL2A
1	121146115	121250224	ENSSSCG00000004636	TRPM7
1	121273062	121307107	ENSSSCG00000004638	USP50
1	121306030	121376099	ENSSSCG00000004639	USP8
1	121526295	121579121	ENSSSCG00000004643	SLC27A2
1	121505742	121525255	ENSSSCG00000004644	HDC
1	121413506	121489806	ENSSSCG00000004645	GABPB1
1	121644376	121915549	ENSSSCG00000004646	ATP8B4
1	122118951	122139272	ENSSSCG00000004647	DTWD1
1	122139442	122396108	ENSSSCG00000004648	FAM227B
1	122215878	122542224	ENSSSCG00000004651	GALK2
1	122542411	122578858	ENSSSCG00000004652	COPS2
1	122633736	122688604	ENSSSCG00000004653	SECISBP2L
1	122725903	122979848	ENSSSCG00000004657	CEP152
1	123102009	123359649	ENSSSCG00000004658	FBN1
1	123481369	123571630	ENSSSCG00000004659	SLC12A1
1	123582433	123638239	ENSSSCG00000004661	MYEF2
1	123635039	123656737	ENSSSCG00000004662	SLC24A5
1	123987530	124307241	ENSSSCG00000004663	SEMA6D
1	126237032	126268102	ENSSSCG00000004668	SLC30A4
1	126304056	126310749	ENSSSCG00000004670	C15orf48
1	126313401	126335391	ENSSSCG00000004671	SPATA5L1
1	126361945	126380872	ENSSSCG00000004672	GATM
1	126472525	126511365	ENSSSCG00000004673	SLC28A2
1	126549747	126570659	ENSSSCG00000004674	SHF
1	126572492	126620118	ENSSSCG00000004675	DUOX1
1	126572533	126652463	ENSSSCG00000004676	DUOXA2
1	126620477	126641419	ENSSSCG00000004678	DUOX2
1	126775531	126816846	ENSSSCG00000004681	TRIM69
1	126890892	126998059	ENSSSCG00000004684	SPG11
1	126835143	126981582	ENSSSCG00000004687	B2M
1	126997199	127019148	ENSSSCG00000004691	EIF3J
1	127317728	127650666	ENSSSCG00000004694	FRMD5
1	127652887	127741354	ENSSSCG00000004695	WDR76
1	127760374	127764787	ENSSSCG00000004698	SERINC4
1	127785772	127814196	ENSSSCG00000004700	PDIA3
1	127814343	127829436	ENSSSCG00000004701	CATSPER2
1	127821905	127852339	ENSSSCG00000004702	STRC
1	127852537	127858972	ENSSSCG00000004703
1	127865562	127915451	ENSSSCG00000004704	PPIP5K1
1	127916644	127936955	ENSSSCG00000004705	MAP1A
1	128017291	128083946	ENSSSCG00000004708	TUBGCP4
1	128084050	128094617	ENSSSCG00000004709	ZSCAN29
1	128089500	128125967	ENSSSCG00000004710	ADAL
1	128159562	128184495	ENSSSCG00000004712	TGM7
1	128191630	128217664	ENSSSCG00000004713	TGM5
1	128231997	128253031	ENSSSCG00000004714	EPB42
1	128269596	128306056	ENSSSCG00000004716	TMEM62
1	128319310	128474330	ENSSSCG00000004717	UBR1
1	128489687	128635527	ENSSSCG00000004718	TTBK2
1	128641430	128655554	ENSSSCG00000004719	CDAN1
1	128893970	128957326	ENSSSCG00000004725	ZNF106
1	128839223	128847466	ENSSSCG00000004726	LRRC57
1	128960121	129013547	ENSSSCG00000004728	CAPN3
1	129021123	129098302	ENSSSCG00000004729
1	129098388	129142161	ENSSSCG00000004730	TMEM87A
1	129144344	129198764	ENSSSCG00000004731	VPS39
1	129247024	129272496	ENSSSCG00000004733	PLA2G4D
1	129463674	129511568	ENSSSCG00000004736	SPTBN5
1	129514341	129533398	ENSSSCG00000004737	PLA2G4B
1	129533534	129588095	ENSSSCG00000004738	MAPKBP1
1	129594794	129697408	ENSSSCG00000004739	MGA
1	129886800	129942982	ENSSSCG00000004747	RTF1
1	129968502	130009391	ENSSSCG00000004748	NDUFAF1
1	130036480	130047043	ENSSSCG00000004750	OIP5
1	130073919	130112753	ENSSSCG00000004751	CHP1
1	130112845	130153480	ENSSSCG00000004752	EXD1
1	130201718	130342840	ENSSSCG00000004753	INO80
1	130376720	130386713	ENSSSCG00000004755	DLL4
1	130409122	130420450	ENSSSCG00000004757	VPS18
1	130439220	130445661	ENSSSCG00000004758	RHOV
1	130458909	130473783	ENSSSCG00000004759	SPINT1
1	130485346	130509559	ENSSSCG00000004760
1	130516795	130559229	ENSSSCG00000004762	DNAJC17
1	130516831	130615726	ENSSSCG00000004765	RMDN3
1	130586647	130640136	ENSSSCG00000004766	RAD51
1	130849835	130878321	ENSSSCG00000004772	BAHD1
1	131005408	131028690	ENSSSCG00000004779	PLCB2
1	131039313	131076631	ENSSSCG00000004781	PAK6
1	131355327	131494963	ENSSSCG00000004787	GPR176
1	131728781	131746115	ENSSSCG00000004789	THBS1
1	132702541	132786532	ENSSSCG00000004791	RASGRP1
1	132789271	132819226	ENSSSCG00000004792	FAM98B
1	133285928	133302041	ENSSSCG00000004794	TMCO5A
1	134013820	134223012	ENSSSCG00000004795	MEIS2
1	136121110	136130061	ENSSSCG00000004799	ZNF770
1	136121111	136233825	ENSSSCG00000004802	AQR
1	136497503	136523443	ENSSSCG00000004806
1	136525943	136593583	ENSSSCG00000004807	SCG5
1	137308438	137380864	ENSSSCG00000004811
1	137874491	137997131	ENSSSCG00000004813	TTC23
1	137998554	138203466	ENSSSCG00000004814	LRRC28
1	139030642	139136874	ENSSSCG00000004819	CERS3
1	139168778	139191145	ENSSSCG00000004820	LINS1
1	139191569	139240185	ENSSSCG00000004821	ASB7
1	139451049	139491513	ENSSSCG00000004822	ALDH1A3
1	139494120	139624605	ENSSSCG00000004823	LRRK1
1	139730721	139804583	ENSSSCG00000004825	CHSY1
1	139828791	139836914	ENSSSCG00000004826	SELENOS
1	140486103	140567893	ENSSSCG00000004827	GABRA5
6	147775042	148305330	ENSSSCG00000004829	CACHD1
1	141494883	141667339	ENSSSCG00000004830
1	141869978	141887987	ENSSSCG00000004831
1	141887168	141997241	ENSSSCG00000004832	UBE3A
1	142412565	142414240	ENSSSCG00000004834	NDN
1	142448689	142454697	ENSSSCG00000004835	MAGEL2
1	142496735	142500982	ENSSSCG00000004836	MKRN3
1	142803698	142937788	ENSSSCG00000004839
1	143109218	143419957	ENSSSCG00000004840	OTUD7A
1	143709864	143855984	ENSSSCG00000004843	TRPM1
1	143867853	143917876	ENSSSCG00000004844	MTMR10
1	143913550	143961664	ENSSSCG00000004845	FAN1
1	143972596	143994041	ENSSSCG00000004847	MPHOSPH10
1	144071859	144315154	ENSSSCG00000004849	APBA2
1	144316121	144788091	ENSSSCG00000004850	FAM189A1
1	144930368	145195836	ENSSSCG00000004854	TJP1
1	145911045	146017701	ENSSSCG00000004856	NFATC1
1	146022975	146221770	ENSSSCG00000004857	ATP9B
1	146252154	146274620	ENSSSCG00000004858	SALL3
1	147984481	148090708	ENSSSCG00000004859	ZNF516
1	148902346	148984832	ENSSSCG00000004861	TSHZ1
1	149521510	149562528	ENSSSCG00000004869	CNDP1
1	149565339	149584292	ENSSSCG00000004870	CNDP2
1	149856489	149896536	ENSSSCG00000004873	FBXO15
1	149687138	149721455	ENSSSCG00000004874	C18orf63
1	149737571	149783623	ENSSSCG00000004875	CYB5A
1	153988050	154031120	ENSSSCG00000004884	TMX3
1	155669136	155758548	ENSSSCG00000004885	CDH19
1	156295431	156435823	ENSSSCG00000004886	CDH7
1	157820645	157836904	ENSSSCG00000004888	SERPINB8
1	157841510	157866913	ENSSSCG00000004889	SERPINB10
1	157872212	157886753	ENSSSCG00000004890	SERPINB2
1	157953870	157998842	ENSSSCG00000004891	SERPINB7
1	158233051	158270679	ENSSSCG00000004893	VPS4B
1	158167643	158195796	ENSSSCG00000004894	SERPINB5
1	158642813	158862706	ENSSSCG00000004896	PHLPP1
1	158962511	159022072	ENSSSCG00000004897	ZCCHC2
1	159128038	159187481	ENSSSCG00000004898	TNFRSF11A
1	159207616	159317641	ENSSSCG00000004899	RELCH
1	159317734	159417333	ENSSSCG00000004901	PIGN
1	159530623	159601981	ENSSSCG00000004902	RNF152
1	159817557	160024988	ENSSSCG00000004903	CDH20
1	161321273	161556537	ENSSSCG00000004907	CCBE1
1	161607139	161631650	ENSSSCG00000004908	LMAN1
1	161634934	161675730	ENSSSCG00000004909	CPLX4
1	161791175	161864582	ENSSSCG00000004911
1	161754863	161769526	ENSSSCG00000004912	SEC11C
1	162076951	162144880	ENSSSCG00000004917	MALT1
1	162144471	162367879	ENSSSCG00000004918	ALPK2
1	162364055	162737492	ENSSSCG00000004919	NEDD4L
1	162933131	163063032	ENSSSCG00000004921	ATP8B1
1	163081180	163089488	ENSSSCG00000004923	SLC51B
1	163156924	163170228	ENSSSCG00000004926	PDCD7
1	163173890	163222042	ENSSSCG00000004927	CLPX
1	163237100	163271164	ENSSSCG00000004928	CILP
1	163292783	163320022	ENSSSCG00000004929	PARP16
1	163348790	163436063	ENSSSCG00000004931	IGDCC4
1	163446899	163517417	ENSSSCG00000004934	DPP8
1	163525934	163588798	ENSSSCG00000004935	HACD3
1	163567737	163603184	ENSSSCG00000004936	INTS14
1	163630366	163658628	ENSSSCG00000004937	SLC24A1
1	163659936	163790196	ENSSSCG00000004938	DENND4A
1	163894278	164275404	ENSSSCG00000004939	MEGF11
1	164310448	164353537	ENSSSCG00000004941	DIS3L
1	164350703	164369225	ENSSSCG00000004942	TIPIN
1	164381845	164471226	ENSSSCG00000004943	MAP2K1
1	164471992	164481534	ENSSSCG00000004945	RPL4
1	164481785	164527256	ENSSSCG00000004946	ZWILCH
1	164526502	164540118	ENSSSCG00000004947	LCTL
1	164657086	164735083	ENSSSCG00000004948	SMAD6
1	165127994	165436771	ENSSSCG00000004951	AAGAB
1	164998083	165124454	ENSSSCG00000004952	SMAD3
1	165436814	165441736	ENSSSCG00000004954	C15orf61
1	165458258	165740319	ENSSSCG00000004955	MAP2K5
1	165753522	165762300	ENSSSCG00000004956	SKOR1
1	166107228	166126584	ENSSSCG00000004957	CLN6
1	165853126	166087240	ENSSSCG00000004958	PIAS1
1	166173135	166310972	ENSSSCG00000004961	ITGA11
1	166465953	166608367	ENSSSCG00000004962	CORO2B
1	166664251	166701227	ENSSSCG00000004963
1	166868087	166906218	ENSSSCG00000004966	NOX5
1	167154627	167234807	ENSSSCG00000004968	PAQR5
1	167240013	167282158	ENSSSCG00000004969	KIF23
1	167296090	167298266	ENSSSCG00000004970
1	167808509	167855911	ENSSSCG00000004971	TLE3
1	168350557	168530087	ENSSSCG00000004973	UACA
1	168544421	168736644	ENSSSCG00000004976	LRRC49
1	169360729	169366087	ENSSSCG00000004978	NR2E3
1	169373888	169596636	ENSSSCG00000004979	MYO9A
1	168751423	169323977	ENSSSCG00000004980	THSD4
1	169777595	169870892	ENSSSCG00000004983
1	169676156	169701511	ENSSSCG00000004985	GEMIN2
1	169709558	169722735	ENSSSCG00000004986	TRAPPC6B
1	169877192	169915602	ENSSSCG00000004989	FBXO33
1	171906198	172177950	ENSSSCG00000004990	LRFN5
1	175164027	175198100	ENSSSCG00000004996	KLHL28
1	175334047	175445650	ENSSSCG00000005000	FANCM
1	176770047	177593677	ENSSSCG00000005002	MDGA2
1	179462234	179475334	ENSSSCG00000005004	LRR1
1	179482207	179529896	ENSSSCG00000005008	DNAAF2
1	179604921	179727608	ENSSSCG00000005009	KLHDC2
1	179697615	179717844	ENSSSCG00000005012	ARF6
1	179907590	180015220	ENSSSCG00000005015	SOS2
1	179907857	180069146	ENSSSCG00000005016	L2HGDH
1	180299469	180405585	ENSSSCG00000005020	ATL1
1	180395544	180434384	ENSSSCG00000005021	SAV1
1	180479588	180621895	ENSSSCG00000005022	NIN
1	180635727	180661065	ENSSSCG00000005023	ABHD12B
1	180620314	180719979	ENSSSCG00000005024	PYGL
1	180723287	180830243	ENSSSCG00000005025	TRIM9
1	181175350	181416806	ENSSSCG00000005027	FRMD6
1	181699112	181772750	ENSSSCG00000005030	NID2
1	182519681	182606869	ENSSSCG00000005041	FERMT2
1	183416134	183792417	ENSSSCG00000005045	BMP4
1	184686142	184743753	ENSSSCG00000005058	ATG14
1	184744870	184791550	ENSSSCG00000005059	TBPL2
1	184881550	185152975	ENSSSCG00000005060	KTN1
1	185821518	185884921	ENSSSCG00000005062	TMEM260
1	186430227	186461319	ENSSSCG00000005065	AP5M1
1	186377455	186430108	ENSSSCG00000005066	EXOC5
1	186596704	186633082	ENSSSCG00000005067	CCDC198
1	186688555	186952108	ENSSSCG00000005068	SLC35F4
1	187103809	187259015	ENSSSCG00000005071	ARMH4
1	187343507	187372215	ENSSSCG00000005072	PSMA3
1	187385332	187452540	ENSSSCG00000005073	ARID4A
1	187475007	187642492	ENSSSCG00000005076	KIAA0586
1	188121121	188148209	ENSSSCG00000005077
1	188335384	188511096	ENSSSCG00000005078	DAAM1
1	188966637	189081736	ENSSSCG00000005081	LRRC9
1	189110458	189151876	ENSSSCG00000005082	PCNX4
1	189151128	189170534	ENSSSCG00000005083	DHRS7
1	189170585	189291350	ENSSSCG00000005084	PPM1A
1	190205678	190439433	ENSSSCG00000005095
1	190625181	190674850	ENSSSCG00000005096	HIF1A
1	190677904	190724618	ENSSSCG00000005097	SNAPC1
1	190874964	191026661	ENSSSCG00000005098	SYT16
1	191200632	191225036	ENSSSCG00000005102	AEN
1	191263447	191284968	ENSSSCG00000005103
1	191535300	191925353	ENSSSCG00000005106	NTRK3
[truncated: 11,520 more rows]

## Sheet: Table S10-4
Table S10-4. 10,220 candidate genes detected by ΔAF analysis in the LW vs XP comparison.
Chr	Gene start (bp)	Gene end (bp)	Gene ID	Gene name
5	3248343	3270774	ENSSSCG00000000003	TTC38
5	3287229	3296329	ENSSSCG00000000005	CDPF1
5	3300708	3366361	ENSSSCG00000000006	PPARA
5	3203666	3224367	ENSSSCG00000000007	TRMU
5	3839501	3927183	ENSSSCG00000000010	FBLN1
5	4070701	4101287	ENSSSCG00000000014	FAM118A
5	4152072	4195613	ENSSSCG00000000018	KIAA0930
5	4194308	4219230	ENSSSCG00000000019	NUP50
5	4291396	4389943	ENSSSCG00000000020	PHF21B
5	4399742	4450465	ENSSSCG00000000021
5	4649183	4655230	ENSSSCG00000000022	RTL6
5	4906684	5015441	ENSSSCG00000000024	PARVB
5	4873152	4898647	ENSSSCG00000000025
5	5375714	5408125	ENSSSCG00000000028
5	5561504	5692330	ENSSSCG00000000029	SCUBE1
5	5723186	5735128	ENSSSCG00000000033	TSPO
5	5701583	5720724	ENSSSCG00000000034	TTLL12
5	5793780	5827639	ENSSSCG00000000035	TTLL1
5	5853377	5985171	ENSSSCG00000000036	PACSIN2
5	5993808	6055091	ENSSSCG00000000037	ARFGAP3
5	6146279	6170202	ENSSSCG00000000038
5	6169398	6201940	ENSSSCG00000000039	POLDIP3
5	6589864	6662432	ENSSSCG00000000040	SEPTIN3
5	6538907	6543643	ENSSSCG00000000046	CYP2D6
5	6885067	6900023	ENSSSCG00000000058	SNU13
5	6903496	6929083	ENSSSCG00000000059	XRCC6
5	6964999	6975904	ENSSSCG00000000061	PMM1
5	6975840	6988422	ENSSSCG00000000062	CSDC2
5	6997444	7014422	ENSSSCG00000000063	POLR3H
5	7002124	7070999	ENSSSCG00000000064	ACO2
5	7253644	7277576	ENSSSCG00000000066	L3MBTL2
5	7247909	7253379	ENSSSCG00000000067	CHADL
5	7311171	7393760	ENSSSCG00000000068	EP300
5	7577970	7617762	ENSSSCG00000000071	ST13
5	7622645	7741541	ENSSSCG00000000072	SLC25A17
5	7673983	7675196	ENSSSCG00000000073
5	7757950	7975926	ENSSSCG00000000075	MRTFA
5	8060979	8311418	ENSSSCG00000000078	TNRC6B
5	8319203	8445039	ENSSSCG00000000079	FAM83F
5	8325125	8445034	ENSSSCG00000000080	GRAP2
5	8457383	8552925	ENSSSCG00000000081	ENTHD1
5	8595142	8712393	ENSSSCG00000000082	CACNA1I
5	8738880	8745225	ENSSSCG00000000084	ATF4
5	8826840	8852776	ENSSSCG00000000087	TAB1
5	9207281	9230351	ENSSSCG00000000092	NPTXR
5	9236654	9250336	ENSSSCG00000000093	DNAL4
5	9273240	9293246	ENSSSCG00000000094	SUN2
5	9247203	9321899	ENSSSCG00000000095	GTPBP1
5	9336130	9358142	ENSSSCG00000000097
5	9431307	9470549	ENSSSCG00000000103	DMC1
5	9505206	9515722	ENSSSCG00000000105	KDELR3
5	9541906	9548989	ENSSSCG00000000106	KCNJ4
5	9594894	9620485	ENSSSCG00000000107
5	9633554	9682115	ENSSSCG00000000108	TMEM184B
5	9685214	9777922	ENSSSCG00000000110	PLA2G6
5	9778727	9799703	ENSSSCG00000000111	BAIAP2L2
5	9801759	9806550	ENSSSCG00000000113	SLC16A8
5	9808450	9889930	ENSSSCG00000000114	PICK1
5	9924651	9956947	ENSSSCG00000000118	MICALL1
5	9968428	9996316	ENSSSCG00000000119	EIF3L
5	10024348	10032451	ENSSSCG00000000121	GALR3
5	10489286	10521736	ENSSSCG00000000130	CYTH4
5	10427019	10429478	ENSSSCG00000000131	ELFN2
5	10764551	10776312	ENSSSCG00000000132	TEX33
5	10746890	10759623	ENSSSCG00000000133	TST
5	10707354	10718959	ENSSSCG00000000135	KCTD17
5	10816371	10840598	ENSSSCG00000000136	CSF2RB
5	10874953	10994015	ENSSSCG00000000137	NCF4
5	10994215	11017950	ENSSSCG00000000139	IFT27
5	11213701	11233005	ENSSSCG00000000141	EIF3D
5	11233902	11254705	ENSSSCG00000000142	FOXRED2
5	11264645	11277631	ENSSSCG00000000144	TXN2
5	11264590	11422660	ENSSSCG00000000145
5	11920659	11929669	ENSSSCG00000000151
5	11633519	11905311	ENSSSCG00000000152	RBFOX2
5	12505655	12526274	ENSSSCG00000000156	FBXO7
5	12542266	12578954	ENSSSCG00000000157	BPIFC
5	12580295	12641906	ENSSSCG00000000158	RTCB
5	12754537	13069527	ENSSSCG00000000162	BTBD11
5	13590851	13926604	ENSSSCG00000000169	POLR3B
5	15285294	15288804	ENSSSCG00000000195	PRPH
5	15322674	15335950	ENSSSCG00000000198	DNAJC22
5	15347633	15484938	ENSSSCG00000000199	SPATS2
5	15947382	15991877	ENSSSCG00000000216	ASIC1
5	16977700	17169564	ENSSSCG00000000228	SCN8A
5	17263907	17286276	ENSSSCG00000000232	ACVRL1
5	17314290	17350722	ENSSSCG00000000233	ACVR1B
5	17357866	17367453	ENSSSCG00000000234	TAMALIN
5	17717924	17732009	ENSSSCG00000000235	KRT82
5	17895718	17905181	ENSSSCG00000000247	KRT71
5	17780928	17868402	ENSSSCG00000000248	KRT5
5	18012925	18018582	ENSSSCG00000000251	KRT1
5	18379340	18410212	ENSSSCG00000000259	CSAD
5	18320756	18353114	ENSSSCG00000000262	SPRYD3
5	18299916	18320784	ENSSSCG00000000263	TNS2
5	18728692	18874183	ENSSSCG00000000278
5	19494677	19501810	ENSSSCG00000000289	NFE2
5	19560317	19583221	ENSSSCG00000000292	ZNF385A
5	19586746	19610362	ENSSSCG00000000293	ITGA5
5	19725415	19752890	ENSSSCG00000000297	PDE1B
5	19753847	19763288	ENSSSCG00000000298	PPP1R1A
5	19904914	20017419	ENSSSCG00000000299	TESPA1
5	21147767	21160738	ENSSSCG00000000359	BLOC1S1
5	21171678	21176232	ENSSSCG00000000361	CD63
5	21199422	21262911	ENSSSCG00000000364	SARNP
5	21206584	21273218	ENSSSCG00000000366	DNAJC14
5	21280130	21285774	ENSSSCG00000000368	MMP19
5	21331473	21355535	ENSSSCG00000000370	DGKA
5	21395282	21399715	ENSSSCG00000000376	SUOX
5	21514497	21535326	ENSSSCG00000000379	ESYT1
5	21563402	21586727	ENSSSCG00000000382	SMARCC2
5	21596306	21624569	ENSSSCG00000000383	RNF41
5	21624762	21631707	ENSSSCG00000000384	NABP2
5	21631924	21637650	ENSSSCG00000000385	SLC39A5
5	21712247	21748950	ENSSSCG00000000393	PAN2
5	21733035	21751354	ENSSSCG00000000396	STAT2
5	21759474	21787521	ENSSSCG00000000399	TIMELESS
5	21787826	21793592	ENSSSCG00000000400	MIP
5	21819861	21932609	ENSSSCG00000000402	RBMS2
5	21933894	21983021	ENSSSCG00000000403	BAZ2A
5	21984580	21992407	ENSSSCG00000000405
5	22000339	22021663	ENSSSCG00000000406	PTGES3
5	22338029	22363568	ENSSSCG00000000413	MYO1A
5	22228042	22244086	ENSSSCG00000000415	SDR9C7
5	22324932	22354488	ENSSSCG00000000418	TAC3
5	22228057	22292434	ENSSSCG00000000419	RDH16
5	22889656	22897508	ENSSSCG00000000433	B4GALNT1
5	22873736	22880823	ENSSSCG00000000435
5	22854137	22867037	ENSSSCG00000000436	PIP4K2C
5	22747336	22762049	ENSSSCG00000000437	ARHGAP9
5	22816506	22867029	ENSSSCG00000000439	KIF5A
5	22732516	22747421	ENSSSCG00000000443	GLI1
5	22799286	22814364	ENSSSCG00000000444	DCTN2
5	22867711	22873421	ENSSSCG00000000449	DTX3
5	23226814	23276043	ENSSSCG00000000453	ATP23
5	24066613	24117962	ENSSSCG00000000455	LRIG3
5	24713267	24875003	ENSSSCG00000000456	SLC16A7
5	26964510	27097458	ENSSSCG00000000457	USP15
5	28716358	28817810	ENSSSCG00000000464	C12orf56
5	29596334	29673875	ENSSSCG00000000469	LEMD3
5	30488266	30511551	ENSSSCG00000000473
5	30645634	30697232	ENSSSCG00000000477	HELB
5	30697018	31020790	ENSSSCG00000000478	GRIP1
5	32599301	32604736	ENSSSCG00000000482	IL22
5	32640945	32673638	ENSSSCG00000000483	MDM1
5	32989794	33042575	ENSSSCG00000000486	NUP107
5	33049239	33067573	ENSSSCG00000000487	SLC35E3
5	33086994	33178089	ENSSSCG00000000488	MDM2
5	33525744	33618242	ENSSSCG00000000492	LYZ
5	33725444	33849976	ENSSSCG00000000493	FRS2
5	33858572	34033939	ENSSSCG00000000496	CCT2
5	33904975	33956637	ENSSSCG00000000499	BEST3
5	33858572	34053897	ENSSSCG00000000500
5	34426394	34549313	ENSSSCG00000000502	CNOT2
5	34660029	34794321	ENSSSCG00000000504	PTPRB
5	35617164	35671191	ENSSSCG00000000509	ZFC3H1
5	35692291	35787658	ENSSSCG00000000510	TMEM19
5	35827473	35908385	ENSSSCG00000000512	TBC1D15
5	36274364	36658703	ENSSSCG00000000515	TRHDE
5	38326408	38533110	ENSSSCG00000000516	KCNC2
5	38573295	38625070	ENSSSCG00000000517	CAPS2
5	38767111	38815616	ENSSSCG00000000519	GLIPR1
5	39314595	39315761	ENSSSCG00000000521	PHLDA1
5	39328051	39363711	ENSSSCG00000000522	NAP1L1
5	39557715	39566323	ENSSSCG00000000523	BBS10
5	40872283	40934326	ENSSSCG00000000527	SYT10
5	41424845	41508868	ENSSSCG00000000528	PKP2
5	41570282	41879062	ENSSSCG00000000530
5	41897376	42143641	ENSSSCG00000000531	BICD1
5	43099749	43182803	ENSSSCG00000000534	IPO8
5	44228207	44319672	ENSSSCG00000000540	OVCH1
5	44381009	44558744	ENSSSCG00000000541	FAR2
5	45901557	45954881	ENSSSCG00000000545	KLHL42
5	45955123	45975253	ENSSSCG00000000546	MANSC4
5	45973693	46030453	ENSSSCG00000000547	MRPS35
5	46244221	46279077	ENSSSCG00000000550
5	46290005	46482280	ENSSSCG00000000551	ARNTL2
5	46740949	46784194	ENSSSCG00000000553	TM7SF3
5	46935932	47464125	ENSSSCG00000000555	ITPR2
5	47729751	47847454	ENSSSCG00000000559	RASSF8
5	48648986	48766390	ENSSSCG00000000563
5	49160723	50161570	ENSSSCG00000000567	SOX5
5	51040514	51132288	ENSSSCG00000000570	C2CD5
5	51536526	51673583	ENSSSCG00000000571	ABCC9
5	51537774	51703817	ENSSSCG00000000573	KCNJ8
5	51810943	51831217	ENSSSCG00000000576
5	51862945	51916107	ENSSSCG00000000577	GYS2
5	51920398	51953316	ENSSSCG00000000579	GOLT1B
5	51953184	52003742	ENSSSCG00000000580	RECQL
5	52046573	52050446	ENSSSCG00000000582	IAPP
5	51992437	52020816	ENSSSCG00000000583	PYROXD1
5	52037218	52131789	ENSSSCG00000000584	SLCO1A2
5	52230398	52315026	ENSSSCG00000000585	SLCO1C1
5	53441484	53691547	ENSSSCG00000000587	AEBP2
5	53760818	54017186	ENSSSCG00000000588	PLEKHA5
5	54408296	54452417	ENSSSCG00000000590	PLCZ1
5	54474624	54849512	ENSSSCG00000000591	PIK3C2G
5	56345871	56429368	ENSSSCG00000000598	SLC15A5
5	56590978	56706458	ENSSSCG00000000599	DERA
5	56817606	57005114	ENSSSCG00000000600	EPS8
5	57019745	57263346	ENSSSCG00000000601	PTPRO
5	57349377	57462805	ENSSSCG00000000602	RERG
5	57600089	57626628	ENSSSCG00000000605	ERP27
5	57708897	57735586	ENSSSCG00000000607	ART4
5	57746302	57746979	ENSSSCG00000000610	SMCO3
5	57750015	57768498	ENSSSCG00000000611
5	58022740	58150185	ENSSSCG00000000612	ATF7IP
5	58480526	58927583	ENSSSCG00000000614	GRIN2B
5	59413042	59491536	ENSSSCG00000000619	FAM234B
5	60332451	60357897	ENSSSCG00000000623	BCL2L14
5	60149028	60314689	ENSSSCG00000000625	LRP6
5	61337863	61361280	ENSSSCG00000000633	YBX3
5	61397025	61421406	ENSSSCG00000000634	STYK1
5	61439594	61457839	ENSSSCG00000000636
5	61584528	61596995	ENSSSCG00000000639
5	61624596	61629250	ENSSSCG00000000640
5	61646505	61672115	ENSSSCG00000000642	KLRD1
5	61799286	61810624	ENSSSCG00000000647	OLR1
5	61832944	61846438	ENSSSCG00000000648	CLEC7A
5	61849135	61876044	ENSSSCG00000000649	CLEC1A
5	61871958	61916263	ENSSSCG00000000651	CLEC12B
5	62077988	62085905	ENSSSCG00000000653	CD69
5	61996760	62018895	ENSSSCG00000000656	CLEC2B
5	62187297	62226133	ENSSSCG00000000657
5	62276897	62324333	ENSSSCG00000000659
5	62438017	62485537	ENSSSCG00000000660	A2M
5	62557756	62580651	ENSSSCG00000000661	PHC1
5	62507507	62523810	ENSSSCG00000000663	KLRG1
5	62603252	62648101	ENSSSCG00000000664	A2ML1
5	62676223	62715071	ENSSSCG00000000665	RIMKLB
5	62777352	62787483	ENSSSCG00000000667	AICDA
5	62810879	62820173	ENSSSCG00000000668	APOBEC1
5	62835979	62841665	ENSSSCG00000000669	GDF3
5	63572062	63610618	ENSSSCG00000000672	CLSTN3
5	63809306	63817225	ENSSSCG00000000679	LRRC23
5	63843742	63858751	ENSSSCG00000000684	USP5
5	63892132	63918669	ENSSSCG00000000687	CD4
5	63929622	63935414	ENSSSCG00000000688	LAG3
5	63951676	64009668	ENSSSCG00000000690	MLF2
5	64058501	64059604	ENSSSCG00000000699	LPAR5
5	64027876	64047847	ENSSSCG00000000700	ACRBP
5	64270310	64287523	ENSSSCG00000000706	LTBR
5	64285015	64313612	ENSSSCG00000000707	SCNN1A
5	64519186	65002098	ENSSSCG00000000712	VWF
5	65697869	65735588	ENSSSCG00000000718
5	65759160	65788646	ENSSSCG00000000719	NDUFA9
5	65656289	65842142	ENSSSCG00000000720	AKAP3
5	65812209	65897212	ENSSSCG00000000721
5	65872281	65897215	ENSSSCG00000000722	RAD51AP1
5	65897541	65944185	ENSSSCG00000000723	C12orf4
5	66443532	66505869	ENSSSCG00000000728	PARP11
5	66665263	66838922	ENSSSCG00000000730	PRMT8
5	66443491	66661654	ENSSSCG00000000732	CRACR2A
5	66852873	66911573	ENSSSCG00000000734	TSPAN11
5	66913769	67106233	ENSSSCG00000000735	TSPAN9
5	67118289	67194343	ENSSSCG00000000736	TEAD4
5	67199446	67238324	ENSSSCG00000000737	TULP3
5	67281108	67291524	ENSSSCG00000000741	NRIP2
5	67321132	67397111	ENSSSCG00000000745	DDX11
5	67445836	67540486	ENSSSCG00000000748	IQSEC3
5	67521864	67572586	ENSSSCG00000000749	SLC6A12
5	68133699	68223662	ENSSSCG00000000754	RAD52
5	68223389	68608703	ENSSSCG00000000755	ERC1
5	68755811	68807235	ENSSSCG00000000757	ADIPOR2
5	68627151	68731935	ENSSSCG00000000759	WNT5B
5	69500285	69512611	ENSSSCG00000000764	HDHD5
5	69461290	69480112	ENSSSCG00000000765	IL17RA
5	70391933	70660195	ENSSSCG00000000778	CPNE8
5	70888999	71029809	ENSSSCG00000000779	KIF21A
5	71122320	71180723	ENSSSCG00000000781	ABCD2
5	71185595	71270728	ENSSSCG00000000782	C12orf40
5	71299320	71673831	ENSSSCG00000000783	SLC2A13
5	71800240	71944938	ENSSSCG00000000784	LRRK2
5	72168511	72495633	ENSSSCG00000000789	CNTN1
5	72574501	72940831	ENSSSCG00000000791	PDZRN4
5	73496820	73709342	ENSSSCG00000000793	PPHLN1
5	74502099	74672737	ENSSSCG00000000795	ADAMTS20
5	74868585	74893713	ENSSSCG00000000798	TWF1
5	74834600	74882163	ENSSSCG00000000799	IRAK4
5	74782814	74834428	ENSSSCG00000000800	PUS7L
5	74917463	75406367	ENSSSCG00000000801	TMEM117
5	75505098	75893454	ENSSSCG00000000802	NELL2
5	76113243	76337073	ENSSSCG00000000804	ANO6
5	76808981	76876623	ENSSSCG00000000806	SCAF11
5	77642193	77645754	ENSSSCG00000000810	AMIGO2
5	77645175	77795179	ENSSSCG00000000811	PCED1B
5	78699128	78700333	ENSSSCG00000000820	H1-7
5	79787995	80067816	ENSSSCG00000000837	CHST11
5	79593915	79720895	ENSSSCG00000000838	SLC41A2
5	79492732	79558701	ENSSSCG00000000839	ALDH1L2
5	79417130	79474609	ENSSSCG00000000840	WASHC4
5	79356047	79412233	ENSSSCG00000000841	APPL2
5	79281588	79314995	ENSSSCG00000000842	KANSL2
5	80168523	80288075	ENSSSCG00000000843	TXNRD1
5	80334747	80353772	ENSSSCG00000000844	NFYB
5	80370426	80409786	ENSSSCG00000000846	HCFC2
5	80473233	80492287	ENSSSCG00000000847	TDG
5	80410372	80473282	ENSSSCG00000000848	GLT8D2
5	80644245	80692941	ENSSSCG00000000853	NT5DC3
5	80694230	80858598	ENSSSCG00000000854
5	81236096	81463452	ENSSSCG00000000856	PAH
5	81775970	81848037	ENSSSCG00000000857
5	82018915	82020818	ENSSSCG00000000858	PMCH
5	81878891	82091373	ENSSSCG00000000859	PARPBP
5	82091517	82145556	ENSSSCG00000000860	NUP37
5	82361871	82460814	ENSSSCG00000000862	GNPTAB
5	82493142	82501225	ENSSSCG00000000863	SYCP3
5	82497645	82544264	ENSSSCG00000000864	CHPT1
5	82557607	82696126	ENSSSCG00000000866	MYBPC1
5	82726322	82795817	ENSSSCG00000000867	SPIC
5	82813714	82913155	ENSSSCG00000000869	UTP20
5	82796120	82815963	ENSSSCG00000000870	ARL1
5	82973284	83031157	ENSSSCG00000000871	SLC5A8
5	83052958	83489395	ENSSSCG00000000873	ANO4
5	83560962	83600330	ENSSSCG00000000874	GAS2L3
5	83604288	83684604	ENSSSCG00000000875	NR1H4
5	83812681	83878751	ENSSSCG00000000877	SCYL2
5	85166628	85258364	ENSSSCG00000000884	APAF1
5	85284311	85292451	ENSSSCG00000000886	SLC25A3
5	86693815	86737229	ENSSSCG00000000890	NEDD1
5	87486512	87518515	ENSSSCG00000000891	LTA4H
5	87522522	87547491	ENSSSCG00000000892	HAL
5	87553022	87569305	ENSSSCG00000000893	AMDHD1
5	87568989	87616185	ENSSSCG00000000894	CCDC38
5	87604596	87636481	ENSSSCG00000000895	SNRPF
5	87671873	87784704	ENSSSCG00000000896	NTN4
5	88031979	88104742	ENSSSCG00000000900	VEZT
5	88104234	88229805	ENSSSCG00000000901	FGD6
5	88231264	88277997	ENSSSCG00000000902	NR2C1
5	88518295	88682325	ENSSSCG00000000906	TMCC3
5	88900234	89055764	ENSSSCG00000000907	PLXNC1
5	89242169	89586239	ENSSSCG00000000910	CRADD
5	91841194	91877447	ENSSSCG00000000918	EPYC
5	93132017	93222552	ENSSSCG00000000920	POC1B
5	94489755	94520306	ENSSSCG00000000924	C12orf50
5	94473172	94489661	ENSSSCG00000000925	C12orf29
5	94384414	94475057	ENSSSCG00000000926	CEP290
5	94276769	94384142	ENSSSCG00000000927	TMTC3
5	96801326	97093718	ENSSSCG00000000934	LRRIQ1
5	97092883	97148601	ENSSSCG00000000936	SLC6A15
5	99819405	100279028	ENSSSCG00000000940	PPFIA2
5	99226017	99358587	ENSSSCG00000000941	METTL25
5	101100282	101251884	ENSSSCG00000000943	OTOGL
5	101871312	102020847	ENSSSCG00000000948	SYT1
5	2528921	2787304	ENSSSCG00000000955	TBC1D22A
5	260786	287455	ENSSSCG00000000968	SBF1
5	445525	465873	ENSSSCG00000000972	TUBGCP6
7	195081	341454	ENSSSCG00000000985	EXOC2
7	752239	1285550	ENSSSCG00000000994	GMDS
7	2987238	3005272	ENSSSCG00000000998	RPP40
7	2785405	2966241	ENSSSCG00000000999	CDYL
7	2421054	2446276	ENSSSCG00000001000	ECI2
7	2360481	2415386	ENSSSCG00000001002	PRPF4B
7	1988695	2131709	ENSSSCG00000001004	SLC22A23
7	1882719	1909858	ENSSSCG00000001008	BPHL
7	1841236	1880699	ENSSSCG00000001009	RIPK1
7	1656442	1667879	ENSSSCG00000001010	WRNIP1
7	1684216	1692910	ENSSSCG00000001011	SERPINB1
7	4621853	4638176	ENSSSCG00000001021
7	4652917	4685885	ENSSSCG00000001022	SSR1
7	4750759	4780002	ENSSSCG00000001024	RIOK1
7	4862649	4915615	ENSSSCG00000001025	DSP
7	5058817	5211316	ENSSSCG00000001027	BMP6
7	5539702	5606553	ENSSSCG00000001033	SLC35B3
7	7221656	7244477	ENSSSCG00000001036	TFAP2A
7	7462212	7565369	ENSSSCG00000001038
7	7430541	7437789	ENSSSCG00000001040	C6orf52
7	7444789	7456716	ENSSSCG00000001041	PAK1IP1
7	7651600	7774018	ENSSSCG00000001045	ELOVL2
7	8243368	8314339	ENSSSCG00000001048	ADTRP
7	8515365	8661687	ENSSSCG00000001049	HIVEP1
7	9105802	9675230	ENSSSCG00000001052	PHACTR1
7	9685259	9708781	ENSSSCG00000001053	TBC1D7
7	9976096	10057669	ENSSSCG00000001056	RANBP9
7	10116004	10142909	ENSSSCG00000001057	MCUR1
7	11239692	11240513	ENSSSCG00000001060
7	11357961	11602104	ENSSSCG00000001061	JARID2
7	11600792	11748548	ENSSSCG00000001062	DTNBP1
7	12117240	12137929	ENSSSCG00000001063	MYLIP
7	12254514	12299531	ENSSSCG00000001064
7	12300999	12720718	ENSSSCG00000001065	ATXN1
7	13014729	13039651	ENSSSCG00000001067	STMND1
7	13211573	13350962	ENSSSCG00000001068	CAP2
7	13378139	13390892	ENSSSCG00000001070	FAM8A1
7	13820866	13846012	ENSSSCG00000001073	TPMT
7	13845942	13901263	ENSSSCG00000001074	KDM1B
7	13947304	14586092	ENSSSCG00000001076	RNF144B
7	15532747	15643692	ENSSSCG00000001078	MBOAT1
7	15910666	16685053	ENSSSCG00000001080	CDKAL1
7	19048088	19219075	ENSSSCG00000001085	DCDC2
7	19244660	19296516	ENSSSCG00000001087	MRS2
7	19291174	19346850	ENSSSCG00000001089	GPLD1
7	19351361	19379100	ENSSSCG00000001090	ALDH5A1
7	19383196	19486232	ENSSSCG00000001091	KIAA0319
7	19489384	19502520	ENSSSCG00000001092	TDP2
7	19585999	19599879	ENSSSCG00000001095	GMNN
7	19598975	19602231	ENSSSCG00000001096	ARMH2
7	19587685	19838093	ENSSSCG00000001097	RIPOR2
7	19870956	20002956	ENSSSCG00000001099	CMAH
7	20036739	20353431	ENSSSCG00000001100	CARMIL1
7	20389493	20432978	ENSSSCG00000001101	SCGN
7	20471026	20472073	ENSSSCG00000001105
7	20523022	20574462	ENSSSCG00000001107	SLC17A1
7	20862942	20882693	ENSSSCG00000001137	H1-3
7	22702938	22718063	ENSSSCG00000001236	TRIM40
7	23958936	23977482	ENSSSCG00000001419	SLC44A4
7	25596593	25794944	ENSSSCG00000001479	HMGCLL1
7	26446306	26522965	ENSSSCG00000001484	TINAG
7	27209564	27253535	ENSSSCG00000001488	GCLC
7	27389874	27895570	ENSSSCG00000001490	KHDRBS2
7	28680549	28765484	ENSSSCG00000001497	ZNF451
7	30812920	30995361	ENSSSCG00000001534	ANKS1A
7	30994661	31161045	ENSSSCG00000001535	TCP11
7	31317573	31333638	ENSSSCG00000001543	RPL10A
7	31336560	31361835	ENSSSCG00000001544	TEAD3
7	31313388	31330617	ENSSSCG00000001546	FANCE
7	32409688	32508380	ENSSSCG00000001567	CPNE5
7	32648222	32674537	ENSSSCG00000001572	FGD2
7	32839146	32914495	ENSSSCG00000001577	TBC1D22B
7	32931786	33063739	ENSSSCG00000001578	CMTR1
7	33210157	33269130	ENSSSCG00000001582	MDGA1
7	34497759	34534629	ENSSSCG00000001589	GLP1R
7	35159711	35285941	ENSSSCG00000001595	DAAM2
7	35721651	35914976	ENSSSCG00000001597	LRFN2
7	36828988	36846994	ENSSSCG00000001620	MDFI
7	37282700	37296717	ENSSSCG00000001636	GUCA1A
7	37297905	37310170	ENSSSCG00000001637	GUCA1B
7	37318348	37329171	ENSSSCG00000001638	MRPS10
7	37333947	37656235	ENSSSCG00000001639	TRERF1
7	37655847	37784359	ENSSSCG00000001641	UBR2
7	38135666	38205657	ENSSSCG00000001660	PTK7
7	38432732	38452686	ENSSSCG00000001680	ABCC10
7	39138432	39215736	ENSSSCG00000001697	TMEM63B
7	39168677	39191396	ENSSSCG00000001698	CAPN11
7	39217332	39234688	ENSSSCG00000001700	SLC29A1
7	39255075	39263339	ENSSSCG00000001703	NFKBIE
7	39275595	39299507	ENSSSCG00000001705	TCTE1
7	39299460	39313778	ENSSSCG00000001706	AARS2
7	39751927	40161114	ENSSSCG00000001709	SUPT3H
7	40106513	40459686	ENSSSCG00000001710	RUNX2
7	40920031	41008500	ENSSSCG00000001715	ENPP5
7	40980523	41227021	ENSSSCG00000001716	RCAN2
7	41344804	41426343	ENSSSCG00000001718	CYP39A1
7	41426170	41457884	ENSSSCG00000001720	SLC25A27
7	41486843	41531331	ENSSSCG00000001723	PLA2G7
7	41576487	41625017	ENSSSCG00000001724
7	41640258	41769286	ENSSSCG00000001725	ADGRF5
7	41806393	41853657	ENSSSCG00000001726	ADGRF1
7	42020227	42091516	ENSSSCG00000001727	TNFRSF21
7	42570069	42769980	ENSSSCG00000001729	PTCHD4
7	43597292	43624609	ENSSSCG00000001732	MMUT
7	43703930	43730066	ENSSSCG00000001735	RHAG
7	44019706	44024335	ENSSSCG00000001743	DEFB110
7	44640078	44702561	ENSSSCG00000001744	TFAP2D
7	45447357	45925113	ENSSSCG00000001746	PKHD1
7	47788791	47813400	ENSSSCG00000001762	CIB2
7	49974068	50102332	ENSSSCG00000001787	IL16
7	50839725	50977070	ENSSSCG00000001792	EFL1
7	51006355	51363621	ENSSSCG00000001793	ADAMTSL3
7	51377618	51540296	ENSSSCG00000001795	SH3GL3
7	52410779	52556884	ENSSSCG00000001810	PDE8A
7	52958106	53129960	ENSSSCG00000001814	IQGAP1
7	53472946	53485082	ENSSSCG00000001818	FES
7	53590776	53637714	ENSSSCG00000001823	UROC1
7	53640123	53672579	ENSSSCG00000001824	ZXDC
7	53672130	53784882	ENSSSCG00000001825	SLC41A3
7	53909425	53949630	ENSSSCG00000001826	CFAP100
7	54449588	54520153	ENSSSCG00000001832	ACAN
7	54539614	54571637	ENSSSCG00000001834	MFGE8
7	54655726	54837484	ENSSSCG00000001835	ABHD2
7	54771978	54889014	ENSSSCG00000001836	RLBP1
7	54744742	54890997	ENSSSCG00000001837	FANCI
7	54889153	54906856	ENSSSCG00000001838	POLG
7	55200593	55220497	ENSSSCG00000001840	KIF7
7	55046245	55072218	ENSSSCG00000001841	RHCG
7	55235426	55250797	ENSSSCG00000001844	PLIN1
7	55264264	55316397	ENSSSCG00000001846	WDR93
7	55351083	55373881	ENSSSCG00000001849	ANPEP
7	55394189	55483995	ENSSSCG00000001850
7	55651606	55681426	ENSSSCG00000001852	IDH2
7	55794834	55798590	ENSSSCG00000001858	CIB1
7	56440620	56540253	ENSSSCG00000001862	ETFA
7	56311530	56439909	ENSSSCG00000001863	TMEM266
7	56583151	57012312	ENSSSCG00000001865	SCAPER
7	57102756	57146754	ENSSSCG00000001867	PSTPIP1
7	57159465	57187409	ENSSSCG00000001868	TSPAN3
7	57223851	57503639	ENSSSCG00000001869	PEAK1
7	57684589	57890126	ENSSSCG00000001872	LINGO1
7	57949455	57988337	ENSSSCG00000001873	CSPG4
7	57991790	58014972	ENSSSCG00000001875	SNX33
7	58038953	58071277	ENSSSCG00000001877	SNUPN
7	58078389	58164405	ENSSSCG00000001878	PTPN9
7	57935607	57938958	ENSSSCG00000001879	ODF3L1
7	58176166	58245762	ENSSSCG00000001880	SIN3A
7	58248384	58261203	ENSSSCG00000001881	MAN2C1
7	58261761	58283092	ENSSSCG00000001882	NEIL1
7	58379554	58390104	ENSSSCG00000001885	C15orf39
7	58550197	58608056	ENSSSCG00000001887	SCAMP5
7	58699984	58707188	ENSSSCG00000001898	ULK3
7	58717821	58730196	ENSSSCG00000001899	LMAN1L
7	58736529	58755260	ENSSSCG00000001900	CSK
7	58779475	58786100	ENSSSCG00000001901	CYP1A2
7	58828726	58897923	ENSSSCG00000001903	EDC3
7	58929453	58998681	ENSSSCG00000001905	ARID3B
7	58780105	58809755	ENSSSCG00000001906	CYP1A1
7	59070709	59243740	ENSSSCG00000001907	UBL7
7	59190179	59291021	ENSSSCG00000001908	CCDC33
7	59318010	59347267	ENSSSCG00000001909	STRA6
7	59349674	59352807	ENSSSCG00000001910	ISLR
7	59405048	59450150	ENSSSCG00000001912	PML
7	59452117	59462615	ENSSSCG00000001913	STOML1
7	59481412	59505149	ENSSSCG00000001914	LOXL1
7	59535614	59548897	ENSSSCG00000001915	TBC1D21
7	59503316	59677107	ENSSSCG00000001916	INSYN1
7	59629638	59733778	ENSSSCG00000001917
7	59713204	59840594	ENSSSCG00000001918	NPTN
7	60010482	60053823	ENSSSCG00000001920	HCN4
7	60064994	60300562	ENSSSCG00000001921	NEO1
7	60631913	60823865	ENSSSCG00000001924
7	60584051	60627850	ENSSSCG00000001925	ADPGK
7	60853871	60884441	ENSSSCG00000001926	TMEM202
7	60877889	60913340	ENSSSCG00000001927
7	60930311	60960158	ENSSSCG00000001928
7	60971823	61033803	ENSSSCG00000001930
7	61033856	61078507	ENSSSCG00000001931
7	61098946	61108699	ENSSSCG00000001932
7	61113802	61193258	ENSSSCG00000001934	SEC23A
7	61890563	61894978	ENSSSCG00000001938	SSTR1
7	62228449	62443707	ENSSSCG00000001939	TTC6
7	63324710	63346310	ENSSSCG00000001942	PAX9
7	63659270	63687555	ENSSSCG00000001946	MBIP
7	64083286	64123857	ENSSSCG00000001947	BRMS1L
7	64578241	64763281	ENSSSCG00000001950	PSMA6
7	64508016	64558057	ENSSSCG00000001952	NFKBIA
7	64828874	64877193	ENSSSCG00000001955	SRP54
7	64877674	65069889	ENSSSCG00000001958	BAZ1A
7	65090277	65094519	ENSSSCG00000001959	CFL2
7	65240123	65263198	ENSSSCG00000001960	EAPP
7	65805500	65833536	ENSSSCG00000001963	EGLN3
7	65928075	66801611	ENSSSCG00000001964	NPAS3
7	67494941	67631431	ENSSSCG00000001966	ARHGAP5
7	67784639	68028552	ENSSSCG00000001968	NUBPL
7	68239324	68259804	ENSSSCG00000001970
7	68318417	68422396	ENSSSCG00000001971	HECTD1
7	68419211	68471658	ENSSSCG00000001972	AP4S1
7	69527910	69872865	ENSSSCG00000001975	PRKD1
7	74294948	74552433	ENSSSCG00000001977	STXBP6
7	74854379	74874882	ENSSSCG00000001984	KHNYN
7	74918982	74931348	ENSSSCG00000001986	NFATC4
7	74951060	74955192	ENSSSCG00000001987	RIPK3
7	74952038	74974201	ENSSSCG00000001988	ADCY4
7	74982306	74985775	ENSSSCG00000001989	CIDEB
7	74985753	74992946	ENSSSCG00000001990	NOP9
7	74992115	75002148	ENSSSCG00000001991	DHRS1
7	75021755	75028875	ENSSSCG00000001992	RABGGTA
7	75021761	75047300	ENSSSCG00000001993	TGM1
7	75056798	75072899	ENSSSCG00000001994	TINF2
7	75100272	75118741	ENSSSCG00000002000	IPO4
7	75118744	75139630	ENSSSCG00000002001	REC8
7	75126609	75139639	ENSSSCG00000002002	IRF9
7	75140207	75160661	ENSSSCG00000002003
7	75159303	75169021	ENSSSCG00000002005	EMC9
7	75148754	75171146	ENSSSCG00000002006	PSME1
7	75161833	75168245	ENSSSCG00000002007	FITM1
7	75168988	75180953	ENSSSCG00000002008	DCAF11
7	75187194	75197733	ENSSSCG00000002009	PCK2
7	75199196	75210529	ENSSSCG00000002010	NRL
7	75213643	75219031	ENSSSCG00000002011	CPNE6
7	75222528	75241243	ENSSSCG00000002012	CARMIL3
7	75242121	75255600	ENSSSCG00000002013	DHRS4
7	75522630	75549490	ENSSSCG00000002014	JPH4
7	75533212	75549501	ENSSSCG00000002015	AP1G2
7	75545951	75552904	ENSSSCG00000002016	THTPA
7	75618988	75629431	ENSSSCG00000002020
7	75751760	75770737	ENSSSCG00000002023	PABPN1
7	75734867	75741112	ENSSSCG00000002025	SLC22A17
7	75722181	75731613	ENSSSCG00000002026	EFS
7	75694644	75709871	ENSSSCG00000002028	CMTM5
7	75650445	75709232	ENSSSCG00000002029	MYH7
7	75854882	75921931	ENSSSCG00000002032	SLC7A8
7	75927662	75929771	ENSSSCG00000002033	CEBPE
7	75951203	75989231	ENSSSCG00000002034	ACIN1
7	75947769	75950956	ENSSSCG00000002035	C14orf119
7	76014901	76021919	ENSSSCG00000002036
7	75990217	76001130	ENSSSCG00000002037	CDH24
7	76174500	76185923	ENSSSCG00000002039	MMP14
7	76187446	76191617	ENSSSCG00000002040	MRPL52
7	76144113	76236873	ENSSSCG00000002041	SLC7A7
7	76230997	76266413	ENSSSCG00000002042	OXA1L
7	76432029	76457192	ENSSSCG00000002050	DAD1
7	76397028	76431809	ENSSSCG00000002051	ABHD4
7	76871812	76872413	ENSSSCG00000002062
7	77024188	77025676	ENSSSCG00000002077
7	77528181	77529122	ENSSSCG00000002106	OR4E2
7	77719554	77780147	ENSSSCG00000002127	CHD8
7	77814708	77903928	ENSSSCG00000002129	RPGRIP1
7	78391458	78396857	ENSSSCG00000002134	RNASE10
7	78424740	78446997	ENSSSCG00000002135	PNP
7	78491053	78530184	ENSSSCG00000002142	TEP1
7	78535073	78551393	ENSSSCG00000002143	PARP2
7	78553764	78575516	ENSSSCG00000002144	CCNB1IP1
7	78578009	78600592	ENSSSCG00000002145	TTC5
7	79965467	80152314	ENSSSCG00000002235	LPCAT4
7	80149851	80159413	ENSSSCG00000002241	NUTM1
7	80161495	80268323	ENSSSCG00000002243	SLC12A6
7	80288066	80383040	ENSSSCG00000002245	KATNBL1
7	81257492	81270308	ENSSSCG00000002251
7	83076144	83090536	ENSSSCG00000002254	NR2F2
7	84723932	84962686	ENSSSCG00000002257	MCTP2
7	88262385	88264691	ENSSSCG00000002258	KLHL25
7	87889409	88032098	ENSSSCG00000002260
7	87567379	87766911	ENSSSCG00000002262	SV2B
7	86777920	87103309	ENSSSCG00000002263	SLCO3A1
7	85980759	86107859	ENSSSCG00000002266	CHD2
7	85921586	85968888	ENSSSCG00000002267	RGMA
7	88471414	88537600	ENSSSCG00000002269	MTHFD1
7	88416030	88464973	ENSSSCG00000002270
7	88764471	88810994	ENSSSCG00000002276	PLEKHG3
7	88812715	88954306	ENSSSCG00000002277	SPTB
7	89015042	89039484	ENSSSCG00000002280	RAB15
7	89052504	89131073	ENSSSCG00000002281
7	89211549	89692888	ENSSSCG00000002283	FUT8
7	90198337	90335338	ENSSSCG00000002284	CCDC196
7	90346590	91041189	ENSSSCG00000002285	GPHN
7	91109455	91132843	ENSSSCG00000002290	PLEK2
7	91247866	91370481	ENSSSCG00000002292	PLEKHH1
7	91343987	91385911	ENSSSCG00000002294	ARG2
7	91374625	91413607	ENSSSCG00000002295	VTI1B
7	91415042	91452405	ENSSSCG00000002296
7	91481273	91494923	ENSSSCG00000002297	RDH12
7	91518451	91591047	ENSSSCG00000002298	ZFYVE26
7	92848116	92913771	ENSSSCG00000002305	EXD2
7	92929069	93041442	ENSSSCG00000002306	GALNT16
7	93152942	93187599	ENSSSCG00000002309	PLEKHD1
7	93224130	93226226	ENSSSCG00000002310	CCDC177
7	93253757	93344187	ENSSSCG00000002311	SUSD6
7	93397602	93421985	ENSSSCG00000002313	SLC10A1
7	93475973	93628330	ENSSSCG00000002314	SMOC1
7	93643613	93797254	ENSSSCG00000002315	SLC8A3
7	94303085	94380296	ENSSSCG00000002329	MAP3K9
7	94445001	94618521	ENSSSCG00000002330	PCNX1
7	94789887	95171117	ENSSSCG00000002332	SIPA1L1
7	95982739	96254303	ENSSSCG00000002333	DPF3
7	96323262	96380271	ENSSSCG00000002337	ZFYVE1
7	96478181	96569132	ENSSSCG00000002340	PSEN1
7	96586451	96625054	ENSSSCG00000002341	PAPLN
7	96984716	96992873	ENSSSCG00000002348	ACOT6
7	96868157	96949358	ENSSSCG00000002349	ACOT4
7	97052426	97122966	ENSSSCG00000002350	MIDEAS
7	97185797	97270560	ENSSSCG00000002352	ZNF410
7	97258625	97309010	ENSSSCG00000002354	COQ6
7	97316711	97368755	ENSSSCG00000002356	BBOF1
7	97532059	97551032	ENSSSCG00000002363	VSX2
7	97730514	97740331	ENSSSCG00000002366	NPC2
7	97740490	97743911	ENSSSCG00000002367	ISCA2
7	97745396	97852502	ENSSSCG00000002368	LTBP2
7	97875220	97940902	ENSSSCG00000002370	AREL1
7	97976144	98042231	ENSSSCG00000002372	YLPM1
7	98065323	98074822	ENSSSCG00000002373	PROX2
7	98091123	98111572	ENSSSCG00000002374	DLST
7	98109892	98131874	ENSSSCG00000002375	RPS6KL1
7	98203814	98259183	ENSSSCG00000002377	EIF2B2
7	98249703	98265153	ENSSSCG00000002379
7	98265274	98273353	ENSSSCG00000002380	ZC2HC1C
7	98275976	98322469	ENSSSCG00000002381	NEK9
7	98449349	98455554	ENSSSCG00000002383	FOS
7	99133511	99162232	ENSSSCG00000002385	TGFB3
7	99158891	99375342	ENSSSCG00000002386
7	99514168	99699011	ENSSSCG00000002388	ESRRB
7	99930677	99973775	ENSSSCG00000002390	ANGEL1
7	99961003	100005794	ENSSSCG00000002391	LRRC74A
7	100392271	100408423	ENSSSCG00000002396	GSTZ1
7	100350460	100417173	ENSSSCG00000002397	POMT2
7	100263484	100334296	ENSSSCG00000002398	TMEM63C
7	100462773	100506302	ENSSSCG00000002403	VIPAS39
7	100544478	100638907	ENSSSCG00000002404	SPTLC2
7	100524777	100541570	ENSSSCG00000002405
7	100777204	100902949	ENSSSCG00000002408	ADCK1
7	103345985	103761113	ENSSSCG00000002410	CEP128
7	104032725	104189687	ENSSSCG00000002412	STON2
7	104218301	104283244	ENSSSCG00000002414	SEL1L
7	110118067	110271481	ENSSSCG00000002423	KCNK10
7	110309435	110364033	ENSSSCG00000002424	SPATA7
7	110373528	110453813	ENSSSCG00000002425	PTPN21
7	110512079	110705441	ENSSSCG00000002427	EML5
7	110731668	110784855	ENSSSCG00000002428	TTC8
7	111039633	111451893	ENSSSCG00000002429	FOXN3
7	111576666	111766223	ENSSSCG00000002430	EFCAB11
7	111767089	111853257	ENSSSCG00000002431	TDP1
7	111866983	111980663	ENSSSCG00000002432	KCNK13
7	112038234	112090511	ENSSSCG00000002434	NRDE2
7	112270161	112519208	ENSSSCG00000002436	TTC7B
7	112831659	112836629	ENSSSCG00000002438
7	112917448	113045686	ENSSSCG00000002440	CCDC88C
7	113199762	113288711	ENSSSCG00000002442	CATSPERB
7	113337035	113389588	ENSSSCG00000002443	TC2N
7	113423629	113522069	ENSSSCG00000002444	FBLN5
7	113524430	113600084	ENSSSCG00000002445	TRIP11
7	113608783	113645784	ENSSSCG00000002446
7	113659905	113693764	ENSSSCG00000002447	CPSF2
7	113652769	113659612	ENSSSCG00000002449	NDUFB1
7	113836189	114011301	ENSSSCG00000002450	SLC24A4
7	114035353	114166543	ENSSSCG00000002451	RIN3
7	114173693	114217103	ENSSSCG00000002452	LGMN
7	114237145	114273917	ENSSSCG00000002455	GOLGA5
7	114345091	114358571	ENSSSCG00000002456	CHGA
7	114361968	114520793	ENSSSCG00000002457	ITPK1
7	114590945	114609864	ENSSSCG00000002460
7	115038628	115101022	ENSSSCG00000002464
7	115207557	115258654	ENSSSCG00000002467	ASB2
7	115304870	115327056	ENSSSCG00000002469	OTUB2
7	115325619	115352929	ENSSSCG00000002470	DDX24
7	115412448	115522688	ENSSSCG00000002474	PPP4R4
7	115535694	115554570	ENSSSCG00000002475	SERPINA6
7	115604285	115614633	ENSSSCG00000002476	SERPINA1
7	115720677	115734816	ENSSSCG00000002478	SERPINA12
7	115666067	115682082	ENSSSCG00000002479	SERPINA11
7	115799444	115810824	ENSSSCG00000002481	SERPINA5
7	115921370	115930421	ENSSSCG00000002483
7	115871451	115928198	ENSSSCG00000002486
7	116476791	116590265	ENSSSCG00000002494	CLMN
7	116665430	116770309	ENSSSCG00000002495	SYNE3
7	116787432	116800554	ENSSSCG00000002496	GLRX5
7	116912976	116917934	ENSSSCG00000002497	TCL1B
7	116934948	116935685	ENSSSCG00000002498
7	117506301	117586357	ENSSSCG00000002502	ATG2B
7	117609840	117667456	ENSSSCG00000002504	AK7
7	117676398	117741911	ENSSSCG00000002505	PAPOLA
7	117942949	118028925	ENSSSCG00000002506	VRK1
7	120205008	120295815	ENSSSCG00000002507	BCL11B
7	120412544	120486686	ENSSSCG00000002508	SETD3
7	120487206	120514014	ENSSSCG00000002509	CCNK
7	120661111	120695019	ENSSSCG00000002510	CYP46A1
7	121238268	121384293	ENSSSCG00000002517	WDR25
7	78856587	78857570	ENSSSCG00000002608
7	78825435	78826388	ENSSSCG00000002613
7	46658681	46723585	ENSSSCG00000002628	CILK1
6	64714	105993	ENSSSCG00000002633	GAS8
6	211487	243636	ENSSSCG00000002635	SPIRE2
6	114740	119069	ENSSSCG00000002637	DBNDD1
6	169068	178462	ENSSSCG00000002639
6	140897	160884	ENSSSCG00000002640	DEF8
6	636350	652165	ENSSSCG00000002642	CDH15
6	778967	852821	ENSSSCG00000002648	CBFA2T3
6	893381	898102	ENSSSCG00000002651
6	1617651	1677132	ENSSSCG00000002652	KLHDC4
6	1677133	1766849	ENSSSCG00000002653
6	1949254	1995464	ENSSSCG00000002654	FBXO31
6	1915387	1941077	ENSSSCG00000002655	MAP1LC3B
6	1849979	1918719	ENSSSCG00000002656	ZCCHC14
6	2003704	2013759	ENSSSCG00000002657
6	2542675	2543691	ENSSSCG00000002658	FOXL1
6	2561212	2586630	ENSSSCG00000002660	MTHFSD
6	3246731	3424495	ENSSSCG00000002664	GSE1
6	3724786	3786241	ENSSSCG00000002666	KIAA0513
6	3786325	3899139	ENSSSCG00000002667	ZDHHC7
6	3710213	3720198	ENSSSCG00000002668	CIBAR2
6	3977229	4043534	ENSSSCG00000002670	USP10
6	4237440	4313247	ENSSSCG00000002671	ATP2C2
6	4457291	4479828	ENSSSCG00000002675	DNAAF1
6	4503573	4558609	ENSSSCG00000002682	MBTPS1
6	4808255	5832188	ENSSSCG00000002684	CDH13
6	6433153	6603060	ENSSSCG00000002688	PLCG2
6	6654388	6881662	ENSSSCG00000002689	CMIP
6	9957763	10120510	ENSSSCG00000002696	VAT1L
6	10158688	10173980	ENSSSCG00000002697	NUDT7
6	10699727	10704798	ENSSSCG00000002700
6	10714147	10725444	ENSSSCG00000002701	MON1B
6	12014243	12057445	ENSSSCG00000002703	TERF2IP
6	12076356	12142488	ENSSSCG00000002706	ADAT1
6	12140687	12164140	ENSSSCG00000002708	TMEM231
6	12166241	12188854	ENSSSCG00000002709
6	12681898	12771481	ENSSSCG00000002714	WDR59
6	12952350	12994050	ENSSSCG00000002715	RFWD3
6	12924894	12951173	ENSSSCG00000002716	MLKL
6	12855421	12910821	ENSSSCG00000002718	FA2H
6	13187424	13230599	ENSSSCG00000002724	PDPR
6	13683799	13791241	ENSSSCG00000002729	VAC14
6	14391146	14420663	ENSSSCG00000002730	CALB2
6	15016226	15309461	ENSSSCG00000002747	PMFBP1
6	15698176	16023169	ENSSSCG00000002752	ZFHX3
6	17233858	17245451	ENSSSCG00000002753	NOB1
6	28938290	29025357	ENSSSCG00000002764	SMPD3
6	28428883	28456687	ENSSSCG00000002767	TSNAXIP1
6	27827357	27832452	ENSSSCG00000002788	EXOC3L1
6	25783595	25933634	ENSSSCG00000002795	CDH11
6	20052651	20088822	ENSSSCG00000002803	CCDC113
6	19854236	19969347	ENSSSCG00000002805	CFAP20
6	19832441	19838181	ENSSSCG00000002809	TEPP
6	19753036	19825631	ENSSSCG00000002811
6	19659987	19730359	ENSSSCG00000002812	KIFC3
6	19630350	19667676	ENSSSCG00000002813	KATNB1
6	19603399	19629174	ENSSSCG00000002817	DRC7
6	19211761	19241228	ENSSSCG00000002818	PLLP
6	29998488	30056862	ENSSSCG00000002828	LPCAT2
6	30058594	30086982	ENSSSCG00000002829	MMP2
6	30198943	30205535	ENSSSCG00000002830	IRX6
6	32494170	32609928	ENSSSCG00000002835	TOX3
6	33732016	33748704	ENSSSCG00000002836	SALL1
6	34932594	35299692	ENSSSCG00000002838	ZNF423
6	35394373	35409895	ENSSSCG00000002839
6	36122035	36174536	ENSSSCG00000002841	N4BP1
6	36991241	37193587	ENSSSCG00000002844	PHKB
6	37591913	37608393	ENSSSCG00000002846	DNAJA2
6	37625105	37669669	ENSSSCG00000002847	GPT2
6	38029572	38063859	ENSSSCG00000002849	SHCBP1
6	39786199	39797585	ENSSSCG00000002852	PLEKHF1
6	39734542	39760953	ENSSSCG00000002854	POP4
6	39919624	39933366	ENSSSCG00000002855
6	42501165	42559912	ENSSSCG00000002859	ANKRD27
6	43847700	43903604	ENSSSCG00000002869	LSM14A
6	43933787	44030657	ENSSSCG00000002872	GARRE1
6	44074125	44097065	ENSSSCG00000002875
6	44241257	44357772	ENSSSCG00000002877
6	44932196	44935596	ENSSSCG00000002882	KRTDAP
6	44794204	44809929	ENSSSCG00000002887	MAG
6	44969288	44978884	ENSSSCG00000002888	GAPDHS
6	44837096	44846316	ENSSSCG00000002891
6	44820683	44835956	ENSSSCG00000002893	CD22
6	45104021	45114125	ENSSSCG00000002901	UPK1A
6	44983934	45057772	ENSSSCG00000002902	ATP4A
6	45057547	45071616	ENSSSCG00000002904	HAUS5
6	45074540	45083239	ENSSSCG00000002905	RBM42
6	45091895	45114122	ENSSSCG00000002907
6	45213714	45240442	ENSSSCG00000002913
6	45296039	45306317	ENSSSCG00000002917	NFKBID
6	45390658	45418873	ENSSSCG00000002921	CLIP3
6	45419041	45474050	ENSSSCG00000002923	WDR62
6	45346637	45351991	ENSSSCG00000002927	LRFN3
6	45541304	45576890	ENSSSCG00000002931	ZNF565
6	45705030	45737962	ENSSSCG00000002932	ZNF567
6	46093208	46121451	ENSSSCG00000002935
6	46481032	46530351	ENSSSCG00000002937
6	46908410	47139543	ENSSSCG00000002950
6	47493882	47569609	ENSSSCG00000002965	ACTN4
14	132315434	132321592	ENSSSCG00000002977	SPMI
14	132274241	132320855	ENSSSCG00000002978	PSP-II
14	132240887	132247816	ENSSSCG00000002980
6	48205158	48209867	ENSSSCG00000002983	LGALS13
6	49056578	49064107	ENSSSCG00000002993	CYP2A19
6	49017304	49031204	ENSSSCG00000002994	CYP2F1
6	48989935	49010041	ENSSSCG00000002995
6	48989079	49010044	ENSSSCG00000002996
6	48986923	48988435	ENSSSCG00000002997
6	48971339	48999605	ENSSSCG00000002998	SNRPA
6	48942974	48961438	ENSSSCG00000003000	ITPKC
6	49110812	49178413	ENSSSCG00000003006	CYP2B6B
6	50104511	50226688	ENSSSCG00000003011
6	49373378	49382180	ENSSSCG00000003015	EXOSC5
6	49540907	49560126	ENSSSCG00000003018	LIPE
6	49619544	49628239	ENSSSCG00000003022	TMEM145
6	49638988	49662947	ENSSSCG00000003030	CIC
6	49690370	49700735	ENSSSCG00000003035
6	49844879	49901186	ENSSSCG00000003038	GRIK5
6	49975876	49995140	ENSSSCG00000003040	ARHGEF1
6	50000219	50009592	ENSSSCG00000003042
6	49871136	50016315	ENSSSCG00000003043	DMRTC2
6	50212928	50343314	ENSSSCG00000003047
6	50051061	50063295	ENSSSCG00000003048
6	50403686	50425710	ENSSSCG00000003055	XRCC1
6	50341161	50366240	ENSSSCG00000003062	LYPD3
6	50375841	50396237	ENSSSCG00000003064	ETHE1
6	50524527	50569738	ENSSSCG00000003068	SMG9
6	50721620	50759572	ENSSSCG00000003070	ZNF45
6	50696065	50721480	ENSSSCG00000003071	ZNF404
6	50650544	50679797	ENSSSCG00000003072
6	50608075	50612462	ENSSSCG00000003073	LYPD5
6	50793050	50802285	ENSSSCG00000003076
6	50915095	50968600	ENSSSCG00000003077
6	51276504	51296369	ENSSSCG00000003083	CBLC
6	51413602	51441816	ENSSSCG00000003085	CLPTM1
6	51400839	51407305	ENSSSCG00000003086
6	51313493	51358655	ENSSSCG00000003090
6	52196711	52200215	ENSSSCG00000003091	IRF2BP1
6	52181114	52188777	ENSSSCG00000003092	FOXA3
6	52137291	52180291	ENSSSCG00000003093	SYMPK
6	52377979	52402048	ENSSSCG00000003098	PPP5C
6	52294533	52318003	ENSSSCG00000003100	CCDC61
6	52342909	52376339	ENSSSCG00000003101	HIF3A
6	52627482	52639255	ENSSSCG00000003103	FKRP
6	52601934	52627902	ENSSSCG00000003104	STRN4
6	52711901	52841288	ENSSSCG00000003107	ARHGAP35
6	52856029	52874718	ENSSSCG00000003108	NPAS1
6	52957470	53030582	ENSSSCG00000003111	SAE1
6	53037103	53046887	ENSSSCG00000003112
6	53131279	53161367	ENSSSCG00000003114	DHX34
6	53175928	53188406	ENSSSCG00000003115	MEIS3
6	53280044	53311130	ENSSSCG00000003119	ZNF541
6	53620483	53686562	ENSSSCG00000003128	LIG1
6	53660329	53680228	ENSSSCG00000003129	ZSWIM9
6	53784409	53793725	ENSSSCG00000003131	SYNGR4
6	54187260	54228144	ENSSSCG00000003144	DHDH
6	54034684	54047224	ENSSSCG00000003145	FUT2
6	54250515	54266893	ENSSSCG00000003152	RUVBL2
6	54227164	54232752	ENSSSCG00000003153	FTL
6	54670780	54684704	ENSSSCG00000003183	RRAS
6	54817236	54851834	ENSSSCG00000003197	MED25
6	54786511	54823904	ENSSSCG00000003199	AP2A1
6	54973737	55053638	ENSSSCG00000003204	VRK3
6	63820812	63835561	ENSSSCG00000003353	SLC35E2B
6	67017425	67087043	ENSSSCG00000003366	CHD5
6	67138961	67149674	ENSSSCG00000003371	GPR153
6	67284021	67315863	ENSSSCG00000003374	ESPN
6	67316819	67353106	ENSSSCG00000003376	PLEKHG5
6	67152428	67254103	ENSSSCG00000003377	ACOT7
6	67420618	67434814	ENSSSCG00000003379	KLHL21
6	67396563	67410258	ENSSSCG00000003382	TAS1R1
6	67463377	67529930	ENSSSCG00000003384	DNAJC11
6	68394470	68609746	ENSSSCG00000003386	TNFRSF9
6	69484227	69503732	ENSSSCG00000003390	SLC2A7
6	69973387	69998548	ENSSSCG00000003393	TMEM201
6	70026373	70099244	ENSSSCG00000003395	PIK3CD
6	70086247	70165174	ENSSSCG00000003396	CLSTN1
6	70345813	70462434	ENSSSCG00000003398	UBE4B
6	70737905	70872074	ENSSSCG00000003405	PEX14
6	70879984	70995922	ENSSSCG00000003407	CASZ1
6	71224637	71243874	ENSSSCG00000003410	MASP2
6	71258996	71282434	ENSSSCG00000003412	EXOSC10
6	71286989	71412888	ENSSSCG00000003413	MTOR
6	71350032	71356669	ENSSSCG00000003414	ANGPTL7
6	71583818	71640942	ENSSSCG00000003417	DISP3
6	71773681	71779183	ENSSSCG00000003419	MAD2L2
6	71743261	71774223	ENSSSCG00000003421	FBXO6
6	71786435	71814680	ENSSSCG00000003423	DRAXIN
6	71881972	71916032	ENSSSCG00000003429	CLCN6
6	71919495	71932254	ENSSSCG00000003431	NPPB
6	71975544	71981673	ENSSSCG00000003432	KIAA2013
6	71988459	72021804	ENSSSCG00000003433	PLOD1
6	72026722	72056439	ENSSSCG00000003434	MFN2
6	72064675	72076299	ENSSSCG00000003435	MIIP
6	72256877	72510907	ENSSSCG00000003438	VPS13D
6	72556235	72598815	ENSSSCG00000003439	DHRS3
6	72635281	72650532	ENSSSCG00000003440	AADACL4
6	72680291	72686004	ENSSSCG00000003441	AADACL3
6	72705430	72717231	ENSSSCG00000003442	CFAP107
6	72971078	72972217	ENSSSCG00000003448
6	72935493	72961920	ENSSSCG00000003449	LRRC38
6	73019057	73049998	ENSSSCG00000003451	PDPN
6	74508097	74642231	ENSSSCG00000003455	FHAD1
6	74651805	74706594	ENSSSCG00000003458	CTRC
6	74706515	74730092	ENSSSCG00000003460	CASP9
6	74809349	74855427	ENSSSCG00000003461	RSC1A1
6	74773324	74784468	ENSSSCG00000003463	AGMAT
6	74732169	74774311	ENSSSCG00000003464	DNAJC16
6	74909720	74966965	ENSSSCG00000003465	FBLIM1
6	74915707	74920123	ENSSSCG00000003466	TMEM82
6	74864230	74907768	ENSSSCG00000003468	PLEKHM2
6	75193399	75213147	ENSSSCG00000003470	FAM131C
6	75251467	75279314	ENSSSCG00000003471	EPHA2
6	75317823	75335270	ENSSSCG00000003472	ARHGEF19
6	75485870	75513996	ENSSSCG00000003476	SPATA21
6	75559077	75606299	ENSSSCG00000003478	CROCC
6	75607513	75615641	ENSSSCG00000003479	MFAP2
6	75829989	75871929	ENSSSCG00000003481	PADI1
6	75874213	75908508	ENSSSCG00000003482	PADI3
6	75935903	75966169	ENSSSCG00000003483	PADI4
6	75969925	75987095	ENSSSCG00000003484	PADI6
6	76064311	76229306	ENSSSCG00000003486	ARHGEF10L
6	77568415	77707983	ENSSSCG00000003488	UBR4
6	77761892	77782641	ENSSSCG00000003492	SLC66A1
6	80035122	80089233	ENSSSCG00000003520	CDC42
6	80516428	80550588	ENSSSCG00000003523	EPHA8
6	80649143	80843567	ENSSSCG00000003527	EPHB2
6	82014046	82050236	ENSSSCG00000003539	GRHL3
6	82052684	82109731	ENSSSCG00000003541	STPG1
6	82111655	82165687	ENSSSCG00000003543	NIPAL3
6	82186368	82281641	ENSSSCG00000003547	NCMAP
6	83030701	83054381	ENSSSCG00000003549	LDLRAP1
6	83272771	83316419	ENSSSCG00000003552	AUNIP
6	83265420	83280250	ENSSSCG00000003553	MTFR1L
6	83246934	83262746	ENSSSCG00000003554
6	83823255	83861907	ENSSSCG00000003555	HMGN2
6	83806122	83818631	ENSSSCG00000003557	LIN28A
6	83905076	83950984	ENSSSCG00000003558	RPS6KA1
6	84049365	84123384	ENSSSCG00000003559	ARID1A
6	84153717	84189827	ENSSSCG00000003561	ZDHHC18
6	84200724	84218773	ENSSSCG00000003564	GPATCH3
6	84225694	84228094	ENSSSCG00000003565	NR0B2
6	84237737	84252046	ENSSSCG00000003566	NUDC
6	84254499	84265041	ENSSSCG00000003567	KDF1
6	84372649	84426997	ENSSSCG00000003569	SLC9A1
6	84467734	84536585	ENSSSCG00000003570	WDTC1
6	84564281	84573205	ENSSSCG00000003572	SYTL1
6	84573330	84585391	ENSSSCG00000003573	MAP3K6
6	84610107	84613202	ENSSSCG00000003576	GPR3
6	84809542	84830361	ENSSSCG00000003578	FGR
6	85095409	85185799	ENSSSCG00000003580	EYA3
6	85031578	85045916	ENSSSCG00000003583	RPA2
6	85010883	85030723	ENSSSCG00000003584	THEMIS2
6	85842605	86029522	ENSSSCG00000003586	EPB41
6	85891364	86131682	ENSSSCG00000003589	SRSF4
6	86137737	86228146	ENSSSCG00000003590	PTPRU
6	87495041	87535845	ENSSSCG00000003592	SDC3
6	88047138	88061913	ENSSSCG00000003599
6	88095668	88115648	ENSSSCG00000003600	TINAGL1
6	88138930	88154848	ENSSSCG00000003601	HCRTR1
6	88256144	88293490	ENSSSCG00000003604	ADGRB2
6	88323286	88349963	ENSSSCG00000003606	SPOCD1
6	88720176	88745917	ENSSSCG00000003608	LCK
6	88695947	88705078	ENSSSCG00000003612	EIF3I
6	89406478	89442746	ENSSSCG00000003620	TRIM62
6	89732664	89754719	ENSSSCG00000003621	ZSCAN20
6	89878021	90048944	ENSSSCG00000003622
6	90440760	90482586	ENSSSCG00000003623	C1orf94
6	91906318	91967926	ENSSSCG00000003628	CLSPN
6	92036834	92215149	ENSSSCG00000003630	AGO1
6	92233586	92237900	ENSSSCG00000003633	TEKT2
6	92880301	93128582	ENSSSCG00000003640	GRIK3
6	93885460	93944333	ENSSSCG00000003642	INPP5B
6	93950704	93976329	ENSSSCG00000003643	SF3A3
6	93993592	94006906	ENSSSCG00000003645	UTP11
6	94026675	94028030	ENSSSCG00000003646	POU3F1
6	94785910	94814537	ENSSSCG00000003648	RRAGC
6	94815600	94817147	ENSSSCG00000003650	GJA9
6	94821775	94864052	ENSSSCG00000003651	RHBDL2
6	94960457	95317145	ENSSSCG00000003654	MACF1
6	95248938	95253226	ENSSSCG00000003655
6	95473261	95497000	ENSSSCG00000003662	NT5C1A
3	126107412	126220309	ENSSSCG00000003663	HPCAL1
6	95548644	95583408	ENSSSCG00000003664	PPIE
6	95626787	95683805	ENSSSCG00000003667	TRIT1
6	95738973	95814953	ENSSSCG00000003669	MFSD2A
6	95900086	95994044	ENSSSCG00000003670	RLF
6	96611564	96733799	ENSSSCG00000003673	CEP192
6	98462827	98544477	ENSSSCG00000003679	PPP4R1
6	98550933	98598206	ENSSSCG00000003680	RALBP1
6	98696616	98814702	ENSSSCG00000003682	ANKRD12
6	99062354	99177958	ENSSSCG00000003684	MTCL1
6	101420396	101671170	ENSSSCG00000003687	EPB41L3
6	102333403	103199838	ENSSSCG00000003690	DLGAP1
6	103388506	103424779	ENSSSCG00000003691	MYL12A
6	103451343	103597324	ENSSSCG00000003693	MYOM1
6	103730622	103786929	ENSSSCG00000003694	EMILIN2
6	103998698	104055762	ENSSSCG00000003697	NDC80
6	106419943	106691646	ENSSSCG00000003699	GREB1L
6	106693682	106788984	ENSSSCG00000003700	ESCO1
6	107282847	107314634	ENSSSCG00000003702	GATA6
6	107462230	107462652	ENSSSCG00000003703
6	108115886	108227748	ENSSSCG00000003705	CABLES1
6	108402877	108450990	ENSSSCG00000003707	NPC1
6	108459489	108517965	ENSSSCG00000003708	ANKRD29
6	108548837	108805693	ENSSSCG00000003709	LAMA3
6	108860322	108968678	ENSSSCG00000003710	TTC39C
6	108909974	108997299	ENSSSCG00000003711	CABYR
6	108997730	109221010	ENSSSCG00000003712	OSBPL1A
6	109235585	109319482	ENSSSCG00000003713	HRH4
6	109833615	110124798	ENSSSCG00000003715	ZNF521
6	110549297	110790380	ENSSSCG00000003716	SS18
6	110799479	110836784	ENSSSCG00000003717	PSMA8
6	110855636	110971994	ENSSSCG00000003718	TAF4B
6	111048749	111148703	ENSSSCG00000003719	KCTD1
6	111465123	111719888	ENSSSCG00000003721	CHST9
6	112396721	112628432	ENSSSCG00000003722	CDH2
6	115039719	115076097	ENSSSCG00000003726	DSC1
6	115692518	115786634	ENSSSCG00000003728	TRAPPC8
6	115857084	115903696	ENSSSCG00000003729	RNF125
6	115926774	115978724	ENSSSCG00000003730	RNF138
6	116100370	116325331	ENSSSCG00000003731	GAREM1
6	116015021	116049791	ENSSSCG00000003732	MEP1B
6	116510847	116611632	ENSSSCG00000003733	KLHL14
6	117334200	117518026	ENSSSCG00000003736	ASXL3
6	117631227	118334105	ENSSSCG00000003737	NOL4
6	118817947	119019458	ENSSSCG00000003738	MAPRE2
6	119272057	119493883	ENSSSCG00000003743	GALNT1
6	119945076	120018120	ENSSSCG00000003744	MOCOS
6	120670333	121035937	ENSSSCG00000003747	KIAA1328
6	125890708	126043161	ENSSSCG00000003749	PIK3C3
6	131727083	132366088	ENSSSCG00000003761	ADGRL2
6	134362901	134462694	ENSSSCG00000003762	ADGRL4
6	135243934	135281370	ENSSSCG00000003766	DNAJB4
6	135318754	135382699	ENSSSCG00000003768	NEXN
6	135393887	135513240	ENSSSCG00000003770	MIGA1
6	135281521	135318714	ENSSSCG00000003771	FUBP1
6	135745886	136020542	ENSSSCG00000003773	AK5
6	137410919	137534233	ENSSSCG00000003775	MSH4
6	137595524	138010444	ENSSSCG00000003777	SLC44A5
6	138074855	138102301	ENSSSCG00000003778	LHX8
6	138435392	138461045	ENSSSCG00000003780	CRYZ
6	141958954	142161292	ENSSSCG00000003788	PTGER3
6	142435690	142486367	ENSSSCG00000003789	CTH
6	142516427	142616282	ENSSSCG00000003790	ANKRD13C
6	142621924	142642073	ENSSSCG00000003791	SRSF11
6	142668219	142715695	ENSSSCG00000003792
6	142735890	143274231	ENSSSCG00000003793	LRRC7
6	144206077	144293709	ENSSSCG00000003794	RPE65
6	144242656	144555880	ENSSSCG00000003795	WLS
6	144558104	144578820	ENSSSCG00000003797	DIRAS3
6	145186736	145203915	ENSSSCG00000003798	SERBP1
6	145212973	145281792	ENSSSCG00000003799	IL12RB2
6	145335741	145401577	ENSSSCG00000003801	IL23R
6	145443830	145506992	ENSSSCG00000003803
6	146166681	146720127	ENSSSCG00000003805	PDE4B
6	146974633	146987363	ENSSSCG00000003806	LEPROT
6	146989325	147155132	ENSSSCG00000003807	DNAJC6
6	147429106	147567179	ENSSSCG00000003809	JAK1
6	148233412	148305330	ENSSSCG00000003810	UBE2U
6	148315283	148761721	ENSSSCG00000003811	ROR1
6	148851183	148925741	ENSSSCG00000003812	PGM1
6	148851184	148996849	ENSSSCG00000003814	EFCAB7
6	149027980	149113169	ENSSSCG00000003815	ALG6
6	149557730	149691927	ENSSSCG00000003816	ATG4C
6	149747529	149972158	ENSSSCG00000003818	DOCK7
6	150106876	150185660	ENSSSCG00000003821	KANK4
6	152174440	152256958	ENSSSCG00000003823	C1orf87
6	152321848	152648979	ENSSSCG00000003825	CYP2J34
6	152754921	153213170	ENSSSCG00000003828	FGGY
6	153882461	153950477	ENSSSCG00000003831	OMA1
6	154936439	155374403	ENSSSCG00000003833	DAB1
6	155387142	155458586	ENSSSCG00000003834	C8B
6	155464852	155530472	ENSSSCG00000003835	C8A
6	155801012	155894918	ENSSSCG00000003839
6	157589024	157595171	ENSSSCG00000003843	PARS2
6	157616502	157651655	ENSSSCG00000003844	TTC4
6	157653918	157734135	ENSSSCG00000003845
6	158794958	158802581	ENSSSCG00000003847
6	158905460	158982873	ENSSSCG00000003848	LRP8
6	159002627	159018999	ENSSSCG00000003850	CZIB
6	159036821	159061327	ENSSSCG00000003851	CPT2
6	159106061	159153762	ENSSSCG00000003852	SLC1A7
6	159326150	159349471	ENSSSCG00000003854	ECHDC2
6	159407921	159480576	ENSSSCG00000003857	ZYG11B
6	159655627	159793758	ENSSSCG00000003859	TUT4
6	159819358	159853802	ENSSSCG00000003861	ORC1
6	159854592	159870220	ENSSSCG00000003862	CC2D1B
6	159874026	160074413	ENSSSCG00000003863	ZFYVE9
6	160137018	160168222	ENSSSCG00000003867	TXNDC12
6	160299123	160388763	ENSSSCG00000003870	NRDC
6	160653890	160801288	ENSSSCG00000003872	EPS15
6	160806629	160854490	ENSSSCG00000003875	TTC39A
6	161160291	161166527	ENSSSCG00000003876	CDKN2C
6	161166996	161603725	ENSSSCG00000003877	FAF1
6	163278962	163406428	ENSSSCG00000003881	SPATA6
6	163429433	163447854	ENSSSCG00000003882	SLC5A9
6	164162515	164197379	ENSSSCG00000003885	CMPK1
6	164197558	164266919	ENSSSCG00000003888	STIL
6	164496805	164715647	ENSSSCG00000003891	CYP4A24
6	164718444	164737552	ENSSSCG00000003894	CYP4B1
6	164777980	164820999	ENSSSCG00000003895	EFCAB14
6	164875674	164887492	ENSSSCG00000003897	MOB3C
6	164887764	164933522	ENSSSCG00000003898	MKNK1
6	164971177	164977498	ENSSSCG00000003900	DMBX1
6	165152978	165184776	ENSSSCG00000003905	RAD54L
6	165267802	165402663	ENSSSCG00000003909
6	165406876	165594045	ENSSSCG00000003913	MAST2
6	165824520	165861442	ENSSSCG00000003914	PRDX1
6	165874180	165999999	ENSSSCG00000003917	TESK2
6	165999904	166012377	ENSSSCG00000003918	TOE1
6	166138057	166325988	ENSSSCG00000003921	ZSWIM5
6	166556774	166577904	ENSSSCG00000003931	KIF2C
6	167811594	167861307	ENSSSCG00000003941	SZT2
6	167886270	167890583	ENSSSCG00000003949	CDC20
6	167919668	167940874	ENSSSCG00000003950	TIE1
6	168060622	168072904	ENSSSCG00000003954	FAM183A
6	168107847	168120007	ENSSSCG00000003957
6	168132242	168133180	ENSSSCG00000003958
6	168145529	168146476	ENSSSCG00000003959
6	168742005	168760289	ENSSSCG00000003964	PPIH
6	168765538	168870299	ENSSSCG00000003965	CCDC30
6	168877249	168902741	ENSSSCG00000003967	ZMYND12
6	169999818	170189354	ENSSSCG00000003971	SCMH1
6	170194708	170198629	ENSSSCG00000003972	SLFNL1
6	170201748	170233054	ENSSSCG00000003973	CTPS1
6	170346141	170401539	ENSSSCG00000003975	KCNQ4
6	170413631	170485840	ENSSSCG00000003976	NFYC
6	170649495	170657050	ENSSSCG00000003980	EXO5
6	170657358	170701744	ENSSSCG00000003981	ZFP69B
6	170715109	170763820	ENSSSCG00000003983	SMAP2
1	578479	720106	ENSSSCG00000004008	WDR27
1	512676	540898	ENSSSCG00000004010	ERMARD
1	855030	882473	ENSSSCG00000004012	THBS2
1	1509504	1521669	ENSSSCG00000004017
1	1569655	1698776	ENSSSCG00000004018	AFDN
1	2576729	2593511	ENSSSCG00000004020	SFT2D1
1	2203605	2522604	ENSSSCG00000004022	RPS6KA2
1	2144304	2164768	ENSSSCG00000004024
1	3120223	3392651	ENSSSCG00000004027	PDE10A
1	4735513	4883768	ENSSSCG00000004029	QKI
1	5465511	6730881	ENSSSCG00000004032	PRKN
1	6772506	6883555	ENSSSCG00000004033	AGPAT4
1	6891255	7050374	ENSSSCG00000004037	MAP3K4
1	7061191	7110555	ENSSSCG00000004038	PLG
1	7110072	7207402	ENSSSCG00000004039	SLC22A3
1	7289831	7323146	ENSSSCG00000004040	SLC22A2
1	7340116	7365520	ENSSSCG00000004041	SLC22A1
1	7368103	7472548	ENSSSCG00000004044	IGF2R
1	7526653	7528823	ENSSSCG00000004045	MAS1
1	7560241	7579254	ENSSSCG00000004046	PNLDC1
1	7581763	7590032	ENSSSCG00000004047	MRPL18
1	7589521	7601795	ENSSSCG00000004048	TCP1
1	7598735	7612811	ENSSSCG00000004049	ACAT2
1	7622544	7651961	ENSSSCG00000004050	WTAP
1	8007001	8081817	ENSSSCG00000004052	FNDC1
1	8208084	8219630	ENSSSCG00000004053	TAGAP
1	8453283	8546530	ENSSSCG00000004057	SYTL3
1	8403453	8452750	ENSSSCG00000004058	EZR
1	9667291	9723347	ENSSSCG00000004063	TMEM242
1	9791629	10227947	ENSSSCG00000004064	ARID1B
1	11648507	11799068	ENSSSCG00000004065	TIAM2
1	11446060	11500978	ENSSSCG00000004068	NOX3
1	11767640	12122348	ENSSSCG00000004070	SCAF8
1	12297673	12395738	ENSSSCG00000004071	CNKSR3
1	12528672	12702443	ENSSSCG00000004074	OPRM1
1	13340354	13442058	ENSSSCG00000004075	RGS17
1	13446490	13458288	ENSSSCG00000004076	MTRF1L
1	13467501	13505936	ENSSSCG00000004077	FBXO5
1	13611311	13620269	ENSSSCG00000004078	VIP
1	13715171	13916889	ENSSSCG00000004081
1	14028858	14201706	ENSSSCG00000004082
1	14507602	14751051	ENSSSCG00000004087	CCDC170
1	14772575	14795318	ENSSSCG00000004088	ARMT1
1	14795691	14855069	ENSSSCG00000004089	RMND1
1	14866252	14894948	ENSSSCG00000004090	ZBTB2
1	15140898	15329966	ENSSSCG00000004092	MTHFD1L
1	15756550	15779164	ENSSSCG00000004093	IYD
1	15865220	15949956	ENSSSCG00000004094	PPP1R14C
1	16057207	16059722	ENSSSCG00000004096
1	16139496	16198969	ENSSSCG00000004101	LRP11
1	16198223	16249531	ENSSSCG00000004103	PCMT1
1	16321355	16360798	ENSSSCG00000004104	KATNA1
1	16249546	16267624	ENSSSCG00000004105	NUP43
1	16274970	16320619	ENSSSCG00000004106	LATS1
1	16465252	16498971	ENSSSCG00000004109	ZC3H12D
1	16533284	16611884	ENSSSCG00000004110	TAB2
1	18345363	18513252	ENSSSCG00000004113	STXBP5
1	18870875	19097892	ENSSSCG00000004114	RAB32
1	19173791	19572769	ENSSSCG00000004119	GRM1
1	19612823	19695272	ENSSSCG00000004120	SHPRH
1	19755720	20024398	ENSSSCG00000004121	FBXO30
1	20511240	21048787	ENSSSCG00000004123	UTRN
1	21127559	21159691	ENSSSCG00000004125	STX11
1	21304042	21370614	ENSSSCG00000004127	PLAGL1
1	21372991	21413772	ENSSSCG00000004128	ZC2HC1B
1	21441492	21723790	ENSSSCG00000004132	PHACTR2
1	21750289	21802182	ENSSSCG00000004134	PEX3
1	21913239	22165083	ENSSSCG00000004136	AIG1
1	22241840	22436089	ENSSSCG00000004138	HIVEP2
1	22662020	22801864	ENSSSCG00000004139	ADGRG6
1	22859390	22923839	ENSSSCG00000004140	VTA1
1	25228615	25285305	ENSSSCG00000004143	TXLNB
1	25736370	25988645	ENSSSCG00000004149	NHSL1
1	26473938	26489822	ENSSSCG00000004154	TNFAIP3
1	27037165	27061093	ENSSSCG00000004156	IFNGR1
1	27137558	27172776	ENSSSCG00000004157	IL20RA
1	27073912	27090235	ENSSSCG00000004158	IL22RA2
1	27257008	27346515	ENSSSCG00000004160	PEX7
1	27872184	27919899	ENSSSCG00000004163	BCLAF1
1	27908824	28015101	ENSSSCG00000004164	MTFR2
1	27958270	28302412	ENSSSCG00000004165	PDE7B
1	28566266	28760468	ENSSSCG00000004166	AHI1
1	28819503	28857000	ENSSSCG00000004167	MYB
1	28968827	29052429	ENSSSCG00000004169	HBS1L
1	30961564	30970544	ENSSSCG00000004179
1	31000254	31059345	ENSSSCG00000004181	VNN1
1	31184947	31243071	ENSSSCG00000004190	STX7
1	31282506	31369408	ENSSSCG00000004191	MOXD1
1	31722721	31796595	ENSSSCG00000004193	ENPP1
1	32006038	32028986	ENSSSCG00000004195	ARG1
1	31959934	32001584	ENSSSCG00000004196	MED23
1	32418217	32630643	ENSSSCG00000004199	EPB41L2
1	32961754	33033019	ENSSSCG00000004201	TMEM200A
1	33146531	33195550	ENSSSCG00000004202	SAMD3
1	33198301	33319367	ENSSSCG00000004203	L3MBTL3
1	33470397	33490405	ENSSSCG00000004204	TMEM244
1	33527734	33717977	ENSSSCG00000004205	ARHGAP18
1	33766865	34359698	ENSSSCG00000004207
1	34693367	35258701	ENSSSCG00000004209	PTPRK
1	35600113	35621170	ENSSSCG00000004212
1	35632215	35647314	ENSSSCG00000004213
1	35697065	35774488	ENSSSCG00000004215	KIAA0408
1	35852934	35909956	ENSSSCG00000004216	ECHDC1
1	35984949	36067079	ENSSSCG00000004218	RSPO3
1	36930957	37002056	ENSSSCG00000004220	TRMT11
1	37008475	37023930	ENSSSCG00000004221	HINT3
1	37043803	37194480	ENSSSCG00000004222	NCOA7
1	37640656	37662840	ENSSSCG00000004224	HDDC2
1	37666748	37761760	ENSSSCG00000004225	TPD52L1
1	39682688	39752487	ENSSSCG00000004232	CLVS2
1	39913760	40022715	ENSSSCG00000004236	PKIB
1	40988515	41002137	ENSSSCG00000004241	GJA1
1	41057838	41265375	ENSSSCG00000004242	TBC1D32
1	42544248	42545383	ENSSSCG00000004243
1	42729112	42896283	ENSSSCG00000004244	MAN1A1
1	43003764	43113636	ENSSSCG00000004245	FAM184A
1	43171928	43198337	ENSSSCG00000004246
1	43200414	43214913	ENSSSCG00000004247	ASF1A
1	43392645	43563695	ENSSSCG00000004249	CEP85L
1	43653456	43837393	ENSSSCG00000004250	SLC35F1
1	44204802	44229539	ENSSSCG00000004252
1	44239383	44287198	ENSSSCG00000004253
1	44276675	44374143	ENSSSCG00000004254	DCBLD1
1	44549410	44557797	ENSSSCG00000004255	VGLL2
1	44899219	44899545	ENSSSCG00000004261
1	44900494	44940551	ENSSSCG00000004262	KPNA5
1	44939951	44997337	ENSSSCG00000004263	ZUP1
1	46531710	46649986	ENSSSCG00000004269
1	48889295	49619770	ENSSSCG00000004270	ADGRB3
1	50403358	50498332	ENSSSCG00000004274	COL9A1
1	50579706	50716358	ENSSSCG00000004275	FAM135A
1	50721676	50942991	ENSSSCG00000004276	SMAP1
1	51313003	51332328	ENSSSCG00000004279	OGFRL1
1	51785495	52244934	ENSSSCG00000004280	RIMS1
1	52435434	52939824	ENSSSCG00000004281	KCNQ5
1	52995866	53007687	ENSSSCG00000004284
1	53332433	53442399	ENSSSCG00000004289	CEP162
1	53837454	53867475	ENSSSCG00000004290	TBX18
1	54400810	54448742	ENSSSCG00000004291	NT5E
1	54460640	54547216	ENSSSCG00000004293	SNX14
1	55753908	55766869	ENSSSCG00000004300	SMIM8
1	55765774	55791891	ENSSSCG00000004301	C6orf163
1	55821542	55854018	ENSSSCG00000004302
1	55893480	55982068	ENSSSCG00000004303	RARS2
1	55788530	55895769	ENSSSCG00000004304	SLC35A1
1	55954159	56042895	ENSSSCG00000004306	ORC3
1	56043345	56070164	ENSSSCG00000004307	AKIRIN2
1	56378291	56395493	ENSSSCG00000004308	SPACA1
1	56466027	56492602	ENSSSCG00000004309	CNR1
1	56852863	57061972	ENSSSCG00000004311	RNGTT
1	57188535	57219233	ENSSSCG00000004314	PM20D2
1	57337079	57364390	ENSSSCG00000004317	UBE2J1
1	57374051	57424061	ENSSSCG00000004318	RRAGD
1	57438000	57645958	ENSSSCG00000004322	ANKRD6
1	57660224	57826368	ENSSSCG00000004328	MDN1
1	57879740	57892734	ENSSSCG00000004330	GJA10
1	57834116	57864844	ENSSSCG00000004331	CASP8AP2
1	57899789	58204839	ENSSSCG00000004332	BACH2
1	58481956	58548057	ENSSSCG00000004334	MAP3K7
1	60771571	60944038	ENSSSCG00000004336	EPHA7
1	63638592	63700481	ENSSSCG00000004339	UFL1
1	63705936	63754067	ENSSSCG00000004340	FHL5
1	64034406	64044800	ENSSSCG00000004342	NDUFAF4
1	64303604	64459933	ENSSSCG00000004344	MMS22L
1	65872119	65935703	ENSSSCG00000004347	FBXL4
1	66232163	66346572	ENSSSCG00000004349	FAXC
1	66387603	66454741	ENSSSCG00000004351	USP45
1	66471781	66499188	ENSSSCG00000004353	CCNC
1	66539061	66546409	ENSSSCG00000004354	PRDM13
1	66579143	66579910	ENSSSCG00000004355
1	66837595	66856947	ENSSSCG00000004356	MCHR2
1	67214337	67294397	ENSSSCG00000004357	SIM1
1	67331941	67657085	ENSSSCG00000004358	ASCC3
1	68057737	68679278	ENSSSCG00000004361	GRIK2
1	70993341	71105012	ENSSSCG00000004364	HACE1
1	71314274	71360176	ENSSSCG00000004366	BVES
1	71380768	71400192	ENSSSCG00000004367	POPDC3
1	71495194	71701093	ENSSSCG00000004368	PREP
1	72311880	72335466	ENSSSCG00000004369	PRDM1
1	72270799	72520453	ENSSSCG00000004370	ATG5
1	72515942	72826360	ENSSSCG00000004371	CRYBG1
1	72762840	72815540	ENSSSCG00000004373	RTN4IP1
1	72815612	72846866	ENSSSCG00000004374	QRSL1
1	73549307	73722403	ENSSSCG00000004379	SOBP
1	74000684	74078582	ENSSSCG00000004382	SEC63
1	74139330	74181084	ENSSSCG00000004383	OSTM1
1	74306453	74349335	ENSSSCG00000004385	SNX3
1	74628217	74760328	ENSSSCG00000004387
1	74923842	75116784	ENSSSCG00000004388	ARMC2
1	75033098	75169987	ENSSSCG00000004390	SESN1
1	76839731	76863738	ENSSSCG00000004392	AMD1
1	76917185	77131431	ENSSSCG00000004394	RPF2
1	76423352	76467576	ENSSSCG00000004399	SLC22A16
1	76390493	76417301	ENSSSCG00000004401	DDO
1	76219492	76367782	ENSSSCG00000004402	METTL24
1	76179164	76232959	ENSSSCG00000004403	CDC40
1	76107509	76180193	ENSSSCG00000004404
1	75692932	75847528	ENSSSCG00000004405	FIG4
1	75558005	75564364	ENSSSCG00000004410
1	75531035	75548785	ENSSSCG00000004411	ZBTB24
1	75463222	75508271	ENSSSCG00000004413	PPIL6
1	75229861	75431569	ENSSSCG00000004415
1	77480926	77541210	ENSSSCG00000004420	TRAF3IP2
1	77585439	77810581	ENSSSCG00000004421	FYN
1	78005847	78019709	ENSSSCG00000004422	CCN6
1	78018429	78048452	ENSSSCG00000004423	TUBE1
1	78071446	78224365	ENSSSCG00000004425	LAMA4
1	79955657	80243797	ENSSSCG00000004433	HS3ST5
1	81605700	81714250	ENSSSCG00000004434	FRK
1	82360563	82387717	ENSSSCG00000004450	LGSN
1	82540985	82697342	ENSSSCG00000004453	SNAP91
1	82794964	82991104	ENSSSCG00000004454	ME1
1	83003655	83029899	ENSSSCG00000004456	PGM3
1	83026494	83137427	ENSSSCG00000004457	DOP1A
1	84545201	84552135	ENSSSCG00000004464	TENT5A
1	85715203	86017600	ENSSSCG00000004465	BCKDHB
1	86516306	86685614	ENSSSCG00000004469	LCA5
1	89835944	89986396	ENSSSCG00000004477	IMPG1
1	89992866	90137734	ENSSSCG00000004478	MYO6
1	90388400	90638574	ENSSSCG00000004479	FILIP1
1	90744429	90875118	ENSSSCG00000004484	COL12A1
1	92048461	92286747	ENSSSCG00000004485	CD109
1	92286841	92342786	ENSSSCG00000004486	SLC17A5
1	92447164	92483236	ENSSSCG00000004487	MTO1
1	92421005	92488565	ENSSSCG00000004489
1	94295637	94663029	ENSSSCG00000004490	SETBP1
1	95255632	95320607	ENSSSCG00000004491	SLC14A2
1	95354805	95381492	ENSSSCG00000004492	SLC14A1
1	95475447	95492709	ENSSSCG00000004493	SIGLEC15
1	95625800	95750875	ENSSSCG00000004499	ATP5F1A
1	95951414	96066949	ENSSSCG00000004502	RNF165
1	96079709	96276992	ENSSSCG00000004503	LOXHD1
1	97415716	97511358	ENSSSCG00000004505	SMAD2
1	98133342	98456433	ENSSSCG00000004506	CTIF
1	98510229	98542382	ENSSSCG00000004507	SMAD7
1	98638339	99024642	ENSSSCG00000004508	DYM
1	99081938	99110876	ENSSSCG00000004509	LIPG
1	99280800	99332381	ENSSSCG00000004510	ACAA2
1	99417231	99809899	ENSSSCG00000004511
1	99848184	99917328	ENSSSCG00000004516	MBD1
1	99934497	99940130	ENSSSCG00000004517	CXXC1
1	99976485	99993462	ENSSSCG00000004518	SKA1
1	100107935	100291585	ENSSSCG00000004520	MAPK4
1	100340048	100512463	ENSSSCG00000004521	MRO
1	100419427	100476761	ENSSSCG00000004522	ME2
1	100514791	100628029	ENSSSCG00000004524	SMAD4
1	103683065	103752427	ENSSSCG00000004528	MBD2
1	103794071	103824646	ENSSSCG00000004529	POLI
1	103834852	103859513	ENSSSCG00000004530	STARD6
1	104424001	104474489	ENSSSCG00000004534	CCDC68
1	104719137	105079919	ENSSSCG00000004535	TCF4
1	106036029	106411724	ENSSSCG00000004538	WDR7
1	106751173	106799607	ENSSSCG00000004540	ONECUT2
1	106854002	106898418	ENSSSCG00000004541	FECH
1	106911277	106933118	ENSSSCG00000004542	NARS1
1	106970640	107001564	ENSSSCG00000004543	MTFMT
1	106970656	107036347	ENSSSCG00000004544	SPG21
1	107094123	107139235	ENSSSCG00000004545	ANKDD1A
1	107186288	107219320	ENSSSCG00000004547
1	107218657	107227171	ENSSSCG00000004548	PIF1
1	107259351	107296526	ENSSSCG00000004549	RBPMS2
1	107325190	107341469	ENSSSCG00000004550	OAZ2
1	107340541	107583273	ENSSSCG00000004551	ZNF609
1	107690065	107884045	ENSSSCG00000004558	CSNK1G1
1	108205580	108403885	ENSSSCG00000004561	HERC1
1	108649271	108710651	ENSSSCG00000004565	CA12
1	108909690	108924511	ENSSSCG00000004569	LACTB
1	108986981	109019440	ENSSSCG00000004570	TPM1
1	109918697	109923168	ENSSSCG00000004573
1	110719190	111477703	ENSSSCG00000004576	RORA
1	111489760	111561910	ENSSSCG00000004577	ICE2
1	111588306	111635064	ENSSSCG00000004578	ANXA2
1	112343559	112370404	ENSSSCG00000004582	BNIP2
1	112344223	112399541	ENSSSCG00000004583
1	112422879	112540983	ENSSSCG00000004584	GCNT3
1	112548263	112620747	ENSSSCG00000004586	FAM81A
1	112677810	112901999	ENSSSCG00000004587	MYO1E
1	112907047	112942219	ENSSSCG00000004588	CCNB2
1	112961412	113059543	ENSSSCG00000004589	RNF111
1	113084864	113136625	ENSSSCG00000004592	SLTM
1	113289197	113413569	ENSSSCG00000004595	ADAM10
1	113433679	113604306	ENSSSCG00000004596	LIPC
1	113765680	113848685	ENSSSCG00000004597	AQP9
1	114287626	114386473	ENSSSCG00000004598
1	114682295	115056366	ENSSSCG00000004600	TCF12
1	115471922	115553524	ENSSSCG00000004601	MNS1
1	115526738	115734194	ENSSSCG00000004602	TEX9
1	115734344	115871086	ENSSSCG00000004603	RFX7
1	116292642	116322415	ENSSSCG00000004607	PYGO1
1	116332319	116431667	ENSSSCG00000004608	DNAAF4
1	116425654	116522390	ENSSSCG00000004610	CCPG1
1	116533024	116605199	ENSSSCG00000004612	RAB27A
1	117166283	117764668	ENSSSCG00000004614	UNC13C
1	117946040	118160256	ENSSSCG00000004615	WDR72
1	118913785	118954614	ENSSSCG00000004616	ONECUT1
1	119020990	119124468	ENSSSCG00000004617	FAM214A
1	119134313	119394725	ENSSSCG00000004620	MYO5A
1	119407343	119536440	ENSSSCG00000004621	MYO5C
1	119484397	119589868	ENSSSCG00000004622	GNB5
1	119597088	119599685	ENSSSCG00000004623
1	119725029	119771312	ENSSSCG00000004624	MAPK6
1	119805039	119897073	ENSSSCG00000004625	LEO1
1	119862244	119948883	ENSSSCG00000004626	TMOD3
1	119956588	120009364	ENSSSCG00000004628	TMOD2
1	120026525	120043146	ENSSSCG00000004629	LYSMD2
1	120045309	120138175	ENSSSCG00000004630	SCG3
1	120322432	120399041	ENSSSCG00000004632	GLDN
1	120807328	120946052	ENSSSCG00000004634	AP4E1
1	121066674	121134891	ENSSSCG00000004635	SPPL2A
1	121146115	121250224	ENSSSCG00000004636	TRPM7
1	121273062	121307107	ENSSSCG00000004638	USP50
1	121306030	121376099	ENSSSCG00000004639	USP8
1	121526295	121579121	ENSSSCG00000004643	SLC27A2
1	121505742	121525255	ENSSSCG00000004644	HDC
1	121413506	121489806	ENSSSCG00000004645	GABPB1
1	121644376	121915549	ENSSSCG00000004646	ATP8B4
1	122118951	122139272	ENSSSCG00000004647	DTWD1
1	122139442	122396108	ENSSSCG00000004648	FAM227B
1	122215878	122542224	ENSSSCG00000004651	GALK2
1	122542411	122578858	ENSSSCG00000004652	COPS2
1	122633736	122688604	ENSSSCG00000004653	SECISBP2L
1	122725903	122979848	ENSSSCG00000004657	CEP152
1	123102009	123359649	ENSSSCG00000004658	FBN1
1	123481369	123571630	ENSSSCG00000004659	SLC12A1
1	123582433	123638239	ENSSSCG00000004661	MYEF2
1	123635039	123656737	ENSSSCG00000004662	SLC24A5
1	123987530	124307241	ENSSSCG00000004663	SEMA6D
1	126237032	126268102	ENSSSCG00000004668	SLC30A4
1	126304056	126310749	ENSSSCG00000004670	C15orf48
1	126313401	126335391	ENSSSCG00000004671	SPATA5L1
1	126361945	126380872	ENSSSCG00000004672	GATM
1	126472525	126511365	ENSSSCG00000004673	SLC28A2
1	126549747	126570659	ENSSSCG00000004674	SHF
1	126572492	126620118	ENSSSCG00000004675	DUOX1
1	126572533	126652463	ENSSSCG00000004676	DUOXA2
1	126620477	126641419	ENSSSCG00000004678	DUOX2
1	126890892	126998059	ENSSSCG00000004684	SPG11
1	126997199	127019148	ENSSSCG00000004691	EIF3J
1	127317728	127650666	ENSSSCG00000004694	FRMD5
1	127652887	127741354	ENSSSCG00000004695	WDR76
1	127760374	127764787	ENSSSCG00000004698	SERINC4
1	127785772	127814196	ENSSSCG00000004700	PDIA3
1	127814343	127829436	ENSSSCG00000004701	CATSPER2
1	127821905	127852339	ENSSSCG00000004702	STRC
1	127852537	127858972	ENSSSCG00000004703
1	127865562	127915451	ENSSSCG00000004704	PPIP5K1
1	127916644	127936955	ENSSSCG00000004705	MAP1A
1	128017291	128083946	ENSSSCG00000004708	TUBGCP4
1	128084050	128094617	ENSSSCG00000004709	ZSCAN29
1	128089500	128125967	ENSSSCG00000004710	ADAL
1	128159562	128184495	ENSSSCG00000004712	TGM7
1	128191630	128217664	ENSSSCG00000004713	TGM5
1	128231997	128253031	ENSSSCG00000004714	EPB42
1	128269596	128306056	ENSSSCG00000004716	TMEM62
1	128319310	128474330	ENSSSCG00000004717	UBR1
1	128489687	128635527	ENSSSCG00000004718	TTBK2
1	128641430	128655554	ENSSSCG00000004719	CDAN1
1	128893970	128957326	ENSSSCG00000004725	ZNF106
1	128839223	128847466	ENSSSCG00000004726	LRRC57
1	128960121	129013547	ENSSSCG00000004728	CAPN3
1	129021123	129098302	ENSSSCG00000004729
1	129098388	129142161	ENSSSCG00000004730	TMEM87A
1	129144344	129198764	ENSSSCG00000004731	VPS39
1	129247024	129272496	ENSSSCG00000004733	PLA2G4D
1	129463674	129511568	ENSSSCG00000004736	SPTBN5
1	129514341	129533398	ENSSSCG00000004737	PLA2G4B
1	129533534	129588095	ENSSSCG00000004738	MAPKBP1
1	129594794	129697408	ENSSSCG00000004739	MGA
1	129886800	129942982	ENSSSCG00000004747	RTF1
1	129968502	130009391	ENSSSCG00000004748	NDUFAF1
1	130036480	130047043	ENSSSCG00000004750	OIP5
1	130073919	130112753	ENSSSCG00000004751	CHP1
1	130112845	130153480	ENSSSCG00000004752	EXD1
1	130201718	130342840	ENSSSCG00000004753	INO80
1	130376720	130386713	ENSSSCG00000004755	DLL4
1	130409122	130420450	ENSSSCG00000004757	VPS18
1	130439220	130445661	ENSSSCG00000004758	RHOV
1	130458909	130473783	ENSSSCG00000004759	SPINT1
1	130485346	130509559	ENSSSCG00000004760
1	130516831	130615726	ENSSSCG00000004765	RMDN3
1	130586647	130640136	ENSSSCG00000004766	RAD51
1	130849835	130878321	ENSSSCG00000004772	BAHD1
1	130893983	130940350	ENSSSCG00000004774	IVD
1	130936455	130952061	ENSSSCG00000004776	DISP2
1	131005408	131028690	ENSSSCG00000004779	PLCB2
1	131039313	131076631	ENSSSCG00000004781	PAK6
1	131075058	131143805	ENSSSCG00000004782
1	131355327	131494963	ENSSSCG00000004787	GPR176
1	131728781	131746115	ENSSSCG00000004789	THBS1
1	132702541	132786532	ENSSSCG00000004791	RASGRP1
1	132789271	132819226	ENSSSCG00000004792	FAM98B
1	133285928	133302041	ENSSSCG00000004794	TMCO5A
1	134013820	134223012	ENSSSCG00000004795	MEIS2
1	136121110	136130061	ENSSSCG00000004799	ZNF770
1	136121111	136233825	ENSSSCG00000004802	AQR
1	136497503	136523443	ENSSSCG00000004806
1	136525943	136593583	ENSSSCG00000004807	SCG5
1	137308438	137380864	ENSSSCG00000004811
1	137874491	137997131	ENSSSCG00000004813	TTC23
1	137998554	138203466	ENSSSCG00000004814	LRRC28
1	139030642	139136874	ENSSSCG00000004819	CERS3
1	139168778	139191145	ENSSSCG00000004820	LINS1
1	139191569	139240185	ENSSSCG00000004821	ASB7
1	139451049	139491513	ENSSSCG00000004822	ALDH1A3
1	139494120	139624605	ENSSSCG00000004823	LRRK1
1	139730721	139804583	ENSSSCG00000004825	CHSY1
1	139828791	139836914	ENSSSCG00000004826	SELENOS
1	140486103	140567893	ENSSSCG00000004827	GABRA5
6	147775042	148305330	ENSSSCG00000004829	CACHD1
1	141494883	141667339	ENSSSCG00000004830
1	141869978	141887987	ENSSSCG00000004831
1	141887168	141997241	ENSSSCG00000004832	UBE3A
1	142412565	142414240	ENSSSCG00000004834	NDN
1	142448689	142454697	ENSSSCG00000004835	MAGEL2
1	142496735	142500982	ENSSSCG00000004836	MKRN3
1	142803698	142937788	ENSSSCG00000004839
1	143109218	143419957	ENSSSCG00000004840	OTUD7A
1	143709864	143855984	ENSSSCG00000004843	TRPM1
1	143867853	143917876	ENSSSCG00000004844	MTMR10
1	143913550	143961664	ENSSSCG00000004845	FAN1
1	143972596	143994041	ENSSSCG00000004847	MPHOSPH10
1	144071859	144315154	ENSSSCG00000004849	APBA2
1	144316121	144788091	ENSSSCG00000004850	FAM189A1
1	144930368	145195836	ENSSSCG00000004854	TJP1
1	145911045	146017701	ENSSSCG00000004856	NFATC1
1	146022975	146221770	ENSSSCG00000004857	ATP9B
1	147984481	148090708	ENSSSCG00000004859	ZNF516
1	148902346	148984832	ENSSSCG00000004861	TSHZ1
1	149521510	149562528	ENSSSCG00000004869	CNDP1
1	149565339	149584292	ENSSSCG00000004870	CNDP2
1	149856489	149896536	ENSSSCG00000004873	FBXO15
1	149687138	149721455	ENSSSCG00000004874	C18orf63
1	149737571	149783623	ENSSSCG00000004875	CYB5A
1	153988050	154031120	ENSSSCG00000004884	TMX3
1	155669136	155758548	ENSSSCG00000004885	CDH19
1	156295431	156435823	ENSSSCG00000004886	CDH7
1	157820645	157836904	ENSSSCG00000004888	SERPINB8
1	157841510	157866913	ENSSSCG00000004889	SERPINB10
1	157872212	157886753	ENSSSCG00000004890	SERPINB2
1	157953870	157998842	ENSSSCG00000004891	SERPINB7
1	158233051	158270679	ENSSSCG00000004893	VPS4B
1	158167643	158195796	ENSSSCG00000004894	SERPINB5
1	158642813	158862706	ENSSSCG00000004896	PHLPP1
1	158962511	159022072	ENSSSCG00000004897	ZCCHC2
1	159128038	159187481	ENSSSCG00000004898	TNFRSF11A
1	159207616	159317641	ENSSSCG00000004899	RELCH
1	159317734	159417333	ENSSSCG00000004901	PIGN
1	159530623	159601981	ENSSSCG00000004902	RNF152
1	159817557	160024988	ENSSSCG00000004903	CDH20
1	161321273	161556537	ENSSSCG00000004907	CCBE1
1	161607139	161631650	ENSSSCG00000004908	LMAN1
1	161634934	161675730	ENSSSCG00000004909	CPLX4
1	161791175	161864582	ENSSSCG00000004911
1	161754863	161769526	ENSSSCG00000004912	SEC11C
1	162076951	162144880	ENSSSCG00000004917	MALT1
1	162144471	162367879	ENSSSCG00000004918	ALPK2
1	162364055	162737492	ENSSSCG00000004919	NEDD4L
1	162933131	163063032	ENSSSCG00000004921	ATP8B1
1	163081180	163089488	ENSSSCG00000004923	SLC51B
1	163156924	163170228	ENSSSCG00000004926	PDCD7
1	163173890	163222042	ENSSSCG00000004927	CLPX
1	163237100	163271164	ENSSSCG00000004928	CILP
1	163292783	163320022	ENSSSCG00000004929	PARP16
1	163348790	163436063	ENSSSCG00000004931	IGDCC4
1	163446899	163517417	ENSSSCG00000004934	DPP8
1	163525934	163588798	ENSSSCG00000004935	HACD3
1	163567737	163603184	ENSSSCG00000004936	INTS14
1	163630366	163658628	ENSSSCG00000004937	SLC24A1
1	163659936	163790196	ENSSSCG00000004938	DENND4A
1	163894278	164275404	ENSSSCG00000004939	MEGF11
1	164310448	164353537	ENSSSCG00000004941	DIS3L
1	164350703	164369225	ENSSSCG00000004942	TIPIN
1	164381845	164471226	ENSSSCG00000004943	MAP2K1
1	164471992	164481534	ENSSSCG00000004945	RPL4
1	164481785	164527256	ENSSSCG00000004946	ZWILCH
1	164657086	164735083	ENSSSCG00000004948	SMAD6
1	165127994	165436771	ENSSSCG00000004951	AAGAB
1	164998083	165124454	ENSSSCG00000004952	SMAD3
1	165436814	165441736	ENSSSCG00000004954	C15orf61
1	165458258	165740319	ENSSSCG00000004955	MAP2K5
1	165853126	166087240	ENSSSCG00000004958	PIAS1
1	166173135	166310972	ENSSSCG00000004961	ITGA11
1	166465953	166608367	ENSSSCG00000004962	CORO2B
1	166664251	166701227	ENSSSCG00000004963
1	167154627	167234807	ENSSSCG00000004968	PAQR5
1	167240013	167282158	ENSSSCG00000004969	KIF23
1	168350557	168530087	ENSSSCG00000004973	UACA
1	168544421	168736644	ENSSSCG00000004976	LRRC49
1	169373888	169596636	ENSSSCG00000004979	MYO9A
1	168751423	169323977	ENSSSCG00000004980	THSD4
1	169777595	169870892	ENSSSCG00000004983
1	169676156	169701511	ENSSSCG00000004985	GEMIN2
1	169877192	169915602	ENSSSCG00000004989	FBXO33
1	171906198	172177950	ENSSSCG00000004990	LRFN5
1	175164027	175198100	ENSSSCG00000004996	KLHL28
1	175399406	175448276	ENSSSCG00000004999	MIS18BP1
1	175334047	175445650	ENSSSCG00000005000	FANCM
1	176770047	177593677	ENSSSCG00000005002	MDGA2
1	179462234	179475334	ENSSSCG00000005004	LRR1
1	179476639	179479148	ENSSSCG00000005006	RPL36AL
1	179482207	179529896	ENSSSCG00000005008	DNAAF2
1	179604921	179727608	ENSSSCG00000005009	KLHDC2
1	179697615	179717844	ENSSSCG00000005012	ARF6
1	179907590	180015220	ENSSSCG00000005015	SOS2
1	179907857	180069146	ENSSSCG00000005016	L2HGDH
1	180299469	180405585	ENSSSCG00000005020	ATL1
1	180395544	180434384	ENSSSCG00000005021	SAV1
1	180479588	180621895	ENSSSCG00000005022	NIN
1	180635727	180661065	ENSSSCG00000005023	ABHD12B
1	180620314	180719979	ENSSSCG00000005024	PYGL
1	180723287	180830243	ENSSSCG00000005025	TRIM9
1	181175350	181416806	ENSSSCG00000005027	FRMD6
1	181699112	181772750	ENSSSCG00000005030	NID2
1	182202767	182261517	ENSSSCG00000005036	GPR137C
1	182265261	182318195	ENSSSCG00000005037	ERO1A
1	182328521	182354958	ENSSSCG00000005038	PSMC6
1	182357607	182407782	ENSSSCG00000005039	STYX
1	182407215	182423443	ENSSSCG00000005040	GNPNAT1
1	182519681	182606869	ENSSSCG00000005041	FERMT2
1	182667406	182754208	ENSSSCG00000005043	DDHD1
1	183416134	183792417	ENSSSCG00000005045	BMP4
1	183792673	183809174	ENSSSCG00000005047	CDKN3
1	184300291	184378959	ENSSSCG00000005052	WDHD1
1	184401342	184416961	ENSSSCG00000005054	MAPK1IP1L
1	184499914	184550020	ENSSSCG00000005056	DLGAP5
1	184599599	184689940	ENSSSCG00000005057	FBXO34
1	184686142	184743753	ENSSSCG00000005058	ATG14
1	184744870	184791550	ENSSSCG00000005059	TBPL2
1	184881550	185152975	ENSSSCG00000005060	KTN1
1	185821518	185884921	ENSSSCG00000005062	TMEM260
1	186430227	186461319	ENSSSCG00000005065	AP5M1
1	186377455	186430108	ENSSSCG00000005066	EXOC5
1	186596704	186633082	ENSSSCG00000005067	CCDC198
1	186688555	186952108	ENSSSCG00000005068	SLC35F4
1	187103809	187259015	ENSSSCG00000005071	ARMH4
1	187343507	187372215	ENSSSCG00000005072	PSMA3
1	187385332	187452540	ENSSSCG00000005073	ARID4A
1	187475007	187642492	ENSSSCG00000005076	KIAA0586
1	188335384	188511096	ENSSSCG00000005078	DAAM1
1	188966637	189081736	ENSSSCG00000005081	LRRC9
1	189110458	189151876	ENSSSCG00000005082	PCNX4
1	189151128	189170534	ENSSSCG00000005083	DHRS7
1	189170585	189291350	ENSSSCG00000005084	PPM1A
1	189670390	189682783	ENSSSCG00000005089	SIX4
1	189690354	189910589	ENSSSCG00000005090	MNAT1
1	189923306	189991442	ENSSSCG00000005092	SLC38A6
1	190205678	190439433	ENSSSCG00000005095
1	190625181	190674850	ENSSSCG00000005096	HIF1A
1	190677904	190724618	ENSSSCG00000005097	SNAPC1
1	190874964	191026661	ENSSSCG00000005098	SYT16
1	191200632	191225036	ENSSSCG00000005102	AEN
1	191263447	191284968	ENSSSCG00000005103
1	191535300	191925353	ENSSSCG00000005106	NTRK3
1	193722164	193906565	ENSSSCG00000005109	ESR2
1	193911965	194264354	ENSSSCG00000005110	SYNE2
1	194439820	194475926	ENSSSCG00000005112	WDR89
1	194731450	194743113	ENSSSCG00000005116	GPHB5
1	195879933	195887861	ENSSSCG00000005121
1	195937394	196051957	ENSSSCG00000005122	TEK
1	196086072	196173880	ENSSSCG00000005124	IFT74
1	196129905	196142701	ENSSSCG00000005125	LRRC19
1	196176256	196274058	ENSSSCG00000005126	PLAA
1	198964132	199136545	ENSSSCG00000005130	ELAVL2
1	200406764	200414334	ENSSSCG00000005131	DMRTA1
1	200774496	200798854	ENSSSCG00000005134	P14ARF
1	200882955	200934639	ENSSSCG00000005135
1	201221665	201227047	ENSSSCG00000005136	IFNE
1	201886380	201910722	ENSSSCG00000005164	HACD4
1	202317453	202607061	ENSSSCG00000005166	MLLT3
1	203059588	203333792	ENSSSCG00000005167	SLC24A2
1	203720279	203771126	ENSSSCG00000005173	HAUS6
1	203772759	203774577	ENSSSCG00000005174	RRAGA
1	205081227	205285343	ENSSSCG00000005177	SH3GL2
1	205370499	205697768	ENSSSCG00000005178	CNTLN
1	205924881	206372152	ENSSSCG00000005180	BNC2
1	206791661	207143553	ENSSSCG00000005182	CCDC171
1	207347010	207495965	ENSSSCG00000005186	TTC39B
1	208175194	208421643	ENSSSCG00000005190	NFIB
1	209181465	209349295	ENSSSCG00000005191	MPDZ
1	213482964	214009895	ENSSSCG00000005194	PTPRD
1	215071334	215507800	ENSSSCG00000005198	KDM4C
1	215608849	215715061	ENSSSCG00000005199	GLDC
1	215730222	215807628	ENSSSCG00000005201	UHRF2
1	215899435	215941840	ENSSSCG00000005203	IL33
1	215807795	216112209	ENSSSCG00000005204	RANBP6
1	216115646	216226156	ENSSSCG00000005205	KIAA2026
1	216232563	216245389	ENSSSCG00000005206	MLANA
1	216312627	216396325	ENSSSCG00000005207	ERMP1
1	216318901	216494793	ENSSSCG00000005208	RIC1
1	216660047	216792724	ENSSSCG00000005211	CD274
1	216792787	216823479	ENSSSCG00000005214	INSL6
1	216848686	217002148	ENSSSCG00000005215	JAK2
1	217142966	217204965	ENSSSCG00000005217	RCL1
1	217241538	217287963	ENSSSCG00000005219	CDC37L1
1	217300959	217352573	ENSSSCG00000005221	SPATA6L
1	217366499	217441674	ENSSSCG00000005222	SLC1A1
1	217629331	218117267	ENSSSCG00000005224	GLIS3
1	218340446	218647389	ENSSSCG00000005225	RFX3
1	218994185	219038522	ENSSSCG00000005227	PUM3
1	219099625	219112905	ENSSSCG00000005228	KCNV2
1	219173504	219210343	ENSSSCG00000005229	VLDLR
1	219573535	219815421	ENSSSCG00000005232	SMARCA2
1	220745492	220757313	ENSSSCG00000005233	DMRT2
1	221015046	221218575	ENSSSCG00000005235	KANK1
1	220841487	220953442	ENSSSCG00000005236	DMRT1
1	221256009	221491953	ENSSSCG00000005240	DOCK8
1	221521302	221585155	ENSSSCG00000005241
1	221634524	221836483	ENSSSCG00000005243	PGM5
1	222474639	222612989	ENSSSCG00000005247
1	222658350	222725160	ENSSSCG00000005249	FAM189A2
1	222758508	222990335	ENSSSCG00000005250	APBA1
1	223836213	224680190	ENSSSCG00000005257	TRPM3
1	225714021	226110917	ENSSSCG00000005266	TMC1
1	226414307	226432287	ENSSSCG00000005267	ANXA1
1	227574647	227772693	ENSSSCG00000005268	RORB
1	227811204	227963110	ENSSSCG00000005269	TRPM6
1	228054920	228092358	ENSSSCG00000005271	CARNMT1
1	228103750	228141890	ENSSSCG00000005272	NMRK1
1	228142041	228197035	ENSSSCG00000005273	OSTF1
1	229660101	229666407	ENSSSCG00000005278
1	229956229	229957449	ENSSSCG00000005279
1	230069337	230331200	ENSSSCG00000005282	VPS13A
1	230341942	230546120	ENSSSCG00000005284	GNA14
1	231142625	231172363	ENSSSCG00000005287	PSAT1
1	232355959	232504763	ENSSSCG00000005288	TLE4
1	234277843	234370593	ENSSSCG00000005291	TLE1
1	235757797	235783051	ENSSSCG00000005296	PHF24
1	235790289	235799385	ENSSSCG00000005297	DNAJB5
1	235844951	235849058	ENSSSCG00000005298	C9orf131
1	235796446	235876321	ENSSSCG00000005300	VCP
1	235895621	235907110	ENSSSCG00000005301	FAM214B
1	235871072	235888000	ENSSSCG00000005303	PIGO
1	235918736	236158244	ENSSSCG00000005305	UNC13B
1	236196872	236256103	ENSSSCG00000005307
1	236265973	236322958	ENSSSCG00000005308	RUSC2
1	236322897	236324981	ENSSSCG00000005309	FAM166B
1	236345913	236373054	ENSSSCG00000005311
1	236377802	236387667	ENSSSCG00000005314	ARHGEF39
1	236402247	236410471	ENSSSCG00000005316	TPM2
1	236416044	236450922	ENSSSCG00000005317	TLN1
1	236455240	236468210	ENSSSCG00000005319	GBA2
1	236468320	236477705	ENSSSCG00000005320	RGP1
1	236508998	236529154	ENSSSCG00000005322	NPR2
1	236539261	236548116	ENSSSCG00000005324	FAM221B
1	236551162	236694000	ENSSSCG00000005325	TMEM8B
1	236821398	236898279	ENSSSCG00000005338	RECK
1	236948636	236950402	ENSSSCG00000005340	CCIN
1	237317170	237440387	ENSSSCG00000005344	MELK
1	237820401	238069534	ENSSSCG00000005346	ZCCHC7
1	238139789	238153071	ENSSSCG00000005349	GRHPR
1	238232867	238308625	ENSSSCG00000005350	FBXO10
1	238371336	238511716	ENSSSCG00000005352	FRMPD1
1	238516058	238541706	ENSSSCG00000005354	TRMT10B
1	238681193	238826429	ENSSSCG00000005358
1	239120612	239136370	ENSSSCG00000005360	IGFBPL1
1	239110018	239114728	ENSSSCG00000005361	ALDH1B1
1	239374934	239543585	ENSSSCG00000005366	NCBP1
1	239466852	239492886	ENSSSCG00000005367	TSTD2
1	239532246	239568649	ENSSSCG00000005368	XPA
1	239768176	239842595	ENSSSCG00000005371	TRMO
1	239842063	239919984	ENSSSCG00000005373	NANS
1	239947301	240000918	ENSSSCG00000005375	CORO2A
1	240002169	240049827	ENSSSCG00000005376	TBC1D2
1	240522837	240584918	ENSSSCG00000005378	ANKS6
1	240595393	240640588	ENSSSCG00000005379	GALNT12
1	240653017	240829188	ENSSSCG00000005380	COL15A1
1	240859270	240918528	ENSSSCG00000005382	TGFBR1
1	241569905	241611734	ENSSSCG00000005385	NR4A3
1	241657506	241765783	ENSSSCG00000005386	STX17
1	241897764	242084207	ENSSSCG00000005388	INVS
1	242169160	242309878	ENSSSCG00000005391	MSANTD3-TMEFF1
1	242682820	243023018	ENSSSCG00000005393	PLPPR1
1	243030484	243039581	ENSSSCG00000005398
1	243259493	243415590	ENSSSCG00000005400	GRIN3A
1	245410146	245484780	ENSSSCG00000005403	SMC2
1	245941889	245943252	ENSSSCG00000005413
1	246062050	246062991	ENSSSCG00000005419
1	246078554	246079492	ENSSSCG00000005420
1	246144277	246278492	ENSSSCG00000005423	ABCA1
1	246104930	246140398	ENSSSCG00000005424	NIPSNAP3A
1	246548497	246760515	ENSSSCG00000005425	SLC44A1
1	246768150	246916650	ENSSSCG00000005426	FSD1L
1	248448265	248492860	ENSSSCG00000005436	RAD23B
1	249875987	249889280	ENSSSCG00000005438	ACTL7B
1	249898713	249905374	ENSSSCG00000005440
1	249905472	249981641	ENSSSCG00000005441	ELP1
1	250004270	250182521	ENSSSCG00000005444	TMEM245
1	250226594	250368846	ENSSSCG00000005446	EPB41L4B
1	250418132	250583281	ENSSSCG00000005449	PTPN3
1	251210987	251218124	ENSSSCG00000005452	C9orf152
1	251307083	251340851	ENSSSCG00000005454	TXNDC8
1	251368830	251571415	ENSSSCG00000005455	SVEP1
1	251650710	251756608	ENSSSCG00000005456	MUSK
1	251811584	251979159	ENSSSCG00000005457	LPAR1
1	252218819	252324923	ENSSSCG00000005459	ECPAS
1	252426380	252447095	ENSSSCG00000005460	DNAJC25
1	252466430	252559130	ENSSSCG00000005463	SHOC1
1	252754818	252956341	ENSSSCG00000005465	SUSD1
1	252986719	253093050	ENSSSCG00000005466	PTBP3
1	253124471	253195041	ENSSSCG00000005467	HSDL2
1	253202368	253351477	ENSSSCG00000005469	KIAA1958
1	253794589	253868103	ENSSSCG00000005477	FKBP15
1	254036305	254057014	ENSSSCG00000005479	C9orf43
1	254067492	254211805	ENSSSCG00000005480	RGS3
1	254477864	254672964	ENSSSCG00000005484	ZNF618
1	254683885	254703225	ENSSSCG00000005485	AMBP
1	254769519	254923823	ENSSSCG00000005487	COL27A1
1	255009768	255095223	ENSSSCG00000005490	WHRN
1	255532449	255630377	ENSSSCG00000005494	TNC
1	256544928	256780779	ENSSSCG00000005498	PAPPA
1	256825486	257740977	ENSSSCG00000005502	ASTN2
1	258044610	258059004	ENSSSCG00000005503	TLR4
1	259350367	259544576	ENSSSCG00000005504	BRINP1
1	260661402	260756867	ENSSSCG00000005506	MEGF9
1	260846562	260868681	ENSSSCG00000005507	PSMD5
1	260899450	260920111	ENSSSCG00000005510	PHF19
1	260949111	260973709	ENSSSCG00000005511	TRAF1
1	260995662	261133483	ENSSSCG00000005512	C5
1	261511304	261587968	ENSSSCG00000005518
1	261659660	261859830	ENSSSCG00000005524	DAB2IP
1	262237049	262258284	ENSSSCG00000005528	NDUFA8
1	262258153	262295132	ENSSSCG00000005529
1	262295317	262322530	ENSSSCG00000005530	LHX6
1	262353032	262418243	ENSSSCG00000005532	MRRF
1	262456155	262483035	ENSSSCG00000005533	PTGS1
1	263772168	263822104	ENSSSCG00000005575	RC3H2
1	263823857	263846856	ENSSSCG00000005576	ZBTB6
1	263726194	263727156	ENSSSCG00000005578	OR5C1
1	264045657	264195884	ENSSSCG00000005582	STRBP
1	264276572	264301725	ENSSSCG00000005584	CRB2
1	264300343	264824193	ENSSSCG00000005585	DENND1A
1	264900591	264920913	ENSSSCG00000005586	LHX2
1	265077588	265176903	ENSSSCG00000005587	NEK6
1	265284493	265311417	ENSSSCG00000005588	NR5A1
1	265322015	265570887	ENSSSCG00000005589	NR6A1
1	265172247	265235400	ENSSSCG00000005590	PSMB7
1	265261797	265275248	ENSSSCG00000005591	ADGRD2
1	265577114	265604502	ENSSSCG00000005593	OLFML2A
1	265633677	265637267	ENSSSCG00000005594	WDR38
1	265652128	265705895	ENSSSCG00000005597	GOLGA1
1	265710770	265867067	ENSSSCG00000005598	SCAI
1	265905210	265929061	ENSSSCG00000005599	RABEPK
1	265870477	265898124	ENSSSCG00000005600	PPP6C
1	265930045	265934904	ENSSSCG00000005601	HSPA5
1	265947326	266028558	ENSSSCG00000005602	GAPVD1
1	266382640	266610646	ENSSSCG00000005604	PBX3
1	267480750	267770442	ENSSSCG00000005607	RALGPS1
1	267639636	267672923	ENSSSCG00000005608	ANGPTL2
1	267771636	267923392	ENSSSCG00000005609	GARNL3
1	267925193	267937038	ENSSSCG00000005610	SLC2A8
1	267942101	267966192	ENSSSCG00000005611	ZNF79
1	267964928	268008825	ENSSSCG00000005613	LRSAM1
1	268010297	268065930	ENSSSCG00000005614	NIBAN2
1	268215993	268233171	ENSSSCG00000005616	TTC16
1	268116118	268213921	ENSSSCG00000005617	STXBP1
1	268233110	268237459	ENSSSCG00000005619	TOR2A
1	268237679	268270361	ENSSSCG00000005620	SH2D3C
1	268275891	268281057	ENSSSCG00000005621	CDK9
1	268371569	268384777	ENSSSCG00000005623
1	268306120	268343827	ENSSSCG00000005625	ENG
1	268287729	268309411	ENSSSCG00000005626	FPGS
1	268355032	268365598	ENSSSCG00000005627	AK1
1	268391854	268402407	ENSSSCG00000005628	ST6GALNAC4
1	268408032	268421829	ENSSSCG00000005629	PIP5KL1
1	268427704	268465789	ENSSSCG00000005631	FAM102A
1	268531752	268576996	ENSSSCG00000005636	SLC25A25
1	268617087	268642058	ENSSSCG00000005640	CIZ1
1	268653039	268702223	ENSSSCG00000005641	DNM1
1	268702822	268721176	ENSSSCG00000005643
1	268746329	268757494	ENSSSCG00000005645	TRUB2
1	268756722	268768343	ENSSSCG00000005646	COQ4
1	268756680	268788791	ENSSSCG00000005648	SLC27A4
1	268798462	268815166	ENSSSCG00000005649	URM1
1	268830049	268847230	ENSSSCG00000005650	CERCAM
1	268856768	268893387	ENSSSCG00000005651	ODF2
1	268894276	268922742	ENSSSCG00000005652	GLE1
1	268936025	269002261	ENSSSCG00000005654	SPTAN1
1	268991410	269030458	ENSSSCG00000005655	DYNC2I2
1	269050444	269064447	ENSSSCG00000005656
1	269070512	269081334	ENSSSCG00000005657	PKN3
1	269081270	269121888	ENSSSCG00000005659	ZER1
1	269134160	269152285	ENSSSCG00000005660	TBC1D13
1	269154090	269157788	ENSSSCG00000005661	ENDOG
1	269157176	269167196	ENSSSCG00000005662	SPOUT1
1	269172627	269209478	ENSSSCG00000005663
1	269209671	269238526	ENSSSCG00000005664	LRRC8A
1	269209679	269266894	ENSSSCG00000005665	PHYHD1
1	269259519	269313650	ENSSSCG00000005667	NUP188
1	269312801	269332344	ENSSSCG00000005668	SH3GLB2
1	269334834	269363937	ENSSSCG00000005669	MIGA2
1	269386650	269401331	ENSSSCG00000005671	CRAT
1	269401789	269431463	ENSSSCG00000005672	PTPA
1	269454099	269455310	ENSSSCG00000005673	IER5L
1	269819750	269828828	ENSSSCG00000005678	NTMT1
1	269828984	269834271	ENSSSCG00000005679	ASB6
1	269853399	269902637	ENSSSCG00000005680	PRRX2
1	269911789	269924462	ENSSSCG00000005688	PTGES
1	270042369	270180188	ENSSSCG00000005689	FNBP1
1	270364033	270523287	ENSSSCG00000005699	HMCN2
1	270531589	270586361	ENSSSCG00000005701	ASS1
1	270652398	270705033	ENSSSCG00000005702	FUBP3
1	270723880	270739468	ENSSSCG00000005703	PRDM12
1	270748537	270758130	ENSSSCG00000005704	EXOSC2
1	270761668	270906711	ENSSSCG00000005706	ABL1
1	270918249	270956350	ENSSSCG00000005707	FIBCD1
1	271004433	271071227	ENSSSCG00000005710	LAMC3
1	271103833	271210290	ENSSSCG00000005711	NUP214
1	271241205	271284585	ENSSSCG00000005713	PLPP7
1	271494248	271600879	ENSSSCG00000005719	RAPGEF1
1	271724910	271928367	ENSSSCG00000005720	MED27
1	272011948	272077018	ENSSSCG00000005723	NTNG2
1	272095358	272170750	ENSSSCG00000005724	SETX
1	272180406	272212483	ENSSSCG00000005725
1	272217072	272363722	ENSSSCG00000005727	CFAP77
1	272383595	272454198	ENSSSCG00000005729	DDX31
1	272373571	272381441	ENSSSCG00000005730	BARHL1
1	272454503	272479954	ENSSSCG00000005731	GTF3C4
1	272776840	272824185	ENSSSCG00000005738
1	273228838	273295104	ENSSSCG00000005740	SARDH
1	273204400	273225558	ENSSSCG00000005742	DBH
1	273303143	273476208	ENSSSCG00000005743	VAV2
1	273502320	273534361	ENSSSCG00000005749	BRD3
1	273971971	274085426	ENSSSCG00000005751	COL5A1
1	96795507	96842064	ENSSSCG00000005767	SKOR2
1	96671793	96729441	ENSSSCG00000005771	HDHD2
1	145302278	145357778	ENSSSCG00000005781	TARS3
1	145359326	145384212	ENSSSCG00000005782	TM2D3
1	145508636	145697009	ENSSSCG00000005785	PCSK6
1	145769768	145811678	ENSSSCG00000005787	CTDP1
4	207242	273644	ENSSSCG00000005894	ARHGAP39
4	297748	320056	ENSSSCG00000005901	GPT
[truncated: 8,222 more rows]
