# Supplementary material for: Whole-genome sequence analysis reveals selection signatures for important economic traits in Xiang pigs
Source: Sci Rep. 2022 Jul 12;12:11823. doi: 10.1038/s41598-022-14686-w (PMC9276726; doi:10.1038/s41598-022-14686-w)
Supplement: Supplementary file 12 — Supplementary Table S11. [file 41598_2022_14686_MOESM12_ESM.xlsx]

## Sheet: Table S11-1
Table S11-1. 174 common genes from the results of Fst-θπ and ΔAF analysis in the TT vs. XP comparison.
Chr	Gene start (bp)	Gene end (bp)	Gene ID	Gene name
5	16977700	17169564	ENSSSCG00000000228	SCN8A
5	71299320	71673831	ENSSSCG00000000783	SLC2A13
7	30812920	30995361	ENSSSCG00000001534	ANKS1A
7	94789887	95171117	ENSSSCG00000002332	SIPA1L1
6	28428883	28456687	ENSSSCG00000002767	TSNAXIP1
6	32494170	32609928	ENSSSCG00000002835	TOX3
6	116100370	116325331	ENSSSCG00000003731	GAREM1
6	116510847	116611632	ENSSSCG00000003733	KLHL14
6	117631227	118334105	ENSSSCG00000003737	NOL4
1	25432706	25447594	ENSSSCG00000004145	ABRACL
1	25481342	25565278	ENSSSCG00000004146	REPS1
1	35697065	35774488	ENSSSCG00000004215	KIAA0408
1	44239383	44287198	ENSSSCG00000004253
1	44276675	44374143	ENSSSCG00000004254	DCBLD1
1	73549307	73722403	ENSSSCG00000004379	SOBP
1	74000684	74078582	ENSSSCG00000004382	SEC63
1	74139330	74181084	ENSSSCG00000004383	OSTM1
1	74271042	74292681	ENSSSCG00000004384	NR2E1
1	74306453	74349335	ENSSSCG00000004385	SNX3
1	75692932	75847528	ENSSSCG00000004405	FIG4
1	75229861	75431569	ENSSSCG00000004415
1	83847812	83850881	ENSSSCG00000004458	TPBG
1	95255632	95320607	ENSSSCG00000004491	SLC14A2
1	95354805	95381492	ENSSSCG00000004492	SLC14A1
1	95475447	95492709	ENSSSCG00000004493	SIGLEC15
1	95625800	95750875	ENSSSCG00000004499	ATP5F1A
1	104719137	105079919	ENSSSCG00000004535	TCF4
1	112677810	112901999	ENSSSCG00000004587	MYO1E
1	122215878	122542224	ENSSSCG00000004651	GALK2
1	157841510	157866913	ENSSSCG00000004889	SERPINB10
1	157872212	157886753	ENSSSCG00000004890	SERPINB2
1	157953870	157998842	ENSSSCG00000004891	SERPINB7
1	158962511	159022072	ENSSSCG00000004897	ZCCHC2
1	159128038	159187481	ENSSSCG00000004898	TNFRSF11A
1	159207616	159317641	ENSSSCG00000004899	RELCH
1	193911965	194264354	ENSSSCG00000005110	SYNE2
1	194439820	194475926	ENSSSCG00000005112	WDR89
1	217629331	218117267	ENSSSCG00000005224	GLIS3
4	22911039	23158769	ENSSSCG00000006018	TRPS1
4	44599760	44743448	ENSSSCG00000006115	RUNX1T1
4	51785375	52557785	ENSSSCG00000006149	RALYL
4	72800624	72882147	ENSSSCG00000006232
4	73047847	73141991	ENSSSCG00000006233	CA8
4	125522317	125606882	ENSSSCG00000006912	HFM1
17	36072122	36325074	ENSSSCG00000007249	NOL4L
3	114635362	114656023	ENSSSCG00000008589	WDCP
8	84811772	85514518	ENSSSCG00000009050	INPP4B
8	100917321	101241148	ENSSSCG00000009084	SPATA5
8	101737086	101937156	ENSSSCG00000009090	KIAA1109
8	129113956	129173392	ENSSSCG00000009202	MMRN1
8	131285239	131472785	ENSSSCG00000009220	DMP1
8	131472576	131569993	ENSSSCG00000009225	HSD17B11
11	4054209	4181093	ENSSSCG00000009298	CDK8
11	5361788	5455359	ENSSSCG00000009314	FLT3
11	5486889	5614454	ENSSSCG00000009319	PAN3
11	5620700	5795264	ENSSSCG00000009320	FLT1
11	8266716	8321022	ENSSSCG00000009336	RXFP2
11	8343265	8765082	ENSSSCG00000009338	FRY
11	33258063	33440127	ENSSSCG00000009449	TDRD3
14	12560468	12692431	ENSSSCG00000009681	INTS9
14	30242142	30261602	ENSSSCG00000009791	RSRC2
14	58604784	59058289	ENSSSCG00000010170	DISC1
14	124460351	124521096	ENSSSCG00000010648	CCDC186
10	15042170	15132654	ENSSSCG00000010863	AHCTF1
10	29066176	29098769	ENSSSCG00000010954
10	29118314	29219018	ENSSSCG00000010955	GOLM1
10	33470106	33865231	ENSSSCG00000011003	NDUFB6
10	33865959	33933453	ENSSSCG00000011004	TOPORS
10	25283932	25341645	ENSSSCG00000011167	ZNF782
10	25371277	25392667	ENSSSCG00000011168	ZNF510
13	367720	963353	ENSSSCG00000011178	CPNE4
13	2766361	2840902	ENSSSCG00000011192	HACL1
13	2840456	2903680	ENSSSCG00000011193	BTD
13	55648491	56018871	ENSSSCG00000011522	CNTN3
13	58974198	59642133	ENSSSCG00000011527	CNTN4
13	65948542	66019078	ENSSSCG00000011546	MTMR14
13	98859005	99056626	ENSSSCG00000011728	IQCJ
13	123429995	123471929	ENSSSCG00000011794	SENP2
13	125782471	126489650	ENSSSCG00000011811	LPP
13	134081697	134124826	ENSSSCG00000011849	TNK2
13	182409183	182829807	ENSSSCG00000012018	CHODL
2	32028091	32243924	ENSSSCG00000013331	METTL15
2	34931115	35463811	ENSSSCG00000013341	LUZP2
2	79466978	79479146	ENSSSCG00000014027	GRM6
2	142166167	142306102	ENSSSCG00000014364	ANKHD1
2	142307025	142323475	ENSSSCG00000014366	APBB3
9	19769640	19816167	ENSSSCG00000014912	CCDC83
9	30792539	31469858	ENSSSCG00000014975	CNTN5
9	31720605	31994581	ENSSSCG00000014976	ARHGAP42
9	36885212	37006396	ENSSSCG00000015010	EXPH5
9	52349717	52610680	ENSSSCG00000015211	PKNOX2
9	119941862	120325126	ENSSSCG00000015519	RASAL2
15	8192605	8811795	ENSSSCG00000015671	ARHGAP15
15	20619778	22011997	ENSSSCG00000015711	DPP10
15	34364050	35023152	ENSSSCG00000015748	CSMD1
15	39037893	39133041	ENSSSCG00000015770	VEGFC
15	113209999	113339078	ENSSSCG00000016159	CPS1
15	115809180	116760790	ENSSSCG00000016166	SPAG16
15	116760611	116917567	ENSSSCG00000016168	VWC2L
15	117047839	117175851	ENSSSCG00000016170	BARD1
18	11416068	11532728	ENSSSCG00000016519	AKR1D1
18	25045727	25228247	ENSSSCG00000016614	PTPRZ1
18	26141506	26623034	ENSSSCG00000016621	KCND2
16	30304760	30486414	ENSSSCG00000016882	PARP8
16	35231671	35658839	ENSSSCG00000016917	ANKRD55
12	26994877	27035233	ENSSSCG00000017555	LUC7L3
12	26920821	26978363	ENSSSCG00000017561	ABCC3
12	39787533	39940780	ENSSSCG00000017712	AP2B1
12	48567337	48735838	ENSSSCG00000017836	PAFAH1B1
1	95498717	95616755	ENSSSCG00000021072	EPG5
14	124529586	124573244	ENSSSCG00000021075	TDRD1
2	79412195	79454231	ENSSSCG00000021640	ZNF879
10	32552243	32626479	ENSSSCG00000021761	UBAP1
6	28352002	28428814	ENSSSCG00000021803	RANBP10
1	158015718	158030763	ENSSSCG00000022337	SERPINB11
8	127731903	128953331	ENSSSCG00000022986	CCSER1
4	55738735	56004309	ENSSSCG00000022989	ZNF704
6	150835464	151426550	ENSSSCG00000023243	NFIA
15	9613539	11499965	ENSSSCG00000023746	LRP1B
8	15211916	16346170	ENSSSCG00000023934	KCNIP4
2	79182971	79406873	ENSSSCG00000024043	ADAMTS2
13	207042942	207056771	ENSSSCG00000025525
1	77197409	77400137	ENSSSCG00000025703	REV3L
14	14967273	15104179	ENSSSCG00000026044	FDFT1
1	167007964	167122185	ENSSSCG00000026078	GLCE
1	83140474	83366841	ENSSSCG00000026346	UBE3D
16	29439263	29809748	ENSSSCG00000026527	HCN1
1	44409931	44534874	ENSSSCG00000026978	ROS1
6	48616656	48645305	ENSSSCG00000027016	C19orf47
5	43913655	44218049	ENSSSCG00000027447	TMTC1
5	16842710	16977611	ENSSSCG00000028060	SLC4A8
1	194352003	194380910	ENSSSCG00000028558	SGPP1
1	152997319	153393418	ENSSSCG00000028977	DOK6
6	28617445	28872058	ENSSSCG00000029578	NFATC3
13	207015133	207033142	ENSSSCG00000029627
6	28469505	28489007	ENSSSCG00000030295	NUTF2
6	161952983	163216257	ENSSSCG00000031300	AGBL4
1	83910831	83911513	ENSSSCG00000032485
13	182134566	182193681	ENSSSCG00000032702	CXADR
15	137168049	137219853	ENSSSCG00000032849	MLPH
7	95393959	95930034	ENSSSCG00000033093	RGS6
1	75621609	75693354	ENSSSCG00000033739
1	157920463	157937594	ENSSSCG00000034000
14	77957851	79051453	ENSSSCG00000034308	LRMDA
11	11084534	11722852	ENSSSCG00000034348	NBEA
5	30187970	30332703	ENSSSCG00000034610
6	93558899	93589014	ENSSSCG00000034611	MEAF6
2	79608311	79609136	ENSSSCG00000034785
9	27997887	28371198	ENSSSCG00000034879	MAML2
1	104241571	104417105	ENSSSCG00000035243	RAB27B
9	119858969	119893341	ENSSSCG00000035617
13	41443965	42228680	ENSSSCG00000035818	FHIT
1	209619622	209668894	ENSSSCG00000036360	LURAP1L
12	39783728	39795069	ENSSSCG00000036746	RASL10B
1	76589050	76793384	ENSSSCG00000037424	CDK19
12	26978215	26995714	ENSSSCG00000038760	ANKRD40
9	114262782	114805242	ENSSSCG00000038958	DNM3
13	206934972	207013102	ENSSSCG00000039085
9	119778663	119842930	ENSSSCG00000039332	SEC16B
14	30153698	30241841	ENSSSCG00000039546	KNTC1
12	40891141	42031991	ENSSSCG00000040177	ASIC2
1	74367488	74590624	ENSSSCG00000040199	AFG1L
4	75762145	75769981	ENSSSCG00000040470	RPS20
7	103096425	103323258	ENSSSCG00000040638	DIO2
1	79158252	79161471	ENSSSCG00000043946
1	82268275	82432410	ENSSSCG00000043963
18	30642589	30647894	ENSSSCG00000045155
4	54255569	54260701	ENSSSCG00000045469
3	114623529	114634628	ENSSSCG00000045531	FKBP1B
8	44049572	44090132	ENSSSCG00000045736
5	30151832	30158385	ENSSSCG00000047705
8	44175521	44177632	ENSSSCG00000047847
1	79154279	79160468	ENSSSCG00000049926
8	44145897	44147246	ENSSSCG00000051162

## Sheet: Table S11-2
Table S11-2. 132 common genes from the results of Fst-θπ and ΔAF analysis in the MS vs. XP comparison.
Chr	Gene start (bp)	Gene end (bp)	Gene ID	Gene name
5	21819861	21932609	ENSSSCG00000000402	RBMS2
5	21933894	21983021	ENSSSCG00000000403	BAZ2A
5	22000339	22021663	ENSSSCG00000000406	PTGES3
5	22228057	22292434	ENSSSCG00000000419	RDH16
5	30697018	31020790	ENSSSCG00000000478	GRIP1
6	32494170	32609928	ENSSSCG00000002835	TOX3
6	80035122	80089233	ENSSSCG00000003520	CDC42
6	83246934	83262746	ENSSSCG00000003554
6	85095409	85185799	ENSSSCG00000003580	EYA3
6	95900086	95994044	ENSSSCG00000003670	RLF
6	102333403	103199838	ENSSSCG00000003690	DLGAP1
1	44239383	44287198	ENSSSCG00000004253
1	44276675	44374143	ENSSSCG00000004254	DCBLD1
1	76917185	77131431	ENSSSCG00000004394	RPF2
1	75692932	75847528	ENSSSCG00000004405	FIG4
1	83847812	83850881	ENSSSCG00000004458	TPBG
1	100107935	100291585	ENSSSCG00000004520	MAPK4
1	100340048	100512463	ENSSSCG00000004521	MRO
1	121644376	121915549	ENSSSCG00000004646	ATP8B4
1	139168778	139191145	ENSSSCG00000004820	LINS1
1	139191569	139240185	ENSSSCG00000004821	ASB7
1	157953870	157998842	ENSSSCG00000004891	SERPINB7
1	158962511	159022072	ENSSSCG00000004897	ZCCHC2
1	194439820	194475926	ENSSSCG00000005112	WDR89
1	227574647	227772693	ENSSSCG00000005268	RORB
1	227811204	227963110	ENSSSCG00000005269	TRPM6
1	228054920	228092358	ENSSSCG00000005271	CARNMT1
1	228103750	228141890	ENSSSCG00000005272	NMRK1
1	230341942	230546120	ENSSSCG00000005284	GNA14
4	42878254	42931121	ENSSSCG00000006108	TMEM67
4	44599760	44743448	ENSSSCG00000006115	RUNX1T1
4	45409866	45637433	ENSSSCG00000006116	SLC26A7
4	46701045	46725198	ENSSSCG00000006125	CALB1
4	46730461	46767427	ENSSSCG00000006126	DECR1
4	46787659	46903999	ENSSSCG00000006127	NBN
4	54801368	54838143	ENSSSCG00000006151	SNX16
17	34693006	34754074	ENSSSCG00000007203
17	34784016	34801231	ENSSSCG00000007206	RBCK1
3	40244011	40256981	ENSSSCG00000008019	JPT2
3	40257684	40308001	ENSSSCG00000008026	CRAMP1
3	100557169	100597675	ENSSSCG00000008470	THUMPD2
3	110231955	110365062	ENSSSCG00000008534	WDR43
3	110397844	110433373	ENSSSCG00000008538	SPDYA
8	84811772	85514518	ENSSSCG00000009050	INPP4B
8	100450247	100863446	ENSSSCG00000009083	SPRY1
8	100917321	101241148	ENSSSCG00000009084	SPATA5
8	101540401	101715436	ENSSSCG00000009089	ADAD1
8	101737086	101937156	ENSSSCG00000009090	KIAA1109
14	83317019	84402943	ENSSSCG00000010344	NRG3
10	33445168	33771582	ENSSSCG00000011001	APTX
10	33470106	33865231	ENSSSCG00000011003	NDUFB6
13	17651165	18031518	ENSSSCG00000011230	OSBPL10
13	55648491	56018871	ENSSSCG00000011522	CNTN3
2	77047910	77200559	ENSSSCG00000013427	DAZAP1
2	64844792	64890939	ENSSSCG00000013775	ADGRE5
2	64800720	64824957	ENSSSCG00000013779	PKN1
2	79466978	79479146	ENSSSCG00000014027	GRM6
9	30792539	31469858	ENSSSCG00000014975	CNTN5
9	119941862	120325126	ENSSSCG00000015519	RASAL2
9	67239427	67261276	ENSSSCG00000015648	EIF2D
15	39037893	39133041	ENSSSCG00000015770	VEGFC
15	47388300	47520236	ENSSSCG00000015807	ADAM32
15	88198794	88259002	ENSSSCG00000016017	DNAJC10
15	88332858	88377248	ENSSSCG00000016018	FRZB
15	137235936	137261057	ENSSSCG00000016328	RAB17
15	137283276	137439385	ENSSSCG00000016330
18	12219790	12311922	ENSSSCG00000016522	PTN
18	28946277	29028107	ENSSSCG00000016628	WNT2
16	50426816	50499065	ENSSSCG00000016981	CPEB4
5	22042316	22057926	ENSSSCG00000020830
2	45462209	45605107	ENSSSCG00000021170	FAR1
4	46885775	46912255	ENSSSCG00000021184	OSGIN2
2	79412195	79454231	ENSSSCG00000021640	ZNF879
18	31027031	31125465	ENSSSCG00000021885	MDFIC
4	69616035	69806496	ENSSSCG00000022092	CYP7B1
1	158015718	158030763	ENSSSCG00000022337	SERPINB11
4	55738735	56004309	ENSSSCG00000022989	ZNF704
12	27957732	28617585	ENSSSCG00000023169	CA10
12	35240793	35393415	ENSSSCG00000023727	TRIM37
15	87440916	87964202	ENSSSCG00000023924	PDE1A
4	47027092	47074725	ENSSSCG00000024096	RIPK2
1	113171064	113258753	ENSSSCG00000024131	MINDY2
13	94155657	94345564	ENSSSCG00000024205	ARHGEF26
4	54908900	54934496	ENSSSCG00000024780	ZFAND1
13	94298790	94350312	ENSSSCG00000024916	DHX36
6	115505710	115592726	ENSSSCG00000025005	B4GALT6
1	77197409	77400137	ENSSSCG00000025703	REV3L
1	158288544	158518879	ENSSSCG00000025744	KDSR
4	54859930	54895193	ENSSSCG00000025980	CHMP4C
15	137011433	137103709	ENSSSCG00000027331	COL6A3
2	79491655	79549926	ENSSSCG00000027351	ZNF454
13	97893851	98333700	ENSSSCG00000027556	RSRC1
13	52347849	52974261	ENSSSCG00000027675
5	22092578	22155917	ENSSSCG00000027854	HSD17B6
2	79579738	79601137	ENSSSCG00000028295	ZNF354B
1	194352003	194380910	ENSSSCG00000028558	SGPP1
2	79512749	79549938	ENSSSCG00000029380	ZFP2
2	79627603	79631270	ENSSSCG00000029569	PROP1
3	110383634	110401925	ENSSSCG00000030147	TRMT61B
6	85083859	85093166	ENSSSCG00000030623	XKR8
4	24648199	25870858	ENSSSCG00000031031	CSMD3
5	22158691	22168671	ENSSSCG00000031735
9	67157167	67237367	ENSSSCG00000031970	RASSF5
6	93665138	93685197	ENSSSCG00000032240	RSPO1
1	83910831	83911513	ENSSSCG00000032485
2	64780442	64798783	ENSSSCG00000032842	GIPC1
15	137168049	137219853	ENSSSCG00000032849	MLPH
1	55730903	55731691	ENSSSCG00000033562	GJB7
11	11084534	11722852	ENSSSCG00000034348	NBEA
2	79608311	79609136	ENSSSCG00000034785
1	45219440	45296400	ENSSSCG00000035259	PHF3
1	55618544	55711674	ENSSSCG00000035281	ZNF292
13	41443965	42228680	ENSSSCG00000035818	FHIT
17	34760379	34779251	ENSSSCG00000036081	TBC1D20
2	64011951	64012901	ENSSSCG00000036221
15	137230247	137230954	ENSSSCG00000036981	PRLH
18	30122494	30175484	ENSSSCG00000038138	TFEC
3	96655098	96703318	ENSSSCG00000038383	DYNC2LI1
6	98207580	98254288	ENSSSCG00000038465	VAPA
6	93765128	93803894	ENSSSCG00000038675	EPHA10
12	35051951	35262703	ENSSSCG00000038932	PPM1E
9	114262782	114805242	ENSSSCG00000038958	DNM3
1	77159461	77173298	ENSSSCG00000041409	MFSD4B
2	124720326	125153557	ENSSSCG00000041876
1	55636990	55645793	ENSSSCG00000042121
15	90598067	90599362	ENSSSCG00000043032
15	90975016	90978175	ENSSSCG00000044684
18	30642589	30647894	ENSSSCG00000045155
4	54255569	54260701	ENSSSCG00000045469
15	95459083	95465638	ENSSSCG00000046745
1	158012306	158012875	ENSSSCG00000049954
2	63979194	63980117	ENSSSCG00000051475

## Sheet: Table S11-3
Table S11-3. 186 common genes from the results of Fst-θπ and ΔAF analysis in the DU vs. XP comparison.
Chr	Gene start (bp)	Gene end (bp)	Gene ID	Gene name
5	17314290	17350722	ENSSSCG00000000233	ACVR1B
5	17357866	17367453	ENSSSCG00000000234	TAMALIN
5	21819861	21932609	ENSSSCG00000000402	RBMS2
5	21933894	21983021	ENSSSCG00000000403	BAZ2A
5	21984580	21992407	ENSSSCG00000000405
5	22000339	22021663	ENSSSCG00000000406	PTGES3
5	22400277	22406419	ENSSSCG00000000411	NAB2
5	22338029	22363568	ENSSSCG00000000413	MYO1A
5	22228042	22244086	ENSSSCG00000000415	SDR9C7
5	22324932	22354488	ENSSSCG00000000418	TAC3
5	22228057	22292434	ENSSSCG00000000419	RDH16
5	33525744	33618242	ENSSSCG00000000492	LYZ
5	33725444	33849976	ENSSSCG00000000493	FRS2
5	33858572	34033939	ENSSSCG00000000496	CCT2
5	33904975	33956637	ENSSSCG00000000499	BEST3
5	33858572	34053897	ENSSSCG00000000500
7	30994661	31161045	ENSSSCG00000001535	TCP11
6	49619544	49628239	ENSSSCG00000003022	TMEM145
6	49638988	49662947	ENSSSCG00000003030	CIC
6	54973737	55053638	ENSSSCG00000003204	VRK3
6	55055171	55069417	ENSSSCG00000003207	IZUMO2
6	82298535	82298936	ENSSSCG00000003546
6	82186368	82281641	ENSSSCG00000003547	NCMAP
1	74000684	74078582	ENSSSCG00000004382	SEC63
1	74628217	74760328	ENSSSCG00000004387
1	76917185	77131431	ENSSSCG00000004394	RPF2
1	76998359	77138639	ENSSSCG00000004419	SLC16A10
1	83973560	84070766	ENSSSCG00000004460	IBTK
1	95354805	95381492	ENSSSCG00000004492	SLC14A1
1	95475447	95492709	ENSSSCG00000004493	SIGLEC15
1	95625800	95750875	ENSSSCG00000004499	ATP5F1A
1	112907047	112942219	ENSSSCG00000004588	CCNB2
1	112961412	113059543	ENSSSCG00000004589	RNF111
1	139191569	139240185	ENSSSCG00000004821	ASB7
1	149521510	149562528	ENSSSCG00000004869	CNDP1
1	149565339	149584292	ENSSSCG00000004870	CNDP2
1	149687138	149721455	ENSSSCG00000004874	C18orf63
1	149737571	149783623	ENSSSCG00000004875	CYB5A
1	158962511	159022072	ENSSSCG00000004897	ZCCHC2
1	193911965	194264354	ENSSSCG00000005110	SYNE2
1	194439820	194475926	ENSSSCG00000005112	WDR89
1	200774496	200798854	ENSSSCG00000005134	P14ARF
1	217142966	217204965	ENSSSCG00000005217	RCL1
1	218994185	219038522	ENSSSCG00000005227	PUM3
1	219099625	219112905	ENSSSCG00000005228	KCNV2
1	219173504	219210343	ENSSSCG00000005229	VLDLR
1	225714021	226110917	ENSSSCG00000005266	TMC1
1	227811204	227963110	ENSSSCG00000005269	TRPM6
4	48556967	48862986	ENSSSCG00000006132	MMP16
4	80854858	80877566	ENSSSCG00000006281	NTMT2
4	80922013	81108408	ENSSSCG00000006282	KIFAP3
4	82663581	82697813	ENSSSCG00000006299	TBX19
4	82756044	82794715	ENSSSCG00000006301	TIPRL
3	100557169	100597675	ENSSSCG00000008470	THUMPD2
3	110397844	110433373	ENSSSCG00000008538	SPDYA
3	110437687	110474891	ENSSSCG00000008540	PPP1CB
8	52343233	52375044	ENSSSCG00000008890	TMA16
8	84811772	85514518	ENSSSCG00000009050	INPP4B
8	101540401	101715436	ENSSSCG00000009089	ADAD1
8	101737086	101937156	ENSSSCG00000009090	KIAA1109
8	102213138	102266309	ENSSSCG00000009093	BBS7
8	102264470	102303842	ENSSSCG00000009096	EXOSC9
8	102388103	102425750	ENSSSCG00000009097	ANXA5
14	46400026	46408366	ENSSSCG00000009973	RHBDD3
14	46408053	46442086	ENSSSCG00000009974	EWSR1
14	46348628	46402076	ENSSSCG00000009975	EMID1
14	46469466	46520135	ENSSSCG00000009978	AP1B1
14	46875032	47023505	ENSSSCG00000009994	MTMR3
14	47544413	47737998	ENSSSCG00000010015	OSBP2
14	47754282	47799643	ENSSSCG00000010016	MORC2
14	47879317	47902699	ENSSSCG00000010017	SMTN
14	47923787	47928810	ENSSSCG00000010023	PLA2G3
14	47946396	48040822	ENSSSCG00000010025	LIMK2
14	101409253	101512545	ENSSSCG00000010456	PANK1
14	101512812	101594699	ENSSSCG00000010457	KIF20B
14	109503940	109569343	ENSSSCG00000010531
13	34841365	34896565	ENSSSCG00000011446	NEK4
13	34892339	34924812	ENSSSCG00000011450	ITIH1
13	34892369	34937568	ENSSSCG00000011451	ITIH3
13	34915855	34948229	ENSSSCG00000011453	ITIH4
13	55648491	56018871	ENSSSCG00000011522	CNTN3
13	58974198	59642133	ENSSSCG00000011527	CNTN4
13	75287111	75390525	ENSSSCG00000011642	RYK
13	92491808	92696233	ENSSSCG00000011720	MBNL1
13	110587535	110931688	ENSSSCG00000011752	FNDC3B
13	134081697	134124826	ENSSSCG00000011849	TNK2
13	137739164	137809527	ENSSSCG00000011873	HSPBAP1
13	140636946	140665961	ENSSSCG00000011895	PLA1A
13	140673076	140681266	ENSSSCG00000011896	ADPRH
13	140693382	140728980	ENSSSCG00000011899	CD80
2	64689041	64706131	ENSSSCG00000013777	CLEC17A
2	64718906	64723627	ENSSSCG00000013778	NDUFB7
2	64750820	64765485	ENSSSCG00000013784	DNAJB1
2	64623281	64680854	ENSSSCG00000013787	ADGRE3
2	125811459	125956862	ENSSSCG00000014235	SNCAIP
9	36885212	37006396	ENSSSCG00000015010	EXPH5
9	37006590	37265982	ENSSSCG00000015011
9	116209094	116292366	ENSSSCG00000015498	RC3H1
9	116292601	117063501	ENSSSCG00000015499	RABGAP1L
15	88198794	88259002	ENSSSCG00000016017	DNAJC10
15	89842989	90150347	ENSSSCG00000016022	ZNF804A
15	94351324	94601889	ENSSSCG00000016045	PMS1
15	94620269	94628546	ENSSSCG00000016047	MSTN
15	115809180	116760790	ENSSSCG00000016166	SPAG16
15	116760611	116917567	ENSSSCG00000016168	VWC2L
18	18191254	18209077	ENSSSCG00000016551	TSGA13
18	18209263	18332216	ENSSSCG00000016553	COPG2
18	18327536	18345843	ENSSSCG00000016554	MEST
5	22042316	22057926	ENSSSCG00000020830
1	95498717	95616755	ENSSSCG00000021072	EPG5
4	69616035	69806496	ENSSSCG00000022092	CYP7B1
4	55738735	56004309	ENSSSCG00000022989	ZNF704
15	87440916	87964202	ENSSSCG00000023924	PDE1A
5	45138035	45525650	ENSSSCG00000024232	CCDC91
5	22366537	22390091	ENSSSCG00000025542	NEMP1
14	46449787	46455276	ENSSSCG00000025564	GAS2L1
1	77197409	77400137	ENSSSCG00000025703	REV3L
1	45170468	45181741	ENSSSCG00000025941	PTP4A1
5	22062989	22089436	ENSSSCG00000026055
1	83140474	83366841	ENSSSCG00000026346	UBE3D
5	22558175	22719054	ENSSSCG00000026498	R3HDM2
8	50264272	51052864	ENSSSCG00000027183	FSTL5
6	55113520	55200752	ENSSSCG00000027407	MYH14
5	22535740	22549354	ENSSSCG00000027621	NDUFA4L2
5	22092578	22155917	ENSSSCG00000027854	HSD17B6
1	194352003	194380910	ENSSSCG00000028558	SGPP1
6	49619240	49638172	ENSSSCG00000029070	PAFAH1B3
6	28617445	28872058	ENSSSCG00000029578	NFATC3
3	110383634	110401925	ENSSSCG00000030147	TRMT61B
6	49710933	49825829	ENSSSCG00000030182	DEDD2
1	225703199	225714365	ENSSSCG00000030268	ZFAND5
14	47913405	47927112	ENSSSCG00000030345	INPP5J
4	24648199	25870858	ENSSSCG00000031031	CSMD3
1	225193689	225411345	ENSSSCG00000031105	C9orf85
2	64718582	64752181	ENSSSCG00000031299
8	475082	495984	ENSSSCG00000031302	CTBP1
5	17385390	17408514	ENSSSCG00000031321	NR4A1
1	228033996	228045013	ENSSSCG00000031382	C9orf40
4	82712896	82734487	ENSSSCG00000031617	SFT2D2
5	22158691	22168671	ENSSSCG00000031735
6	49678871	49685538	ENSSSCG00000032154	ERF
8	543291	572636	ENSSSCG00000032304	MAEA
1	83910831	83911513	ENSSSCG00000032485
6	82531215	82595026	ENSSSCG00000032686	RUNX3
6	82242953	82343786	ENSSSCG00000032947	SRRM1
1	73838813	73968699	ENSSSCG00000033392	SCML4
13	34949575	35017827	ENSSSCG00000033422
5	45545283	45548262	ENSSSCG00000033817
15	94478021	94791797	ENSSSCG00000033941	C2orf88
1	200761004	200766056	ENSSSCG00000034120	CDKN2B
14	77957851	79051453	ENSSSCG00000034308	LRMDA
6	28802655	28812963	ENSSSCG00000035227	ESRP2
1	45219440	45296400	ENSSSCG00000035259	PHF3
13	41443965	42228680	ENSSSCG00000035818	FHIT
1	38014254	39039841	ENSSSCG00000036607	NKAIN2
13	137637821	137739089	ENSSSCG00000036766	SLC49A4
8	573421	601944	ENSSSCG00000037035	UVSSA
5	22532894	22540321	ENSSSCG00000037077	SHMT2
5	61107385	61166349	ENSSSCG00000037609
5	22312521	22314655	ENSSSCG00000037617	ZBTB39
13	140730109	140758607	ENSSSCG00000037639	TIMMDC1
5	22304588	22311031	ENSSSCG00000037701	GPR182
5	33626810	33649629	ENSSSCG00000037845	YEATS4
5	33525684	33618945	ENSSSCG00000038031	CPSF6
6	82401188	82483724	ENSSSCG00000038994	CLIC4
8	52375510	52951031	ENSSSCG00000039175	MARCHF1
1	132902304	133016467	ENSSSCG00000039393	SPRED1
1	149611380	149629102	ENSSSCG00000039486	DIPK1C
5	22522952	22532340	ENSSSCG00000039966	NXPH4
1	74367488	74590624	ENSSSCG00000040199	AFG1L
5	22406364	22421990	ENSSSCG00000040435	STAT6
7	103096425	103323258	ENSSSCG00000040638	DIO2
13	34985014	34993119	ENSSSCG00000041313
4	60166574	60170333	ENSSSCG00000041325
1	77159461	77173298	ENSSSCG00000041409	MFSD4B
8	101980320	101986813	ENSSSCG00000041643
15	94600517	94912171	ENSSSCG00000041649
2	124720326	125153557	ENSSSCG00000041876
1	36282068	36287753	ENSSSCG00000042355
15	90598067	90599362	ENSSSCG00000043032
15	88146093	88149904	ENSSSCG00000043033
1	77200250	77201814	ENSSSCG00000044325
15	90975016	90978175	ENSSSCG00000044684
5	60964242	60967849	ENSSSCG00000049579
5	22435710	22462848	ENSSSCG00000050398
13	56294526	56297729	ENSSSCG00000050663

## Sheet: Table S11-4
Table S11-4. 308 common genes from the results of Fst-θπ and ΔAF analysis in the LW vs. XP comparison.
Chr	Gene start (bp)	Gene end (bp)	Gene ID	Gene name
5	21819861	21932609	ENSSSCG00000000402	RBMS2
5	21933894	21983021	ENSSSCG00000000403	BAZ2A
5	21984580	21992407	ENSSSCG00000000405
5	22000339	22021663	ENSSSCG00000000406	PTGES3
5	22338029	22363568	ENSSSCG00000000413	MYO1A
5	22228042	22244086	ENSSSCG00000000415	SDR9C7
5	22324932	22354488	ENSSSCG00000000418	TAC3
5	22228057	22292434	ENSSSCG00000000419	RDH16
5	33525744	33618242	ENSSSCG00000000492	LYZ
5	33725444	33849976	ENSSSCG00000000493	FRS2
5	33858572	34033939	ENSSSCG00000000496	CCT2
5	33904975	33956637	ENSSSCG00000000499	BEST3
5	33858572	34053897	ENSSSCG00000000500
5	39314595	39315761	ENSSSCG00000000521	PHLDA1
5	49160723	50161570	ENSSSCG00000000567	SOX5
5	51536526	51673583	ENSSSCG00000000571	ABCC9
5	51537774	51703817	ENSSSCG00000000573	KCNJ8
5	74868585	74893713	ENSSSCG00000000798	TWF1
5	74834600	74882163	ENSSSCG00000000799	IRAK4
5	74782814	74834428	ENSSSCG00000000800	PUS7L
5	74917463	75406367	ENSSSCG00000000801	TMEM117
7	90346590	91041189	ENSSSCG00000002285	GPHN
7	94789887	95171117	ENSSSCG00000002332	SIPA1L1
6	48205158	48209867	ENSSSCG00000002983	LGALS13
6	48942974	48961438	ENSSSCG00000003000	ITPKC
6	49619544	49628239	ENSSSCG00000003022	TMEM145
6	49638988	49662947	ENSSSCG00000003030	CIC
6	49690370	49700735	ENSSSCG00000003035
6	85095409	85185799	ENSSSCG00000003580	EYA3
6	95900086	95994044	ENSSSCG00000003670	RLF
6	116510847	116611632	ENSSSCG00000003733	KLHL14
1	33766865	34359698	ENSSSCG00000004207
1	73549307	73722403	ENSSSCG00000004379	SOBP
1	74306453	74349335	ENSSSCG00000004385	SNX3
1	112907047	112942219	ENSSSCG00000004588	CCNB2
1	112961412	113059543	ENSSSCG00000004589	RNF111
1	123987530	124307241	ENSSSCG00000004663	SEMA6D
1	137308438	137380864	ENSSSCG00000004811
1	149565339	149584292	ENSSSCG00000004870	CNDP2
1	149856489	149896536	ENSSSCG00000004873	FBXO15
1	149687138	149721455	ENSSSCG00000004874	C18orf63
1	149737571	149783623	ENSSSCG00000004875	CYB5A
1	157820645	157836904	ENSSSCG00000004888	SERPINB8
1	157841510	157866913	ENSSSCG00000004889	SERPINB10
1	157872212	157886753	ENSSSCG00000004890	SERPINB2
1	158962511	159022072	ENSSSCG00000004897	ZCCHC2
1	193911965	194264354	ENSSSCG00000005110	SYNE2
1	194439820	194475926	ENSSSCG00000005112	WDR89
1	213482964	214009895	ENSSSCG00000005194	PTPRD
1	216312627	216396325	ENSSSCG00000005207	ERMP1
1	216318901	216494793	ENSSSCG00000005208	RIC1
1	219099625	219112905	ENSSSCG00000005228	KCNV2
1	219173504	219210343	ENSSSCG00000005229	VLDLR
1	228054920	228092358	ENSSSCG00000005271	CARNMT1
1	270364033	270523287	ENSSSCG00000005699	HMCN2
1	270531589	270586361	ENSSSCG00000005701	ASS1
4	28203743	28331579	ENSSSCG00000006029	NUDCD1
4	44599760	44743448	ENSSSCG00000006115	RUNX1T1
4	45409866	45637433	ENSSSCG00000006116	SLC26A7
4	45826326	45892417	ENSSSCG00000006121	PIP4P2
4	46701045	46725198	ENSSSCG00000006125	CALB1
4	46730461	46767427	ENSSSCG00000006126	DECR1
4	46787659	46903999	ENSSSCG00000006127	NBN
4	55275202	55282908	ENSSSCG00000006153	FABP5
4	78098999	78162969	ENSSSCG00000006267	PCMTD1
4	80854858	80877566	ENSSSCG00000006281	NTMT2
4	80922013	81108408	ENSSSCG00000006282	KIFAP3
4	82663581	82697813	ENSSSCG00000006299	TBX19
4	82756044	82794715	ENSSSCG00000006301	TIPRL
3	25151616	25188524	ENSSSCG00000007854	DCUN1D3
3	25177693	25238998	ENSSSCG00000007855	REXO5
3	25247722	25283709	ENSSSCG00000007857	ACSM3
3	38103923	38303538	ENSSSCG00000007950	ADCY9
3	38716403	38753748	ENSSSCG00000007955	CLUAP1
3	38673622	38717451	ENSSSCG00000007956	NLRC3
3	38760133	38761609	ENSSSCG00000007957	C16orf90
3	38807499	38818399	ENSSSCG00000007958	ZNF174
3	39001044	39001988	ENSSSCG00000007961
3	38906157	38913859	ENSSSCG00000007963	ZNF263
3	38952689	38973908	ENSSSCG00000007965	ZNF200
3	39073675	39088008	ENSSSCG00000007967	ZNF213
3	41437262	41473112	ENSSSCG00000007979	LUC7L
3	41411787	41437205	ENSSSCG00000007980	FAM234A
3	41479193	41545023	ENSSSCG00000007981	NPRL3
3	41394197	41398348	ENSSSCG00000007983	PDIA2
3	39987384	39989624	ENSSSCG00000008034	NOXO1
3	39981940	39985082	ENSSSCG00000008035
3	41945843	42052920	ENSSSCG00000008068	IARS1
3	42026278	42052773	ENSSSCG00000008069	NOL8
3	42053058	42308381	ENSSSCG00000008070	CENPP
3	42988634	43078813	ENSSSCG00000008080	PHF2
3	100557169	100597675	ENSSSCG00000008470	THUMPD2
3	110397844	110433373	ENSSSCG00000008538	SPDYA
3	110437687	110474891	ENSSSCG00000008540	PPP1CB
8	52174299	52183334	ENSSSCG00000008889	NPY5R
8	52343233	52375044	ENSSSCG00000008890	TMA16
8	67312972	67326700	ENSSSCG00000008936	AMTN
8	67416469	67433170	ENSSSCG00000008938	ENAM
8	67648042	67702227	ENSSSCG00000008942	MOB1B
8	67706880	68290496	ENSSSCG00000008943	SLC4A4
8	66915281	66922641	ENSSSCG00000009261	CSN2
8	66888214	66907913	ENSSSCG00000009262
8	67058472	67069291	ENSSSCG00000009266	ODAM
8	67099110	67106987	ENSSSCG00000009267	CSN3
14	46408053	46442086	ENSSSCG00000009974	EWSR1
14	46875032	47023505	ENSSSCG00000009994	MTMR3
14	47544413	47737998	ENSSSCG00000010015	OSBP2
14	47754282	47799643	ENSSSCG00000010016	MORC2
14	47879317	47902699	ENSSSCG00000010017	SMTN
14	47946396	48040822	ENSSSCG00000010025	LIMK2
14	101409253	101512545	ENSSSCG00000010456	PANK1
14	121271513	121336034	ENSSSCG00000010627	PDCD4
14	121349057	121444136	ENSSSCG00000010628	SHOC2
13	75287111	75390525	ENSSSCG00000011642	RYK
13	90761465	90804276	ENSSSCG00000011710	EIF2A
13	92491808	92696233	ENSSSCG00000011720	MBNL1
13	134081697	134124826	ENSSSCG00000011849	TNK2
13	134406080	134539332	ENSSSCG00000011854	LRCH3
13	140673076	140681266	ENSSSCG00000011896	ADPRH
13	140693382	140728980	ENSSSCG00000011899	CD80
13	150795520	150934027	ENSSSCG00000011940	DZIP3
2	64844792	64890939	ENSSSCG00000013775	ADGRE5
2	64718906	64723627	ENSSSCG00000013778	NDUFB7
2	64800720	64824957	ENSSSCG00000013779	PKN1
2	64797220	64800459	ENSSSCG00000013782	PTGER1
2	64750820	64765485	ENSSSCG00000013784	DNAJB1
2	63696979	63902864	ENSSSCG00000013788
2	62470357	62471298	ENSSSCG00000013828	OR1I1
2	62447036	62453949	ENSSSCG00000013829	SYDE1
2	62435155	62451700	ENSSSCG00000013830	ILVBL
2	62521997	62531539	ENSSSCG00000013835	CASP14
2	61864575	61984903	ENSSSCG00000013842	CYP4F3
2	58913979	58922475	ENSSSCG00000013919
2	58951726	58974672	ENSSSCG00000013928	GDF1
2	58383570	58391977	ENSSSCG00000013934	CILP2
2	58392513	58402023	ENSSSCG00000013935	YJEFN3
2	58399789	58410495	ENSSSCG00000013936	NDUFA13
2	58411122	58411943	ENSSSCG00000013937	TSSK6
2	58415749	58517191	ENSSSCG00000013938	GATAD2A
2	56892242	56977234	ENSSSCG00000013940	NLRP3
2	56149329	56150261	ENSSSCG00000013949
2	56301803	56302714	ENSSSCG00000013951
2	56141935	56145347	ENSSSCG00000013952
2	79466978	79479146	ENSSSCG00000014027	GRM6
9	36885212	37006396	ENSSSCG00000015010	EXPH5
9	37006590	37265982	ENSSSCG00000015011
9	70335206	70430389	ENSSSCG00000015302	CFAP69
9	70462599	70490777	ENSSSCG00000015305	GTPBP10
9	70499828	71310244	ENSSSCG00000015307	CDK14
9	72142164	72185727	ENSSSCG00000015313
9	72184818	72328763	ENSSSCG00000015314	ANKIB1
9	74635280	74940362	ENSSSCG00000015329	PPP1R9A
9	77915022	78334085	ENSSSCG00000015345	GLCCI1
9	93050121	93146467	ENSSSCG00000015390
9	119941862	120325126	ENSSSCG00000015519	RASAL2
15	20619778	22011997	ENSSSCG00000015711	DPP10
15	88198794	88259002	ENSSSCG00000016017	DNAJC10
15	94351324	94601889	ENSSSCG00000016045	PMS1
15	94620269	94628546	ENSSSCG00000016047	MSTN
15	117047839	117175851	ENSSSCG00000016170	BARD1
18	18209263	18332216	ENSSSCG00000016553	COPG2
18	18327536	18345843	ENSSSCG00000016554	MEST
18	18615258	18644708	ENSSSCG00000016563	TMEM209
18	18740845	18775877	ENSSSCG00000016565	ZC3HC1
18	44827093	44910235	ENSSSCG00000016692	TAX1BP1
5	22042316	22057926	ENSSSCG00000020830
3	38755420	38782056	ENSSSCG00000021065	NAA60
4	46885775	46912255	ENSSSCG00000021184	OSGIN2
2	79412195	79454231	ENSSSCG00000021640	ZNF879
2	58536642	58574226	ENSSSCG00000021664	MAU2
4	69616035	69806496	ENSSSCG00000022092	CYP7B1
5	42642896	42879729	ENSSSCG00000022636	DENND5B
4	55738735	56004309	ENSSSCG00000022989	ZNF704
3	41337071	41393997	ENSSSCG00000023204	AXIN1
6	48889801	48938610	ENSSSCG00000023228
15	87440916	87964202	ENSSSCG00000023924	PDE1A
13	94155657	94345564	ENSSSCG00000024205	ARHGEF26
5	45138035	45525650	ENSSSCG00000024232	CCDC91
9	93098776	93261882	ENSSSCG00000024520
8	69360649	69531286	ENSSSCG00000024592	ANKRD17
14	46797317	46842459	ENSSSCG00000025186	ASCC2
2	58920529	58930685	ENSSSCG00000025329	DDX49
5	22366537	22390091	ENSSSCG00000025542	NEMP1
3	40092530	40133171	ENSSSCG00000025711	MEIOB
2	58828251	58865860	ENSSSCG00000025839	SUGP2
5	22062989	22089436	ENSSSCG00000026055
5	22558175	22719054	ENSSSCG00000026498	R3HDM2
3	31938135	32158558	ENSSSCG00000026569	CLEC16A
18	18667364	18723067	ENSSSCG00000027131	KLHDC10
3	42368445	42456791	ENSSSCG00000027166	BICD2
2	79491655	79549926	ENSSSCG00000027351	ZNF454
9	72335855	72354902	ENSSSCG00000027356
5	22535740	22549354	ENSSSCG00000027621	NDUFA4L2
2	58930990	58972977	ENSSSCG00000027840
5	22092578	22155917	ENSSSCG00000027854	HSD17B6
2	61819847	62071060	ENSSSCG00000027903
6	49699412	49708533	ENSSSCG00000028054	ZNF526
2	79579738	79601137	ENSSSCG00000028295	ZNF354B
1	194352003	194380910	ENSSSCG00000028558	SGPP1
6	49619240	49638172	ENSSSCG00000029070	PAFAH1B3
9	72094067	72122829	ENSSSCG00000029092	LRRD1
3	38825782	38893681	ENSSSCG00000029285	ZNF75A
3	39091439	39123443	ENSSSCG00000029375	ZNF205
2	79512749	79549938	ENSSSCG00000029380	ZFP2
2	79627603	79631270	ENSSSCG00000029569	PROP1
6	28617445	28872058	ENSSSCG00000029578	NFATC3
3	39113402	39118779	ENSSSCG00000029641	ZSCAN10
3	110383634	110401925	ENSSSCG00000030147	TRMT61B
6	49710933	49825829	ENSSSCG00000030182	DEDD2
3	40003109	40005589	ENSSSCG00000030328	NDUFB10
3	23035109	23118422	ENSSSCG00000030424	USP31
1	137387925	137690666	ENSSSCG00000030560	IGF1R
6	85083859	85093166	ENSSSCG00000030623	XKR8
5	29450442	29548116	ENSSSCG00000030998	WIF1
9	70434836	70463449	ENSSSCG00000031091
1	73184753	73360113	ENSSSCG00000031159	BEND3
3	40017161	40041393	ENSSSCG00000031216	HS3ST6
2	64718582	64752181	ENSSSCG00000031299
1	228033996	228045013	ENSSSCG00000031382	C9orf40
4	45982106	46239729	ENSSSCG00000031424	NECAB1
4	82712896	82734487	ENSSSCG00000031617	SFT2D2
5	22158691	22168671	ENSSSCG00000031735
1	8655544	8824497	ENSSSCG00000031776
8	108233139	108314921	ENSSSCG00000031904	UGT8
6	49678871	49685538	ENSSSCG00000032154	ERF
1	152593649	152636651	ENSSSCG00000032214	SOCS6
13	140764185	140793596	ENSSSCG00000032313	POGLUT1
1	149845196	149855908	ENSSSCG00000032494	TIMM21
1	152689504	152892975	ENSSSCG00000032574	RTTN
3	40005075	40016702	ENSSSCG00000032657	RPL3L
2	64780442	64798783	ENSSSCG00000032842	GIPC1
3	40017194	40028047	ENSSSCG00000032932	MSRB1
2	851514	864494	ENSSSCG00000033033	TOLLIP
7	91064372	91084804	ENSSSCG00000033278	ATP6V1D
7	91085335	91109829	ENSSSCG00000033295	EIF2S1
1	73838813	73968699	ENSSSCG00000033392	SCML4
3	21995231	22383264	ENSSSCG00000033674	PRKCB
3	39996174	40003107	ENSSSCG00000033697
6	48831014	48861507	ENSSSCG00000033760	LTBP4
6	48813128	48826461	ENSSSCG00000033836	SHKBP1
1	33867639	34359698	ENSSSCG00000033894
15	94478021	94791797	ENSSSCG00000033941	C2orf88
3	25239048	25249244	ENSSSCG00000034074	ERI2
3	39007247	39012215	ENSSSCG00000034150
14	77957851	79051453	ENSSSCG00000034308	LRMDA
3	42116531	42135817	ENSSSCG00000034607	OGN
5	30187970	30332703	ENSSSCG00000034610
5	51438019	51459338	ENSSSCG00000034733	CMAS
2	79608311	79609136	ENSSSCG00000034785
6	104055786	104554643	ENSSSCG00000034816	METTL4
2	55453173	55454108	ENSSSCG00000034862
8	67439218	67494980	ENSSSCG00000035379	JCHAIN
13	41443965	42228680	ENSSSCG00000035818	FHIT
1	73235097	73510573	ENSSSCG00000036168	PDSS2
2	64011951	64012901	ENSSSCG00000036221
4	55118864	55142036	ENSSSCG00000036441	PMP2
14	69200215	70938204	ENSSSCG00000036480	CTNNA3
3	41402305	41410285	ENSSSCG00000036541	RGS11
2	56945400	56946969	ENSSSCG00000036878
13	90818429	90842754	ENSSSCG00000036920	SELENOT
3	38893694	38900327	ENSSSCG00000037309	TIGD7
6	48729750	48812796	ENSSSCG00000037494	SPTBN4
5	61107385	61166349	ENSSSCG00000037609
5	22312521	22314655	ENSSSCG00000037617	ZBTB39
13	140730109	140758607	ENSSSCG00000037639	TIMMDC1
3	39989741	39996088	ENSSSCG00000037686	TBL3
5	22304588	22311031	ENSSSCG00000037701	GPR182
5	33626810	33649629	ENSSSCG00000037845	YEATS4
18	30122494	30175484	ENSSSCG00000038138	TFEC
6	116764199	117216500	ENSSSCG00000038703	CCDC178
3	41478246	41480119	ENSSSCG00000038804	HBQ1
3	39067212	39072617	ENSSSCG00000038889
8	52375510	52951031	ENSSSCG00000039175	MARCHF1
2	58975015	59013495	ENSSSCG00000039301	UPF1
1	132902304	133016467	ENSSSCG00000039393	SPRED1
1	149611380	149629102	ENSSSCG00000039486	DIPK1C
4	45450408	45772312	ENSSSCG00000039660	LRRC69
14	32196883	32213760	ENSSSCG00000039710	MYL2
5	22522952	22532340	ENSSSCG00000039966	NXPH4
4	46278529	46365974	ENSSSCG00000040180	TMEM64
1	74367488	74590624	ENSSSCG00000040199	AFG1L
4	1337163	1345377	ENSSSCG00000040535
4	45923486	46092151	ENSSSCG00000040562	C8orf88
4	60166574	60170333	ENSSSCG00000041325
15	94600517	94912171	ENSSSCG00000041649
1	36282068	36287753	ENSSSCG00000042355
2	56251339	56253154	ENSSSCG00000043398
1	133155170	133158594	ENSSSCG00000043630
14	47062283	47064231	ENSSSCG00000043717
3	38934688	38936160	ENSSSCG00000043838
4	45918434	45919561	ENSSSCG00000043905
1	8742510	8891584	ENSSSCG00000043930
2	62428160	62429819	ENSSSCG00000044515
4	47356709	47359770	ENSSSCG00000044847
2	55471670	55472602	ENSSSCG00000045240
1	212044187	212049515	ENSSSCG00000046197
2	55380759	55381697	ENSSSCG00000046662
8	67084606	67088907	ENSSSCG00000047156	FDCSP
5	30151832	30158385	ENSSSCG00000047705
2	56286322	56291027	ENSSSCG00000048187
8	57393054	57397483	ENSSSCG00000048199
2	56989584	56991805	ENSSSCG00000049755
5	22435710	22462848	ENSSSCG00000050398
4	55266964	55268008	ENSSSCG00000050403
4	45910473	45913525	ENSSSCG00000050644
13	134033820	134036324	ENSSSCG00000050814
14	82919313	82925146	ENSSSCG00000051331
2	63979194	63980117	ENSSSCG00000051475
