# Supplementary material for: Whole-genome sequence analysis reveals selection signatures for important economic traits in Xiang pigs
Source: Sci Rep. 2022 Jul 12;12:11823. doi: 10.1038/s41598-022-14686-w (PMC9276726; doi:10.1038/s41598-022-14686-w)
Supplement: Supplementary file 13 — Supplementary Table S12. [file 41598_2022_14686_MOESM13_ESM.xlsx]

## Sheet: Table S12-1
Table S12-1. A partial list of the candidate genes harbouring missense mutations with high ΔAF in the TT vs XP comparison.
Chr	Position		Ref	Alt	AFa in XP	Mutation type	Mutation type	Gene	Mutation type	Gene function
2	142320119	G	T	0.82	0.07	ENSSSCT00000049861:exon1:c.C4A:p.P2T	ENSSSCG00000014366	APBB3	missense_variant	synapse development and locomotion
5	6818943	G	A	0.86	0.11	ENSSSCT00000053183:exon20:c.C2273T:p.A758V	ENSSSCG00000034405	MEI1	missense_variant	mammalian spermatogenesis
6	67394512	G	C	0.92	0.14	ENSSSCT00000027328:exon2:c.C424G:p.Q142E	ENSSSCG00000030253	NOL9	missense_variant	Definitive Hematopoiesis and Pancreas Morphogenesis
6	83759225	C	A	0.88	0.16	ENSSSCT00000041264:exon6:c.G1309T:p.A437S	ENSSSCG00000040579	ZNF683	missense_variant	regulate Human NK-Cell Development
6	159566909	C	T	0.84	0.1	ENSSSCT00000037319:exon2:c.G217A:p.V73I	ENSSSCG00000034127	SHISAL2A	missense_variant	head development
12	26946002	A	G	0.82	0.11	ENSSSCT00000019116:exon12:c.A1384G:p.M462V	ENSSSCG00000017561	ABCC3	missense_variant	associated with susceptibility to ARV‐associated hepatotoxicity
12	34860671	T	C	0.86	0.19	ENSSSCT00000019209:exon15:c.A2342G:p.H781R	ENSSSCG00000017645	TEX14	missense_variant	fertility
12	38463513	G	T	0.81	0.08	ENSSSCT00000019257:exon2:c.G133T:p.D45Y	ENSSSCG00000017693	AATF	missense_variant	DNA damage response
12	38463652	C	T	0.82	0.12	ENSSSCT00000087145:exon2:c.C272T:p.P91L	ENSSSCG00000017693	AATF	missense_variant
13	2063419	T	A	0.98	0.18	ENSSSCT00000049694:exon22:c.A5948T:p.Y1983F	ENSSSCG00000011186	COL6A5	missense_variant	feed efficiency
Note: aThe alternative allele frequency in XP and TT pigs.
						9

## Sheet: Table S12-2
Table S12-2. A partial list of the candidate genes harbouring missense mutations with high ΔAF in the MS vs XP comparison.
Chr	Position	Ref	Alt	AFa in XP	AFa in MS	Mutation	Mutation type	Gene	Gene function
1	128196911	G	A	0.9	0.08	ENSSSCT00000005205:exon2:c.G220A:p.V74M	missense_variant	TGM5	Acral Peeling Skin Syndrome
1	128196912	T	A	0.9	0.08	ENSSSCT00000005205:exon2:c.T221A:p.V74E	missense_variant	TGM5
1	258052271	G	A	0.84	0.16	ENSSSCT00000076294:exon3:c.G962A:p.R321H	missense_variant	TLR4	inflammatory response; Immunomodulation
3	128906020	A	G	0.94	0	ENSSSCT00000088701:exon2:c.A701G:p.Q234R	missense_variant	CMPK2	immune response
4	605451	C	G	0.9	0.09	ENSSSCT00000006494:exon8:c.C1121G:p.A374G	missense_variant	SHARPIN	immune and inflammatory responses
7	1875092	C	T	0.88	0	ENSSSCT00000055582:exon10:c.C1349T:p.A450V	missense_variant	RIPK1	inflammatory response
7	22732119	T	C	0.82	0.02	ENSSSCT00000044247:exon1:c.A23G:p.Y8C	missense_variant	TRIM10	immune response
7	115850820	G	A	0.88	0.12	ENSSSCT00000059311:exon6:c.C1154T:p.S385F	missense_variant	SERPINA3-2	inflammatory response
12	34564915	T	C	0.86	0.16	ENSSSCT00000035412:exon8:c.A1058G:p.H353R	missense_variant	MPO	immune and inflammatory responses
12	34564918	A	T	0.86	0.16	ENSSSCT00000035412:exon8:c.T1055A:p.I352N	missense_variant	MPO
12	34564927	G	T	0.86	0.16	ENSSSCT00000035412:exon8:c.C1046A:p.A349D	missense_variant	MPO
13	97278792	T	C	0.82	0.12	ENSSSCT00000012837:exon3:c.T980C:p.I327T	missense_variant	PTX3	immune response
17	41421861	G	A	0.82	0.06	ENSSSCT00000042376:exon11:c.G1168A:p.A390T	missense_variant	LBP	immune response
7	100002632	G	A	0.82	0.18	ENSSSCT00000083783:exon13:c.G1222A:p.A408T	missense_variant	LRRC74A	teat number
1	267931106	G	A	0.84	0.02	ENSSSCT00000006169:exon8:c.G1084A:p.V362M	missense_variant	SLC2A8	reproductive and growth traits
1	255630086	G	A	0.88	0	ENSSSCT00000036896:exon1:c.C196T:p.P66S	missense_variant	TNC	meat quality traits
2	9633259	A	G	0.92	0.06	ENSSSCT00000014289:exon12:c.T2123C:p.M708T	missense_variant	FADS2	meat quality traits
2	9633419	C	G	0.92	0.08	ENSSSCT00000014289:exon12:c.G1963C:p.A655P	missense_variant	FADS2
12	54612974	C	T	1	0.1	ENSSSCT00000019584:exon7:c.C1184T:p.P395L	missense_variant	USP43	meat quality traits
14	33514272	T	A	0.84	0.02	ENSSSCT00000055791:exon1:c.A28T:p.I10L	missense_variant	CCDC60	meat quality traits
12	6467241	G	A	0.84	0.1	ENSSSCT00000091316:exon13:c.C842T:p.A281V	missense_variant	SLC9A3R1	boar fertility
12	34860671	T	C	0.86	0	ENSSSCT00000019209:exon15:c.A2342G:p.H781R	missense_variant	TEX14	boar fertility
12	34860905	A	G	0.88	0	ENSSSCT00000019209:exon15:c.T2108C:p.L703S	missense_variant	TEX14
13	179828132	G	C	0.92	0	ENSSSCT00000081430:exon3:c.C2746G:p.P916A	missense_variant	NRIP1	female fertility
13	179828176	C	T	0.92	0	ENSSSCT00000081430:exon3:c.G2702A:p.S901N	missense_variant	NRIP1
Note: aThe alternative allele frequency in XP and MS pigs.

## Sheet: Table S12-3
Table S12-3. A partial list of the candidate genes harbouring missense mutations with high ΔAF in the DU vs XP and LW vs XP comparisons.
Chr	Position	Ref	Alt	AFa in XP	AFa in DU	AFa in LW	Mutation	Mutation type	Gene	Gene function
1	100352135	C	G	1	0	0.06	ENSSSCT00000004993:exon4:c.G140C:p.G47A	missense_variant	MRO	fertility
1	112426963	A	G	1	0	0.06	ENSSSCT00000086490:exon3:c.T575C:p.V192A	missense_variant	GCNT3	fertility
2	5834351	G	C	0.88	0.02	0	ENSSSCT00000014138:exon1:c.G830C:p.G277A	missense_variant	CCDC87	sperm function
2	5834404	A	G	0.88	0.02	0	ENSSSCT00000014138:exon1:c.A883G:p.T295A	missense_variant	CCDC87
2	5835128	G	C	0.88	0.02	0.02	ENSSSCT00000014138:exon1:c.G1607C:p.R536P	missense_variant	CCDC87
2	77475466	A	G	1	0	0.1	ENSSSCT00000085094:exon2:c.T104C:p.L35P	missense_variant	KISS1R	reproductive traits
5	94084790	G	A	0.98	0.04	0.04	ENSSSCT00000061210:exon5:c.G377A:p.R126K	missense_variant	KITLG	coat color；litter size
5	94096799	A	G	0.82	0.02	0.16	ENSSSCT00000061210:exon8:c.A748G:p.T250A	missense_variant	KITLG
6	255068	A	G	0.82	0	0	ENSSSCT00000031647:exon3:c.A224G:p.H75R	missense_variant	FANCA	reproduction
6	255081	G	T	0.82	0	0	ENSSSCT00000031647:exon3:c.G237T:p.E79D	missense_variant	FANCA
6	260709	G	A	0.84	0	0	ENSSSCT00000031647:exon4:c.G344A:p.R115Q	missense_variant	FANCA
6	271258	A	G	0.84	0	0	ENSSSCT00000031647:exon9:c.A823G:p.K275E	missense_variant	FANCA
6	272107	G	A	0.84	0	0	ENSSSCT00000031647:exon11:c.G1073A:p.R358K	missense_variant	FANCA
6	164786996	G	A	0.84	0	0.12	ENSSSCT00000004309:exon3:c.G404A:p.R135Q	missense_variant	EFCAB14	reproductive traits
7	110313166	T	G	1	0.06	0.02	ENSSSCT00000090635:exon1:c.T20G:p.L7R	missense_variant	SPATA7	spermatogenesis
7	110347986	A	G	1	0.04	0.02	ENSSSCT00000090635:exon6:c.A604G:p.R202G	missense_variant	SPATA7
7	110354898	T	G	1	0.1	0.02	ENSSSCT00000080092:exon8:c.T919G:p.S307A	missense_variant	SPATA7
7	110363590	A	G	1	0.08	0.02	ENSSSCT00000090635:exon12:c.A1432G:p.I478V	missense_variant	SPATA7
7	113237953	T	C	1	0	0.14	ENSSSCT00000036357:exon14:c.A1598G:p.H533R	missense_variant	CATSPERB	sperm motility
7	113238034	T	A	1	0	0.17	ENSSSCT00000036357:exon14:c.A1517T:p.Y506F	missense_variant	CATSPERB
14	132280751	A	G	0.96	0	0.14	ENSSSCT00000003307:exon5:c.A373G:p.I125V	missense_variant	PSP-II	boar reproductive tract
18	51013177	T	C	0.86	0	0.06	ENSSSCT00000054978:exon1:c.T5C:p.V2A	missense_variant	GCK	reproductive traits
1	113973327	A	G	1	0.12	0.02	ENSSSCT00000072756:exon3:c.A311G:p.H104R	missense_variant	ALDH1A2	body growth; bone development
1	236528187	T	C	0.98	0	0.14	ENSSSCT00000005861:exon19:c.T3112C:p.C1038R	missense_variant	NPR2	skeletal growth
1	236529884	C	T	1	0	0.02	ENSSSCT00000005862:exon9:c.G1267A:p.E423K	missense_variant	SPAG8	growth traits
1	236530258	A	G	1	0	0.12	ENSSSCT00000005862:exon7:c.T1085C:p.M362T	missense_variant	SPAG8
1	236531140	G	C	1	0	0.02	ENSSSCT00000005862:exon6:c.C305G:p.A102G	missense_variant	SPAG8
1	265347265	A	G	1	0	0	ENSSSCT00000044851:exon4:c.T485C:p.L162P	missense_variant	NR6A1	vertebra number
2	140868426	C	T	0.94	0	0	ENSSSCT00000082781:exon18:c.C1327T:p.H443Y	missense_variant	CTNNA1	muscle development
3	39817217	T	C	0.96	0	0.07	ENSSSCT00000027206:exon6:c.A407G:p.N136S	missense_variant	TRAF7	body size
4	75587915	G	C	1	0	0	ENSSSCT00000088913:exon2:c.G67C:p.V23L	missense_variant	SDR16C5	birth weight;body weigh;body stature
4	75596455	C	A	1	0	0	ENSSSCT00000074539:exon6:c.C721A:p.L241I	missense_variant	SDR16C5
4	38609797	T	G	0.96	0	0.02	ENSSSCT00000006669:exon16:c.A2693C:p.E898A	missense_variant	POP1	muscle regeneration
4	38611638	A	G	0.96	0	0.02	ENSSSCT00000006669:exon15:c.T2168C:p.I723T	missense_variant	POP1
4	38611639	T	C	0.96	0	0.02	ENSSSCT00000006669:exon15:c.A2167G:p.I723V	missense_variant	POP1
4	38627377	G	A	0.96	0	0.04	ENSSSCT00000006669:exon9:c.C1346T:p.T449I	missense_variant	POP1
4	38627463	G	C	0.96	0	0.02	ENSSSCT00000006669:exon9:c.C1260G:p.F420L	missense_variant	POP1
4	75957496	G	C	0.84	0	0	ENSSSCT00000032365:exon6:c.C1294G:p.P432A	missense_variant	TGS1	stature
4	75962238	T	C	0.94	0	0	ENSSSCT00000032365:exon4:c.A1037G:p.H346R	missense_variant	TGS1
4	75962773	T	C	1	0	0	ENSSSCT00000032365:exon4:c.A502G:p.K168E	missense_variant	TGS1
4	75962812	C	T	1	0	0	ENSSSCT00000032365:exon4:c.G463A:p.V155I	missense_variant	TGS1
4	75962853	G	A	1	0	0	ENSSSCT00000032365:exon4:c.C422T:p.T141I	missense_variant	TGS1
7	97770379	A	G	1	0	0	ENSSSCT00000002632:exon17:c.T2732C:p.M911T	missense_variant	LTBP2	vertebra number
8	12655713	A	G	1	0	0	ENSSSCT00000029582:exon10:c.T1835C:p.L612S	missense_variant	FAM184B	body weight; body composition traits
8	12657073	C	T	0.86	0	0	ENSSSCT00000029582:exon9:c.G1813A:p.A605T	missense_variant	FAM184B
8	12657159	A	C	1	0	0.02	ENSSSCT00000029582:exon9:c.T1727G:p.V576G	missense_variant	FAM184B
8	131078336	G	A	1	0	0.04	ENSSSCT00000010091:exon7:c.C784T:p.P262S	missense_variant	SPP1	growth traits
13	132530808	T	C	1	0.06	0	ENSSSCT00000033009:exon1:c.A1G:p.M1V	missense_variant	APOD	body configuration
15	133428515	A	G	0.84	0	0	ENSSSCT00000041201:exon2:c.T332C:p.I111T	missense_variant	NGEF	lipid deposition;obesity
6	115497473	T	C	0.86	0	0.18	ENSSSCT00000082485:exon2:c.T2C:p.M1T	missense_variant	TTR	growth traits
6	115497503	A	C	0.86	0	0.18	ENSSSCT00000082485:exon2:c.A32C:p.N11T	missense_variant	TTR
1	152891120	T	C	0.92	0	0.16	ENSSSCT00000045454:exon3:c.T254C:p.L85S	missense_variant	CD226	immune response
2	59733072	A	G	0.98	0	0.18	ENSSSCT00000015180:exon14:c.A1696G:p.M566V	missense_variant	IL12RB1	immune response
2	76969153	T	A	1	0	0.1	ENSSSCT00000074591:exon6:c.T338A:p.L113H	missense_variant	ADAMTSL5	immune response
2	76971964	T	C	1	0	0.13	ENSSSCT00000074591:exon9:c.T697C:p.W233R	missense_variant	ADAMTSL5
3	19455086	C	T	0.9	0.05	0.15	ENSSSCT00000008565:exon4:c.G451A:p.D151N	missense_variant	IL21R	immune response
3	19528090	C	T	0.96	0.15	0.11	ENSSSCT00000033060:exon10:c.G1690A:p.A564T	missense_variant	IL4R	immune response
3	71668438	C	T	0.94	0.02	0.1	ENSSSCT00000009110:exon2:c.C85T:p.P29S	missense_variant	CD207	immune response
3	71668454	A	G	0.94	0.02	0.1	ENSSSCT00000009110:exon2:c.A101G:p.Y34C	missense_variant	CD207
3	71670533	A	G	0.92	0.02	0.06	ENSSSCT00000009110:exon3:c.A239G:p.Q80R	missense_variant	CD207
3	71670626	G	A	0.92	0.04	0.08	ENSSSCT00000009110:exon3:c.G332A:p.R111Q	missense_variant	CD207
3	71674713	G	A	0.94	0	0.1	ENSSSCT00000009110:exon6:c.G914A:p.R305Q	missense_variant	CD207
6	44833683	A	G	0.9	0.17	0.07	ENSSSCT00000041090:exon12:c.A2635G:p.T879A	missense_variant	CD22	immune response
6	145229742	A	G	1	0	0.06	ENSSSCT00000004204:exon11:c.T1547C:p.L516S	missense_variant	IL12RB2	immune response
9	99694876	G	T	0.96	0	0	ENSSSCT00000034552:exon11:c.C850A:p.R284S	missense_variant	CD36	immune response
9	134924184	A	G	1	0	0.12	ENSSSCT00000044975:exon2:c.A112G:p.I38V	missense_variant	CD34	immune response
9	134925122	C	T	1	0	0.12	ENSSSCT00000044975:exon3:c.C413T:p.A138V	missense_variant	CD34
13	140715181	A	G	1	0.1	0.1	ENSSSCT00000013021:exon5:c.A768G:p.I256M	missense_variant	CD80	immune response
15	45891225	T	C	0.84	0.18	0	ENSSSCT00000053587:exon6:c.A573G:p.I191M	missense_variant	ACSL1	inflammatory responses
15	137424597	A	G	1	0	0.1	ENSSSCT00000084072:exon10:c.A1051G:p.T351A	missense_variant	LRRFIP1	immune response
15	137425577	G	C	0.84	0	0	ENSSSCT00000084072:exon10:c.G2031C:p.Q677H	missense_variant	LRRFIP1
15	137425942	T	C	0.96	0	0	ENSSSCT00000084072:exon10:c.T2396C:p.M799T	missense_variant	LRRFIP1
15	137425965	C	G	0.94	0	0	ENSSSCT00000084072:exon10:c.C2419G:p.P807A	missense_variant	LRRFIP1
16	45587882	A	C	0.88	0	0.02	ENSSSCT00000018466:exon1:c.T35G:p.V12G	missense_variant	CD180	immune response
16	64157280	T	C	0.96	0.04	0.08	ENSSSCT00000037637:exon6:c.T869C:p.I290T	missense_variant	IL12B	immune response
18	10560137	T	C	0.86	0.02	0.04	ENSSSCT00000039937:exon4:c.T914C:p.L305P	missense_variant	ZC3HAV1	viral restrictor
18	10560184	A	G	0.86	0.02	0.06	ENSSSCT00000039937:exon4:c.A961G:p.R321G	missense_variant	ZC3HAV1
18	10560226	T	G	0.84	0.02	0.04	ENSSSCT00000039937:exon4:c.T1003G:p.S335A	missense_variant	ZC3HAV1
18	10560406	T	A	0.86	0.02	0.04	ENSSSCT00000039937:exon4:c.T1183A:p.S395T	missense_variant	ZC3HAV1
18	10560513	T	A	0.9	0.02	0.08	ENSSSCT00000039937:exon4:c.T1290A:p.D430E	missense_variant	ZC3HAV1
18	10560565	A	G	0.94	0.02	0.02	ENSSSCT00000039937:exon4:c.A1342G:p.T448A	missense_variant	ZC3HAV1
6	85026641	A	G	0.9	0	0.19	ENSSSCT00000032574:exon5:c.A1973G:p.H658R	missense_variant	THEMIS2	immune response
14	127400165	C	T	1	0	0.16	ENSSSCT00000058933:exon4:c.G3175A:p.V1059I	missense_variant	PDZD8	immune response
14	127401530	T	C	1	0	0.14	ENSSSCT00000058933:exon4:c.A1810G:p.T604A	missense_variant	PDZD8
16	53739693	A	G	0.94	0.04	0	ENSSSCT00000089178:exon14:c.A976G:p.T326A	missense_variant	LCP2	immune response
16	64157280	T	C	0.96	0.04	0.08	ENSSSCT00000037637:exon6:c.T869C:p.I290T	missense_variant	IL12B	immune response
16	66149229	A	G	1	0	0.1	ENSSSCT00000026943:exon6:c.A637G:p.T213A	missense_variant	HAVCR2	immune response
16	66154439	C	T	0.9	0	0.15	ENSSSCT00000026943:exon7:c.C655T:p.H219Y	missense_variant	HAVCR2
16	66261977	A	G	0.84	0.02	0.06	ENSSSCT00000018577:exon3:c.A481G:p.T161A	missense_variant	TIMD4	immune response
1	236710071	C	G	1	0	0.12	ENSSSCT00000089206:exon1:c.G562C:p.V188L	missense_variant	OR2S2	olfactory transduction
1	236710179	C	T	0.84	0.04	0.04	ENSSSCT00000089206:exon1:c.G454A:p.V152I	missense_variant	OR2S2
1	245920163	A	C	0.9	0.08	0.12	ENSSSCT00000066253:exon1:c.A398C:p.H133P	missense_variant	OR13C8	olfactory transduction
1	246062737	A	G	0.9	0.14	0.04	ENSSSCT00000005962:exon1:c.A688G:p.T230A	missense_variant	LOC100739563	olfactory transduction
1	246062975	C	A	0.92	0.08	0	ENSSSCT00000005962:exon1:c.C926A:p.P309H	missense_variant	LOC100739563
2	62471105	T	C	0.86	0	0.16	ENSSSCT00000015106:exon1:c.A194G:p.N65S	missense_variant	OR1I1	olfactory transduction
3	39001528	T	G	0.94	0	0.04	ENSSSCT00000008724:exon1:c.A461C:p.N154T	missense_variant	LOC100516963	olfactory transduction
5	21086416	G	A	0.94	0	0	ENSSSCT00000036778:exon1:c.G913A:p.V305M	missense_variant	OR10P1	olfactory transduction
7	78825446	A	G	0.88	0.04	0.09	ENSSSCT00000002900:exon1:c.T943C:p.Y315H	missense_variant	LOC100523452	olfactory transduction
9	113458373	G	C	0.98	0	0.16	ENSSSCT00000016851:exon1:c.C547G:p.L183V	missense_variant	LOC100511466	olfactory transduction
12	49380069	A	G	0.88	0	0.02	ENSSSCT00000052797:exon1:c.T124C:p.F42L	missense_variant	OR3A2	olfactory transduction
3	39944265	G	A	0.96	0	0.04	ENSSSCT00000008809:exon4:c.C701T:p.A234V	missense_variant	SLC9A3R2	meat quality
3	39947673	A	G	0.96	0	0.02	ENSSSCT00000067185:exon1:c.T35C:p.F12S	missense_variant	SLC9A3R2
6	159210938	A	G	0.98	0	0.04	ENSSSCT00000023638:exon1:c.T2C:p.M1T	missense_variant	SCP2	lipid and fatty acid metabolism; meat tenderness
6	159370833	G	T	0.98	0	0.14	ENSSSCT00000060072:exon9:c.C1671A:p.D557E	missense_variant	ZYG11A	meat tenderness;marbling
6	159383763	T	C	0.94	0	0.08	ENSSSCT00000060072:exon3:c.A518G:p.K173R	missense_variant	ZYG11A
14	124804976	T	G	0.98	0	0.1	ENSSSCT00000011650:exon9:c.A1054C:p.T352P	missense_variant	ABLIM1	intramuscular fat content
14	125010810	A	G	1	0	0.14	ENSSSCT00000038842:exon1:c.T2C:p.L1P	missense_variant	ABLIM1
Note: aThe alternative allele frequency in XP, DU and LW pigs.
