# Supplementary material for: Whole-genome sequence analysis reveals selection signatures for important economic traits in Xiang pigs
Source: Sci Rep. 2022 Jul 12;12:11823. doi: 10.1038/s41598-022-14686-w (PMC9276726; doi:10.1038/s41598-022-14686-w)
Supplement: Supplementary file 14 — Supplementary Table S13. [file 41598_2022_14686_MOESM14_ESM.xlsx]

## Sheet: Table 13-1
Table S13-1. Summary of 223 significant GO terms (P < 0.05) in the TT vs XP comparison.
Term	Database	Input number	Background number	P-Value	Corrected P-Value	Input
nucleus	Gene Ontology	85	2706	1.16411e-11	1.91147e-08	TSSK6|NFATC3|SESN1|TCF4|SNIP1|CPEB4|SCG5|HIPK4|JAZF1|KIF20B|RUNX1T1|PKP2|ADCY10|RBMS2|N6AMT1|APBB3|PHLDA1|PANK1|NKX1-1|CDK19|GRHL3|BHLHE40|NAP1L1|PPP2R5E|UBE3D|ZNF704|ZNF782|NBEA|PCBP2|PROP1|UBXN2A|RNF111|VGLL2|NAA30|ZNF510|FGF10|PLAG1|PRX|CDKN2B|MAEA|ADAD1|PARP9|RFX7|NFIB|TDRD3|SP1|KPNB1|TRIB3|SENP2|CALB1|HMGA1|UBA6|DDX49|REV3L|NR2E1|GLIS3|GATA4|IGF2BP2|ZNF804A|ATAD2B|SCML4|SOBP|UBE2H|NFIA|CCNB2…
nucleoplasm	Gene Ontology	58	1546	7.15551e-11	5.87467e-08	NUTF2|COPS8|NFATC3|EDC4|SNIP1|NDUFB6|PUM3|SPRY1|KRR1|RUNX1T1|TRIB3|THAP11|PHLDA1|NOL4L|APTX|MAML2|MEF2A|SP1|ZBTB39|ESRP2|STAP1|PCBP2|RNF111|CDCA8|KLHDC10|SGPP1|DNMT3B|MAEA|PARP9|CXADR|RRS1|SERPINB10|INTS9|NEIL2|IBTK|HACL1|DENND1A|ANKS1A|PKNOX2|NDUFA13|NFIB|NFIA|TRPS1|BNC2|KIF20B|PRR13|TMEM192|SHQ1|TOX3|NECAB1|KPNA1|MINDY2|GORAB|UPF1|ATAD2B|PHF2|ZNF395|ZBTB24
neuronal cell body	Gene Ontology	12	120	4.58271e-07	0.000250827	KCND2|KLHL14|KCNC2|ZNF804A|PDE1A|CALB1|ASIC2|GPM6A|PICALM|DENND1A|PAFAH1B1|RAB17
cytosol	Gene Ontology	55	2056	1.10634e-05	0.00454153	NUTF2|COPS8|NFATC3|FHIT|SNIP1|AKR1D1|SPRY1|RBMS2|APBB3|NOL4L|PANK1|OSTM1|UBAP1|CDK19|ANKS1A|VPS29|KNTC1|MAP3K12|UBE3D|LTN1|NBEA|UBXN2A|RNF111|PLAG1|SERPINB13|NECAB1|AMD1|KLHL14|PARP9|PTGES3|SERPINB10|INTS9|SENP2|CALB1|AP5M1|TNFRSF11A|DENND1A|IGF2BP2|CCNB2|THAP11|FAM162A|GALK2|MOS|NAA30|PPIP5K2|PRR13|MEF2A|SHQ1|TOX3|KPNA1|MINDY2|GORAB|PPP2R5E|KIF20B|ZNF395
cytoplasm	Gene Ontology	60	2398	2.95815e-05	0.00971455	NAP1L1|SESN1|CPSF6|COPS2|CPEB4|MYO1E|ANKHD1|MYO1A|FRS2|UPF1|PKP2|DNM3|RBMS2|RANBP10|BDNF|ADAD1|CHODL|ZNF804A|REPS1|INPP4B|APBB3|TSSK6|DNALI1|AFG1L|DSPP|PCBP2|RNF111|VGLL2|PTP4A1|FGF10|NPEPPS|PRX|NECAB1|CDKN2B|CLUH|ARHGAP15|PARP9|CAMK2D|KPNB1|UBA6|IBTK|MSRB3|ZCCHC2|TSNAXIP1|IGF2BP2|PAFAH1B1|HIPK4|PKNOX2|MAEA|CCNB2|CA8|GALK2|TOLLIP|MOS|PTGES3|SHQ1|NEIL2|P14ARF|SKOR2|EPG5
ATP binding	Gene Ontology	35	1203	0.000106362	0.0291077	MYO1E|TRIB3|MYO1A|AKT2|UPF1|HIPK4|FLT3|FLT1|PANK1|CDK19|AMHR2|ROS1|HFM1|AFG1L|TSSK6|PAN3|IGF1R|TNK2|CAMK2D|SUCLG2|EPHA10|DDX49|UBE2H|GALK2|MOS|KIF24|PPIP5K2|MAP3K12|ATP8B4|CDK8|ATAD2B|KIF20B|CPS1|SPATA5|ABCC3
mRNA binding	Gene Ontology	10	161	0.000185963	0.0436215	CLUH|PUM3|SNIP1|SF3B6|SRRM4|ESRP2|PCBP2|CPSF6|IGF2BP2|LUC7L3
transmembrane receptor protein tyrosine kinase signaling pathway	Gene Ontology	7	82	0.0002907	0.0592554	TNK2|ROS1|STAP1|EPHA10|BDNF|FLT3|FLT1
perinuclear region of cytoplasm	Gene Ontology	13	279	0.000324786	0.0592554	COPS8|MTMR14|CHODL|TARBP2|TMEM192|TFRC|ADCY10|BDNF|EPG5|KIF20B|ROS1|PICALM|MLPH
organ induction	Gene Ontology	3	8	0.000438823	0.0704172	SPRY1|FGF10|FRS2
basolateral plasma membrane	Gene Ontology	7	91	0.000523167	0.0704172	CXADR|TFRC|DSPP|SLC26A7|B4GALT1|SLC4A9|RAB17
intercellular bridge	Gene Ontology	5	42	0.00054416	0.0704172	KIF20B|CDCA8|THAP11|KRR1|PKNOX2
transmembrane receptor protein tyrosine kinase activity	Gene Ontology	5	43	0.000600391	0.0704172	IGF1R|FLT1|ROS1|FLT3|EPHA10
dendrite	Gene Ontology	9	162	0.00082778	0.0906144	BDNF|HCN1|CPEB4|NPFF|CALB1|DENND1A|SLC4A8|RAB17|MLPH
sodium ion transmembrane transport	Gene Ontology	6	72	0.000885432	0.0908674	HCN1|SCN8A|SLC24A1|ASIC2|SLC4A9|SLC4A8
RNA polymerase II cis-regulatory region sequence-specific DNA binding	Gene Ontology	18	532	0.00105491	0.0984726	NFIB|NFIA|NFATC3|TCF4|SP1|RFX7|CXADR|ZBTB39|ZNF782|MEF2A|PLAG1|NR2E1|NKX1-1|GATA4|THAP11|SKOR2|ZNF395|PROP1
regulation of ion transmembrane transport	Gene Ontology	6	75	0.00107948	0.0984726	KCND2|KCNC2|HCN1|SCN8A|ASIC2|KCNV2
endocytic recycling	Gene Ontology	4	29	0.00121095	0.0987341	SNX3|DENND1A|RAB17|EPG5
peptidyl-tyrosine phosphorylation	Gene Ontology	6	77	0.00122591	0.0987341	TNK2|IGF1R|EPHA10|HIPK4|FLT3|FLT1
nucleolus	Gene Ontology	16	452	0.00126274	0.0987341	GNL2|RRS1|PHF2|RPF2|PUM3|REV3L|KRR1|NBN|KIF20B|GORAB|NOL4|CDCA8|APTX|PHLDA1|MEAF6|ADAD1
proteasome-mediated ubiquitin-dependent protein catabolic process	Gene Ontology	7	112	0.00164233	0.121143	MAEA|UBE2H|UBXN2A|UBE3D|LTN1|RBCK1|TOPORS
positive regulation of bone resorption	Gene Ontology	3	14	0.00169689	0.121143	TFRC|TNFRSF11A|TMEM64
locomotory behavior	Gene Ontology	5	56	0.00179315	0.122682	UBA6|GRM6|SOBP|FIG4|CALB1
signal transduction	Gene Ontology	15	435	0.00225813	0.142609	TNK2|RASL10B|TOLLIP|MPZL1|MOS|PDE1A|OSGIN2|SPARCL1|IL21|IL7|ARHGAP15|ARHGAP42|RASSF8|PPP2R5E|RASAL2
chromatin binding	Gene Ontology	12	308	0.00235485	0.14321	TCF4|NFIA|NFATC3|ASXL1|NAP1L1|MEF2A|UPF1|PROP1|TOX3|ATAD2B|SKOR2|SCML4
positive regulation of transcription by RNA polymerase II	Gene Ontology	23	818	0.00245991	0.144256	NFATC3|NKX1-1|GRHL3|ASXL1|PROP1|VGLL2|FGF10|PLAG1|TCF4|CXADR|SP1|SENP2|NR2E1|GATA4|NFIB|NFIA|RLF|AHR|MEF2A|IL2|KAT6B|ATAD2B|ZBTB24
serine-type endopeptidase inhibitor activity	Gene Ontology	5	62	0.00271532	0.148105	SERPINB10|SERPINB13|SERPINB2|WFIKKN2|SERPINB7
transcription corepressor activity	Gene Ontology	7	125	0.00295327	0.148105	DNMT3B|TCF4|PARP9|COPS2|RUNX1T1|TRIB3|SKOR2
regulation of dendrite morphogenesis	Gene Ontology	3	18	0.00318144	0.148105	SIPA1L1|SKOR2|NR2E1
transcription, DNA-templated	Gene Ontology	5	66	0.00349504	0.148105	ASXL1|PLAG1|MEF2A|RUNX1T1|PHF3
ubiquitin conjugating enzyme binding	Gene Ontology	3	19	0.00364509	0.148105	RNF180|TOLLIP|UBE3D
dendritic spine	Gene Ontology	5	68	0.00393988	0.148105	KCND2|ZNF804A|CALB1|DNM3|ASIC2
Golgi organization	Gene Ontology	5	68	0.00393988	0.148105	TRAPPC8|SEC16B|TBC1D20|UBXN2A|ATP8B4
negative regulation of phosphorylation	Gene Ontology	2	5	0.00407949	0.148105	CDKN2B|STAP1
bud elongation involved in lung branching	Gene Ontology	2	5	0.00407949	0.148105	SPRY1|FGF10
regulation of signal transduction by p53 class mediator	Gene Ontology	2	5	0.00407949	0.148105	RRS1|HIPK4
sodium:bicarbonate symporter activity	Gene Ontology	2	5	0.00407949	0.148105	SLC4A9|SLC4A8
desmosome organization	Gene Ontology	2	5	0.00407949	0.148105	DSPP|PKP2
interleukin-2 receptor binding	Gene Ontology	2	5	0.00407949	0.148105	IL21|IL2
regulation of Rab protein signal transduction	Gene Ontology	2	5	0.00407949	0.148105	DENND1A|DENND4A
type II pneumocyte differentiation	Gene Ontology	2	5	0.00407949	0.148105	NFIB|FGF10
protein localization to microtubule	Gene Ontology	2	5	0.00407949	0.148105	KIF20B|MAPRE1
bicarbonate transport	Gene Ontology	3	20	0.00414786	0.148105	SLC4A9|SLC4A8|SLC26A7
regulation of transcription by RNA polymerase II	Gene Ontology	17	559	0.00414911	0.148105	BNC2|NKX1-1|RFX7|GRHL3|SNIP1|GLIS3|RLF|ZNF704|ZBTB39|SLTM|TOX3|ZNF782|VGLL2|THAP11|ZNF395|PKNOX2|NR2E1
cell differentiation	Gene Ontology	10	250	0.00443652	0.154995	TNK2|CXADR|BHLHE40|NAP1L1|NKX1-1|MEF2A|NR2E1|FGF10|PAFAH1B1|FLT3
actin cytoskeleton	Gene Ontology	7	139	0.00513356	0.166928	KLHL14|MYO1E|KNTC1|ARSJ|APBB3|MYO1A|PKNOX2
intercalated disc	Gene Ontology	3	22	0.00527448	0.166928	CXADR|DSPP|PKP2
lung saccule development	Gene Ontology	2	6	0.00538806	0.166928	PTGES3|FGF10
nitrogen compound metabolic process	Gene Ontology	2	6	0.00538806	0.166928	BTD|SEC63
cardiac conduction	Gene Ontology	2	6	0.00538806	0.166928	MEF2A|ZMPSTE24
adenylate cyclase-inhibiting G protein-coupled glutamate receptor signaling pathway	Gene Ontology	2	6	0.00538806	0.166928	GRM4|GRM6
mRNA 3'-UTR binding	Gene Ontology	4	46	0.00563541	0.167032	CPEB4|SECISBP2L|IGF2BP2|RBMS2
DNA-binding transcription activator activity, RNA polymerase II-specific	Gene Ontology	12	346	0.00574138	0.167032	NFIB|NFIA|NFATC3|TCF4|SP1|RLF|ZNF782|MEF2A|NR2E1|GATA4|PLAG1|PROP1
protein polyubiquitination	Gene Ontology	6	107	0.00575025	0.167032	UBE2H|RNF180|UBE3D|RNF111|RNF125|TOPORS
receptor internalization	Gene Ontology	3	23	0.00590002	0.167032	TFRC|PICALM|DNM3
skin development	Gene Ontology	3	23	0.00590002	0.167032	PTGES3|DSPP|ADAMTS2
growth factor activity	Gene Ontology	6	110	0.00651832	0.173352	OSGIN2|GDF1|IL7|IL2|BDNF|FGF10
establishment of mitotic spindle orientation	Gene Ontology	3	24	0.00656807	0.173352	SPRY1|FGF10|PAFAH1B1
regulation of translation	Gene Ontology	3	24	0.00656807	0.173352	HFM1|PUM3|CPEB4
postsynaptic neurotransmitter receptor internalization	Gene Ontology	2	7	0.0068623	0.173352	AP2B1|DNM3
positive regulation of keratinocyte migration	Gene Ontology	2	7	0.0068623	0.173352	FGF10|ADAM9
transmembrane receptor protein tyrosine kinase adaptor activity	Gene Ontology	2	7	0.0068623	0.173352	STAP1|FRS2
synaptic vesicle budding from presynaptic endocytic zone membrane	Gene Ontology	2	7	0.0068623	0.173352	PICALM|DNM3
axon	Gene Ontology	7	148	0.00706474	0.175762	NRN1L|DNM3|KCNC2|HCN1|SCN8A|CNTN4|BDNF
positive regulation of B cell proliferation	Gene Ontology	3	25	0.00727933	0.175774	IL21|TFRC|IL2
clathrin-coated pit	Gene Ontology	3	25	0.00727933	0.175774	TFRC|REPS1|PICALM
release of sequestered calcium ion into cytosol	Gene Ontology	3	26	0.00803442	0.188547	IBTK|ITPR1|FKBP1B
ribonucleoprotein complex	Gene Ontology	5	82	0.00824793	0.188547	CPSF6|ESRP2|TDRD1|SECISBP2L|RBMS2
ubiquitin ligase complex	Gene Ontology	4	52	0.00840763	0.188547	MAEA|RBCK1|UBE3D|TOPORS
histone phosphorylation	Gene Ontology	2	8	0.00849724	0.188547	MAP3K12|HIPK4
MOZ/MORF histone acetyltransferase complex	Gene Ontology	2	8	0.00849724	0.188547	KAT6B|MEAF6
regulation of RNA metabolic process	Gene Ontology	2	8	0.00849724	0.188547	IGF2BP2|PCBP2
Ran GTPase binding	Gene Ontology	3	27	0.00883393	0.193404	NUTF2|RANBP10|KPNB1
positive regulation of GTPase activity	Gene Ontology	8	198	0.0098665	0.213168	ARHGAP15|ADRB1|RGS6|TBC1D20|SIPA1L1|DENND1A|RASAL2|PICALM
negative regulation of pri-miRNA transcription by RNA polymerase II	Gene Ontology	2	9	0.010288	0.213834	NFIB|NFATC3
AP-2 adaptor complex	Gene Ontology	2	9	0.010288	0.213834	AP2B1|PICALM
regulation of TOR signaling	Gene Ontology	2	9	0.010288	0.213834	ROS1|ZMPSTE24
peptidyl-tyrosine autophosphorylation	Gene Ontology	3	29	0.0105683	0.216465	TNK2|IGF1R|ROS1
activation of MAPK activity	Gene Ontology	4	56	0.0106782	0.216465	MOS|GRM4|FGF10|FRS2
regulation of RNA splicing	Gene Ontology	3	30	0.011504	0.219628	ESRP2|SRRM4|PRX
filopodium	Gene Ontology	3	30	0.011504	0.219628	DNALI1|GPM6A|CXADR
hematopoietic progenitor cell differentiation	Gene Ontology	4	58	0.0119482	0.219628	RRS1|PTPRZ1|ZBTB24|FLT1
protein mono-ADP-ribosylation	Gene Ontology	2	10	0.0122298	0.219628	PARP8|PARP9
positive regulation of cardiac muscle hypertrophy	Gene Ontology	2	10	0.0122298	0.219628	CAMK2D|MEF2A
antigen binding	Gene Ontology	2	10	0.0122298	0.219628	CD48|TOPORS
ribosomal large subunit binding	Gene Ontology	2	10	0.0122298	0.219628	CPSF6|LTN1
phosphatidylinositol-3-phosphate biosynthetic process	Gene Ontology	2	10	0.0122298	0.219628	FIG4|INPP4B
positive regulation of ubiquitin-protein transferase activity	Gene Ontology	2	10	0.0122298	0.219628	TRIB3|TOPORS
sensory perception of sound	Gene Ontology	5	91	0.0123056	0.219628	LHFPL4|SOBP|SRRM4|MYO1A|ASIC2
mitochondrial respiratory chain complex I assembly	Gene Ontology	3	32	0.0135145	0.232588	NDUFB6|TIMM21|NDUFA13
vascular endothelial growth factor signaling pathway	Gene Ontology	2	11	0.014318	0.232588	NUS1|FLT1
cyclin-dependent protein serine/threonine kinase inhibitor activity	Gene Ontology	2	11	0.014318	0.232588	CDKN2B|P14ARF
histone H4-K5 acetylation	Gene Ontology	2	11	0.014318	0.232588	MEAF6|JADE1
histone H4-K8 acetylation	Gene Ontology	2	11	0.014318	0.232588	MEAF6|JADE1
positive regulation of amyloid-beta formation	Gene Ontology	2	11	0.014318	0.232588	SP1|PICALM
lysine-acetylated histone binding	Gene Ontology	2	11	0.014318	0.232588	ATAD2B|YEATS4
regulation of smoothened signaling pathway	Gene Ontology	2	11	0.014318	0.232588	FGF10|TCTN1
microtubule binding	Gene Ontology	7	171	0.0143923	0.232588	GAS2L2|KIF24|CEP57L1|KIF20B|DNM3|NEIL2|MAPRE1
SMAD binding	Gene Ontology	3	33	0.0145899	0.232588	MEF2A|SKOR2|RNF111
ephrin receptor signaling pathway	Gene Ontology	3	33	0.0145899	0.232588	SIPA1L1|ANKS1A|EPHA10
growth cone	Gene Ontology	3	34	0.0157123	0.24046	CXADR|MAP3K12|ZNF804A
positive regulation of protein ubiquitination	Gene Ontology	3	34	0.0157123	0.24046	SENP2|RNF180|RNF111
melanosome	Gene Ontology	3	34	0.0157123	0.24046	TYRP1|TFRC|RAB17
potassium ion transmembrane transport	Gene Ontology	5	98	0.0162682	0.24046	HCN1|KCND2|KCNV2|KCNC2|SLC24A1
positive regulation of interleukin-17 production	Gene Ontology	2	12	0.0165481	0.24046	IL21|IL2
inorganic anion exchanger activity	Gene Ontology	2	12	0.0165481	0.24046	SLC4A9|SLC4A8
RNA polymerase II CTD heptapeptide repeat kinase activity	Gene Ontology	2	12	0.0165481	0.24046	CDK8|CDK19
neuronal cell body membrane	Gene Ontology	2	12	0.0165481	0.24046	SLC4A8|KCNC2
phosphatidylinositol phosphate binding	Gene Ontology	2	12	0.0165481	0.24046	SNX3|PHLDA1
regulation of glucose metabolic process	Gene Ontology	2	12	0.0165481	0.24046	NKX1-1|ZMPSTE24
extracellular space	Gene Ontology	21	865	0.0171103	0.246449	NRN1L|FGF10|VWC2L|WFIKKN2|GLIPR1|SERPINB10|GDF1|TCTN1|SPARCL1|LYZ|ADAM9|IL21|IL7|NPFF|IL2|CSN2|GLIPR1L2|BDNF|SERPINB2|SERPINB13|SERPINB7
DNA binding	Gene Ontology	13	454	0.0176697	0.246502	BNC2|ASXL1|RLF|HMGA1|BHLHE40|REV3L|GTF3C6|BAZ2A|HIPK4|KAT6B|CENPT|PLAG1|TOPORS
zinc ion binding	Gene Ontology	16	606	0.0179498	0.246502	TLL1|CA8|ADAMTS2|AGBL4|PHF2|ZCCHC8|CALB1|LTN1|TRPS1|UPF1|NR2E1|NEIL2|ZCCHC2|GATA4|GATAD2A|NPEPPS
thymus development	Gene Ontology	3	36	0.0180992	0.246502	CCNB2|FGF10|ZMPSTE24
retinol dehydrogenase activity	Gene Ontology	2	13	0.0189155	0.246502	RDH16|SDR9C7
G protein-coupled glutamate receptor signaling pathway	Gene Ontology	2	13	0.0189155	0.246502	GRM4|GRM6
microtubule plus-end binding	Gene Ontology	2	13	0.0189155	0.246502	MAPRE1|PAFAH1B1
intrinsic apoptotic signaling pathway	Gene Ontology	2	13	0.0189155	0.246502	NBN|SGPP1
steroid metabolic process	Gene Ontology	2	13	0.0189155	0.246502	RDH16|AKR1D1
retromer complex	Gene Ontology	2	13	0.0189155	0.246502	SNX3|VPS29
sperm axoneme assembly	Gene Ontology	2	13	0.0189155	0.246502	ARMC2|SPAG16
regulation of growth	Gene Ontology	2	13	0.0189155	0.246502	CCNB2|SOCS6
actin cytoskeleton reorganization	Gene Ontology	3	37	0.019364	0.25036	SIPA1L1|CXADR|FGF10
protein homodimerization activity	Gene Ontology	12	414	0.0203903	0.251179	PANK1|TYRP1|TCF4|SP1|MAP3K12|TARBP2|TMEM192|TFRC|TOX3|GLCE|GRM6|KIF20B
endosomal transport	Gene Ontology	3	38	0.0206764	0.251179	REPS1|PICALM|AP5M1
protein kinase binding	Gene Ontology	9	273	0.0207863	0.251179	CDKN2B|MEF2A|SPRED1|MAP3K12|TFRC|NBEA|IBTK|P14ARF|MAPRE1
enzyme inhibitor activity	Gene Ontology	2	14	0.021416	0.251179	SCG5|PARP9
regulation of microtubule polymerization or depolymerization	Gene Ontology	2	14	0.021416	0.251179	MAPRE1|GAS2L2
positive regulation of neural precursor cell proliferation	Gene Ontology	2	14	0.021416	0.251179	NAP1L1|NR2E1
melanocyte differentiation	Gene Ontology	2	14	0.021416	0.251179	TYRP1|LRMDA
protein ADP-ribosylase activity	Gene Ontology	2	14	0.021416	0.251179	PARP8|PARP9
regulation of ERK1 and ERK2 cascade	Gene Ontology	2	14	0.021416	0.251179	ROS1|FRS2
glutamate receptor activity	Gene Ontology	2	14	0.021416	0.251179	GRM4|GRM6
negative regulation of endopeptidase activity	Gene Ontology	5	106	0.0217416	0.251406	SERPINB10|SERPINB13|SERPINB2|WFIKKN2|SERPINB7
neuron projection morphogenesis	Gene Ontology	3	39	0.0220366	0.251718	KIF20B|BDNF|GPM6A
positive regulation of tyrosine phosphorylation of STAT protein	Gene Ontology	3	40	0.0234445	0.251718	IL21|IL2|PARP9
collagen binding	Gene Ontology	3	40	0.0234445	0.251718	DSPP|SPARCL1|ADAM9
DNA-binding transcription factor activity	Gene Ontology	10	326	0.0234943	0.251718	TCF4|TRPS1|GRHL3|RFX7|NKX1-1|NFATC3|NR2E1|PLAG1|ZNF395|ZBTB24
sarcoplasmic reticulum membrane	Gene Ontology	2	15	0.0240452	0.251718	CAMK2D|FKBP1B
positive regulation of activated T cell proliferation	Gene Ontology	2	15	0.0240452	0.251718	IL2|SLAMF1
sphingolipid biosynthetic process	Gene Ontology	2	15	0.0240452	0.251718	KDSR|HACD3
protein tyrosine kinase activity	Gene Ontology	2	15	0.0240452	0.251718	TNK2|HIPK4
positive regulation of protein localization to nucleus	Gene Ontology	2	15	0.0240452	0.251718	TFRC|PARP9
histone H2A acetylation	Gene Ontology	2	15	0.0240452	0.251718	MEAF6|YEATS4
chloride transmembrane transporter activity	Gene Ontology	2	15	0.0240452	0.251718	SLC4A8|SLC26A7
microtubule plus-end	Gene Ontology	2	15	0.0240452	0.251718	MAPRE1|GAS2L2
histone binding	Gene Ontology	5	109	0.0240681	0.251718	KAT6B|ATAD2B|PARP9|SCML4|NAP1L1
cell junction	Gene Ontology	4	73	0.0245695	0.255336	NFIA|DSPP|SCN8A|SLC16A10
nuclear import signal receptor activity	Gene Ontology	2	16	0.026799	0.265084	KPNB1|KPNA1
ventricular septum development	Gene Ontology	2	16	0.026799	0.265084	AP2B1|FRS2
cellular senescence	Gene Ontology	2	16	0.026799	0.265084	CDKN2B|P14ARF
vesicle transport along actin filament	Gene Ontology	2	16	0.026799	0.265084	MYO1E|MYO1A
protein phosphorylation	Gene Ontology	9	287	0.0272889	0.268313	TSSK6|PAN3|COPS8|CDK19|CAMK2D|AMHR2|AKT2|TRIB3|CDK8
nuclear membrane	Gene Ontology	5	114	0.0282906	0.272199	HACD3|TBC1D20|PAFAH1B1|SYNE2|YEATS4
histone deacetylase binding	Gene Ontology	4	77	0.0289104	0.272199	SP1|MEF2A|SKOR2|NR2E1
metal ion binding	Gene Ontology	21	915	0.0289389	0.272199	PAN3|TYRP1|LPP|PDE1A|TDRD1|CYB5A|MSRB3|PPTC7|SUCLG2|ZNF782|PHF3|RUNX1T1|RBCK1|BAZ2A|ZMPSTE24|ZNF510|APTX|ZNF804A|CPS1|JADE1|MLPH
transcription factor binding	Gene Ontology	6	156	0.0293132	0.272199	NFIA|NFATC3|APBB3|MEF2A|NBN|KAT6B
positive regulation of gene expression	Gene Ontology	6	156	0.0293132	0.272199	DNMT3B|STAP1|TFRC|SEC16B|FGF10|ZNF804A
voltage-gated sodium channel activity	Gene Ontology	2	17	0.0296733	0.272199	HCN1|SCN8A
cell periphery	Gene Ontology	2	17	0.0296733	0.272199	PANK1|MINDY2
actin-dependent ATPase activity	Gene Ontology	2	17	0.0296733	0.272199	MYO1E|MYO1A
pigmentation	Gene Ontology	2	17	0.0296733	0.272199	TYRP1|FIG4
nuclear localization sequence binding	Gene Ontology	2	17	0.0296733	0.272199	KPNB1|KPNA1
desmosome	Gene Ontology	2	17	0.0296733	0.272199	B4GALT1|DSPP
negative regulation of apoptotic process	Gene Ontology	7	204	0.0326113	0.285748	MAEA|IGF1R|ASIC2|TFRC|NR2E1|SERPINB2|PROP1
positive regulation of transforming growth factor beta receptor signaling pathway	Gene Ontology	2	18	0.0326641	0.285748	CDKN2B|RNF111
ERK1 and ERK2 cascade	Gene Ontology	2	18	0.0326641	0.285748	MOS|FGF10
NuA4 histone acetyltransferase complex	Gene Ontology	2	18	0.0326641	0.285748	MEAF6|YEATS4
sarcoplasmic reticulum	Gene Ontology	2	18	0.0326641	0.285748	SYNE2|ITPR1
integrator complex	Gene Ontology	2	18	0.0326641	0.285748	INTS9|INTS14
learning or memory	Gene Ontology	2	18	0.0326641	0.285748	PICALM|PTPRZ1
endosome membrane	Gene Ontology	3	46	0.0328906	0.285748	TYRP1|FIG4|TFRC
ubiquitin binding	Gene Ontology	3	46	0.0328906	0.285748	RBCK1|UBXN2A|TOLLIP
cilium assembly	Gene Ontology	5	120	0.0339423	0.293333	KIF24|DISC1|TCTN1|RAB17|IFT81
intracellular membrane-bounded organelle	Gene Ontology	8	252	0.0341317	0.293425	UBAP1|IGF1R|VPS29|ZNF365|FIG4|CYB5A|RDH16|SLC16A10
actin filament binding	Gene Ontology	6	163	0.0349733	0.295127	GAS2L2|MYO1E|MYO1A|PTPRD|SYNE2|PKNOX2
regulation of multicellular organism growth	Gene Ontology	2	19	0.0357676	0.295127	PRLH|ZMPSTE24
membrane fusion	Gene Ontology	2	19	0.0357676	0.295127	UBXN2A|DNM3
microfilament motor activity	Gene Ontology	2	19	0.0357676	0.295127	MYO1E|MYO1A
hair follicle morphogenesis	Gene Ontology	2	19	0.0357676	0.295127	GORAB|FGF10
germ cell development	Gene Ontology	2	19	0.0357676	0.295127	TDRD1|PAFAH1B1
histone acetyltransferase complex	Gene Ontology	2	19	0.0357676	0.295127	KAT6B|JADE1
positive regulation of viral genome replication	Gene Ontology	2	19	0.0357676	0.295127	TARBP2|HACD3
voltage-gated potassium channel activity	Gene Ontology	3	48	0.0364167	0.298981	HCN1|KCNV2|KCNC2
microtubule	Gene Ontology	5	123	0.0370125	0.302361	DISC1|KIF20B|MAPRE1|PAFAH1B1|GAS2L2
positive regulation of kinase activity	Gene Ontology	3	49	0.0382497	0.304785	FLT1|NBN|EPHA10
voltage-gated potassium channel complex	Gene Ontology	3	49	0.0382497	0.304785	KCND2|KCNV2|KCNC2
protein tyrosine phosphatase activity	Gene Ontology	4	85	0.0388775	0.304785	PTPRZ1|MTMR14|PTP4A1|PTPRD
regulation of synaptic transmission, glutamatergic	Gene Ontology	2	20	0.0389798	0.304785	GRM4|GRM6
mitotic cell cycle checkpoint	Gene Ontology	2	20	0.0389798	0.304785	CDKN2B|KNTC1
clathrin-dependent endocytosis	Gene Ontology	2	20	0.0389798	0.304785	AP2B1|PICALM
osteoclast differentiation	Gene Ontology	2	20	0.0389798	0.304785	OSTM1|TFRC
negative regulation of catalytic activity	Gene Ontology	2	20	0.0389798	0.304785	SCG5|PARP9
GTPase activator activity	Gene Ontology	6	170	0.0412941	0.311443	ARHGAP15|ARHGAP42|RGS6|TBC1D20|SIPA1L1|RASAL2
kinetochore	Gene Ontology	3	51	0.042054	0.311443	PHF2|MEAF6|PAFAH1B1
SH3 domain binding	Gene Ontology	3	51	0.042054	0.311443	DENND1A|REPS1|ADAM9
lipid metabolic process	Gene Ontology	3	51	0.042054	0.311443	NKX1-1|CXADR|PRLH
regulation of postsynaptic membrane potential	Gene Ontology	2	21	0.0422971	0.311443	ADRB1|KCND2
negative regulation of cyclin-dependent protein serine/threonine kinase activity	Gene Ontology	2	21	0.0422971	0.311443	CDKN2B|P14ARF
ephrin receptor binding	Gene Ontology	2	21	0.0422971	0.311443	SIPA1L1|ANKS1A
extrinsic apoptotic signaling pathway	Gene Ontology	2	21	0.0422971	0.311443	SGPP1|NDUFA13
regulation of neuron projection development	Gene Ontology	2	21	0.0422971	0.311443	CHODL|DISC1
spindle midzone	Gene Ontology	2	21	0.0422971	0.311443	CDCA8|MAPRE1
response to glucose	Gene Ontology	2	21	0.0422971	0.311443	PRLH|FKBP1B
cyclin-dependent protein serine/threonine kinase activity	Gene Ontology	2	21	0.0422971	0.311443	CDK8|CDK19
negative regulation of transcription by RNA polymerase II	Gene Ontology	14	570	0.0425556	0.311948	DNMT3B|NFIB|NFIA|THAP11|PARP9|TCF4|BHLHE40|CXADR|AHR|MEF2A|NR2E1|GATAD2A|SKOR2|PROP1
peptidyl-tyrosine dephosphorylation	Gene Ontology	4	88	0.043061	0.31425	PTPRZ1|MTMR14|PTP4A1|PTPRD
centriole	Gene Ontology	4	89	0.0445097	0.319428	KIF24|RTTN|CCDC68|TOPORS
negative regulation of gene expression	Gene Ontology	4	89	0.0445097	0.319428	PLAG1|PARP9|PICALM|ROS1
endoplasmic reticulum membrane	Gene Ontology	8	267	0.0449622	0.319428	KDSR|CYB5A|PIGN|TBC1D20|GRM6|ITPR1|FDFT1|NUS1
endoplasmic reticulum	Gene Ontology	13	522	0.0452901	0.319428	KDSR|SUMF1|KLHL14|RRS1|CPEB4|CYB5A|SEC63|PUM3|TMEM64|COPG2|ITPR1|FLT3|NUS1
positive regulation of transcription, DNA-templated	Gene Ontology	7	220	0.0453776	0.319428	PARP9|MAP3K12|TOX3|RNF111|GATA4|PICALM|TOPORS
NAD+ ADP-ribosyltransferase activity	Gene Ontology	2	22	0.0457159	0.319428	PARP8|PARP9
fibroblast growth factor receptor binding	Gene Ontology	2	22	0.0457159	0.319428	FGF10|FRS2
neuropeptide hormone activity	Gene Ontology	2	22	0.0457159	0.319428	PRLH|NPFF
somatic stem cell population maintenance	Gene Ontology	2	22	0.0457159	0.319428	FGF10|NR2E1
neuronal action potential	Gene Ontology	2	22	0.0457159	0.319428	KCND2|SCN8A
double-stranded RNA binding	Gene Ontology	3	53	0.0460408	0.320003	TARBP2|TFRC|ADAD1
RNA binding	Gene Ontology	11	420	0.0469126	0.320003	PAN3|RPS20|UPF1|SLTM|ANKHD1|RALYL|ESRP2|KRR1|RBMS2|PCBP2|SEC63
membrane	Gene Ontology	12	473	0.0474655	0.320003	CCNB2|RASL10B|TCTN1|CYB5A|SPRED1|SPRY1|DSPP|COPG2|DNM3|NBEA|LHFPL4|ABCC3
regulation of intracellular pH	Gene Ontology	2	23	0.0492325	0.320003	SLC4A9|SLC4A8
positive regulation of blood vessel endothelial cell migration	Gene Ontology	2	23	0.0492325	0.320003	SP1|NUS1
microtubule bundle formation	Gene Ontology	2	23	0.0492325	0.320003	MAPRE1|GAS2L2

## Sheet: Table13-2
Table S13-2. Summary of 187 significant GO terms (P < 0.05) in the MS vs XP comparison.
Term	Database	ID	Input number	Background number	P-Value	Gene Name
nucleus	Gene Ontology	GO:0005634	39	2706	6.45804e-06	GAMT|CPEB4|RASSF5|DYRK3|RUNX1T1|RSRC1|ADAD1|CARNMT1|STAT6|PPM1E|BMS1|NAP1L1|ZC3HC1|RORB|ZNF704|NBEA|PTP4A1|PROP1|TRMT10C|EYA3|CRAMP1|MAPK4|SENP7|MDFIC|CALB1|PPARG|PHLDA1|REV3L|TLK1|PPP1CB|ODAM|SLTM|RLF|PTGES3|PCNP|TOX3|ZNF292|TRNT1|NAB2
nucleoplasm	Gene Ontology	GO:0005654	27	1546	8.46421e-06	NDUFB6|SPRY1|RUNX1T1|PHLDA1|STAT6|PPM1E|WDR43|ZC3HC1|UBQLN1|ZBTB39|TSEN2|TRMT10C|CDCA8|KLHDC10|EYA3|TFEC|ZBTB11|IBTK|RBM12B|TLK1|APTX|DAZAP1|PPP1CB|ODAM|TOX3|SGPP1|MINDY2
dendrite	Gene Ontology	GO:0030425	7	162	0.000162382	IGSF9B|CPEB4|CHRM2|CALB1|MAPK8IP3|RAB17|MLPH
nucleolus	Gene Ontology	GO:0005730	11	452	0.00034571	GNL2|PPM1E|PPP1CB|PHLDA1|MDFIC|REV3L|NBN|CDCA8|APTX|ADAD1|RPF2
endoplasmic reticulum membrane	Gene Ontology	GO:0005789	8	267	0.000610926	TMEM67|CYP7B1|KDSR|VAPA|TBC1D20|SELENON|GRM6|NUS1
tRNA methylation	Gene Ontology	GO:0030488	3	22	0.000634897	THUMPD2|TRMT10C|TRMT61B
S-adenosylmethionine-dependent methyltransferase activity	Gene Ontology	GO:0008757	2	5	0.000942031	GAMT|CARNMT1
aggresome	Gene Ontology	GO:0016235	3	27	0.00109314	KLHL14|UBQLN1|TRIM37
proteasome-mediated ubiquitin-dependent protein catabolic process	Gene Ontology	GO:0043161	5	112	0.00124074	SPSB3|PCNP|TRNT1|RBCK1|TOPORS
neuronal cell body	Gene Ontology	GO:0043025	5	120	0.00166289	KLHL14|PDE1A|IGSF9B|CALB1|RAB17
response to peptide hormone	Gene Ontology	GO:0043434	2	8	0.00199172	STAT6|PRLH
positive regulation of protein ubiquitination	Gene Ontology	GO:0031398	3	34	0.00202042	RASSF5|UBQLN1|RIPK2
neuron projection	Gene Ontology	GO:0043005	6	188	0.00216111	KLHL14|CPEB4|GPR149|CALB1|EPHA10|STMN1
cytoplasmic stress granule	Gene Ontology	GO:0010494	3	37	0.00253107	DYRK3|ZFAND1|DHX36
phosphatidylinositol-3-phosphate biosynthetic process	Gene Ontology	GO:0036092	2	10	0.00289521	FIG4|INPP4B
intraciliary retrograde transport	Gene Ontology	GO:0035721	2	10	0.00289521	IFT140|DYNC2LI1
Cul4A-RING E3 ubiquitin ligase complex	Gene Ontology	GO:0031464	2	10	0.00289521	CRBN|TRNT1
cortical actin cytoskeleton	Gene Ontology	GO:0030864	3	40	0.00311481	PLEKHH2|MYO1A|MLPH
mRNA methylation	Gene Ontology	GO:0080009	2	11	0.00340636	TRMT10C|TRMT61B
regulation of stem cell population maintenance	Gene Ontology	GO:2000036	2	11	0.00340636	PTN|WDR43
male meiotic nuclear division	Gene Ontology	GO:0007140	2	12	0.0039564	SPDYA|ASZ1
intrinsic apoptotic signaling pathway	Gene Ontology	GO:0097193	2	13	0.00454476	NBN|SGPP1
retinol dehydrogenase activity	Gene Ontology	GO:0004745	2	13	0.00454476	RDH16|SDR9C7
regulation of cilium assembly	Gene Ontology	GO:1902017	2	14	0.00517091	IFT140|DYNC2LI1
GTP binding	Gene Ontology	GO:0005525	7	305	0.00561802	GNL2|BMS1|RAB31|GNA14|DNM3|RAB17|CDC42
mitochondrial fission	Gene Ontology	GO:0000266	2	15	0.00583432	DNM3|MTFR1L
canonical Wnt signaling pathway	Gene Ontology	GO:0060070	3	52	0.00623965	FRZB|WNT2|PROP1
protein phosphatase inhibitor activity	Gene Ontology	GO:0004864	2	17	0.00727079	PTN|PPP1R1C
regulation of mitotic spindle assembly	Gene Ontology	GO:1901673	2	17	0.00727079	CHMP4C|CEP97
cell periphery	Gene Ontology	GO:0071944	2	17	0.00727079	MINDY2|ODAM
pattern specification process	Gene Ontology	GO:0007389	2	17	0.00727079	APC2|NRG3
cytosol	Gene Ontology	GO:0005829	24	2056	0.00749547	STMN1|FHIT|SPRY1|RIPK2|CEP97|DHX36|CARNMT1|STAT6|UBQLN1|PLEKHH2|NBEA|TSEN2|KLHL14|CALB1|APC2|OSBPL10|DAZAP1|PPP1CB|ODAM|PTGES3|DYRK3|ASNS|TOX3|MINDY2
double-strand break repair via homologous recombination	Gene Ontology	GO:0000724	3	56	0.00758062	AUNIP|REV3L|NBN
locomotory behavior	Gene Ontology	GO:0007626	3	56	0.00758062	FIG4|GRM6|CALB1
GTPase activity	Gene Ontology	GO:0003924	6	247	0.00781742	BMS1|RAB31|GNA14|DNM3|RAB17|CDC42
nucleic acid phosphodiester bond hydrolysis	Gene Ontology	GO:0090305	3	57	0.00794032	REV3L|APTX|EME2
cell projection assembly	Gene Ontology	GO:0030031	2	18	0.0080428	NCKAP1|CDC42
negative regulation of extrinsic apoptotic signaling pathway in absence of ligand	Gene Ontology	GO:2001240	2	18	0.0080428	ZC3HC1|EYA3
ubiquitin-dependent ERAD pathway	Gene Ontology	GO:0030433	3	58	0.00830994	TMEM67|STT3B|UBQLN1
regulation of multicellular organism growth	Gene Ontology	GO:0040014	2	19	0.00884999	PRLH|GAMT
oogenesis	Gene Ontology	GO:0048477	2	19	0.00884999	PTN|PAQR7
positive regulation of neurogenesis	Gene Ontology	GO:0050769	2	20	0.00969183	WNT2|NAP1L1
response to exogenous dsRNA	Gene Ontology	GO:0043330	2	21	0.0105678	RIPK2|DHX36
filamentous actin	Gene Ontology	GO:0031941	2	22	0.0114775	APC2|MYO1A
protein kinase binding	Gene Ontology	GO:0019901	6	273	0.012257	PTN|PPP1CB|ZC3HC1|IBTK|NBEA|MAPK4
cellular response to heat	Gene Ontology	GO:0034605	2	23	0.0124203	DHX36|TFEC
dendritic spine	Gene Ontology	GO:0043197	3	68	0.0125629	CALB1|DNM3|CDC42
intracellular signal transduction	Gene Ontology	GO:0035556	6	275	0.0126591	PPP1R1C|TLK1|ASB7|PKN1|RASSF5|MAPK4
intracellular receptor signaling pathway	Gene Ontology	GO:0030522	2	24	0.0133959	PPARG|RORB
ribosomal large subunit assembly	Gene Ontology	GO:0000027	2	24	0.0133959	RPL24|RPF2
cell population proliferation	Gene Ontology	GO:0008283	3	70	0.0135373	PTGES3|DAZAP1|NBN
multicellular organism development	Gene Ontology	GO:0007275	4	131	0.0136818	FRZB|EYA3|PAQR7|EPHA10
DNA helicase activity	Gene Ontology	GO:0003678	2	25	0.0144036	NBN|DHX36
photoreceptor connecting cilium	Gene Ontology	GO:0032391	2	25	0.0144036	IFT140|TOPORS
mitotic metaphase plate congression	Gene Ontology	GO:0007080	2	27	0.0165137	CDCA8|CHMP4C
negative regulation of phosphoprotein phosphatase activity	Gene Ontology	GO:0032515	2	28	0.0176152	PTN|PPP1R1C
cellular response to UV	Gene Ontology	GO:0034644	2	29	0.018747	BMF|DHX36
ATP binding	Gene Ontology	GO:0005524	15	1203	0.0193372	TLK1|EPHA10|DDX39A|PKN1|NME3|ASNS|MYO1A|DYRK3|RIPK2|SPATA5|MAPK4|ATP8B4|TRPM6|P2RY1|DHX36
ribonucleoprotein complex	Gene Ontology	GO:1990904	3	82	0.02027	RBM12B|DAZAP1|CPSF6
cell migration	Gene Ontology	GO:0016477	4	150	0.0211177	APC2|PROP1|NCKAP1|CDC42
retina development in camera-type eye	Gene Ontology	GO:0060041	2	33	0.0235682	RPL24|GRM6
double-strand break repair	Gene Ontology	GO:0006302	2	33	0.0235682	EYA3|EME2
protein serine/threonine kinase activity	Gene Ontology	GO:0004674	5	234	0.0239264	PKN1|TRPM6|RIPK2|TLK1|DYRK3
synapse	Gene Ontology	GO:0045202	5	234	0.0239264	CPEB4|CALB1|CHRM2|DNM3|RPL24
positive regulation of I-kappaB kinase/NF-kappaB signaling	Gene Ontology	GO:0043123	3	90	0.0256106	RIPK2|DHX36|RBCK1
adaptive immune response	Gene Ontology	GO:0002250	2	35	0.0261491	RIPK2|IL2
damaged DNA binding	Gene Ontology	GO:0003684	2	35	0.0261491	AUNIP|NBN
response to virus	Gene Ontology	GO:0009615	2	35	0.0261491	CHRM2|DHX36
determination of left/right symmetry	Gene Ontology	GO:0007368	2	35	0.0261491	IFT140|DYNC2LI1
positive regulation of NF-kappaB transcription factor activity	Gene Ontology	GO:0051092	3	94	0.028537	RIPK2|TRIM37|RBCK1
endoplasmic reticulum	Gene Ontology	GO:0005783	8	522	0.0288691	PTN|KDSR|KLHL14|CPEB4|UBQLN1|DNAJC10|RPL24|NUS1
myosin complex	Gene Ontology	GO:0016459	2	38	0.0302234	BMF|MYO1A
intracellular membrane-bounded organelle	Gene Ontology	GO:0043231	5	252	0.0313532	OSBPL10|RDH16|FAR1|SLC16A10|FIG4
positive regulation of interferon-gamma production	Gene Ontology	GO:0032729	2	39	0.031634	RIPK2|IL2
ciliary basal body	Gene Ontology	GO:0036064	3	99	0.0324338	IFT140|DYNC2LI1|TOPORS
trans-Golgi network	Gene Ontology	GO:0005802	3	99	0.0324338	NBEA|CCDC91|ATP8B4
GABA-ergic synapse	Gene Ontology	GO:0098982	2	41	0.0345313	IGSF9B|CALB1
centrosome	Gene Ontology	GO:0005813	6	349	0.0347684	TMEM67|IFT140|AUNIP|TSEN2|DYNC2LI1|EYA3
cytosolic small ribosomal subunit	Gene Ontology	GO:0022627	2	42	0.0360173	EIF2D|RPS15
intercellular bridge	Gene Ontology	GO:0045171	2	42	0.0360173	APC2|CDCA8
negative regulation of NF-kappaB transcription factor activity	Gene Ontology	GO:0032088	2	43	0.0375275	TRIM37|RBCK1
cytoplasm	Gene Ontology	GO:0005737	24	2398	0.0390685	GAMT|STMN1|CPEB4|MYO1A|DYRK3|DNM3|CPSF6|ADAD1|PPP1R1C|NAP1L1|INPP4B|FRZB|PTP4A1|MAPK4|ZCCHC2|SENP7|MDFIC|PPARG|IBTK|PPP1CB|ODAM|PTGES3|WNT2|RSRC1
nuclear body	Gene Ontology	GO:0016604	4	184	0.0396688	SLTM|PCNP|EIF2D|PLEKHH2
glucocorticoid receptor signaling pathway	Gene Ontology	GO:0042921	1	5	0.0400677	PTGES3
U2 snRNA binding	Gene Ontology	GO:0030620	1	5	0.0400677	CEP97
Mre11 complex	Gene Ontology	GO:0030870	1	5	0.0400677	NBN
abscission	Gene Ontology	GO:0009838	1	5	0.0400677	CHMP4C
PTW/PP1 phosphatase complex	Gene Ontology	GO:0072357	1	5	0.0400677	PPP1CB
negative regulation of myelination	Gene Ontology	GO:0031642	1	5	0.0400677	FIG4
RNA secondary structure unwinding	Gene Ontology	GO:0010501	1	5	0.0400677	DHX36
gastric acid secretion	Gene Ontology	GO:0001696	1	5	0.0400677	SLC26A7
positive regulation of cytokine-mediated signaling pathway	Gene Ontology	GO:0001961	1	5	0.0400677	RIPK2
post-translational protein modification	Gene Ontology	GO:0043687	1	5	0.0400677	STT3B
arrestin family protein binding	Gene Ontology	GO:1990763	1	5	0.0400677	CHRM2
cholinergic synapse	Gene Ontology	GO:0098981	1	5	0.0400677	CHRM2
dendritic spine head	Gene Ontology	GO:0044327	1	5	0.0400677	DNM3
bud elongation involved in lung branching	Gene Ontology	GO:0060449	1	5	0.0400677	SPRY1
toll-like receptor 2 signaling pathway	Gene Ontology	GO:0034134	1	5	0.0400677	RIPK2
lens fiber cell morphogenesis	Gene Ontology	GO:0070309	1	5	0.0400677	TBC1D20
U3 snoRNA binding	Gene Ontology	GO:0034511	1	5	0.0400677	BMS1
positive regulation of hepatocyte proliferation	Gene Ontology	GO:2000347	1	5	0.0400677	PTN
interleukin-2 receptor binding	Gene Ontology	GO:0005134	1	5	0.0400677	IL2
glucose transmembrane transporter activity	Gene Ontology	GO:0005355	1	5	0.0400677	MFSD4B
Holliday junction resolvase complex	Gene Ontology	GO:0048476	1	5	0.0400677	EME2
lamellipodium membrane	Gene Ontology	GO:0031258	1	5	0.0400677	APC2
Cdc42 protein signal transduction	Gene Ontology	GO:0032488	1	5	0.0400677	CDC42
positive regulation of cardioblast differentiation	Gene Ontology	GO:0051891	1	5	0.0400677	DHX36
metabolic process	Gene Ontology	GO:0008152	1	5	0.0400677	LYZ
atrial cardiac muscle tissue morphogenesis	Gene Ontology	GO:0055009	1	5	0.0400677	WNT2
regulation of synapse assembly	Gene Ontology	GO:0051963	1	5	0.0400677	RAB17
negative regulation of complement-dependent cytotoxicity	Gene Ontology	GO:1903660	1	5	0.0400677	STAT6
G-quadruplex RNA binding	Gene Ontology	GO:0002151	1	5	0.0400677	DHX36
aggrephagy	Gene Ontology	GO:0035973	1	5	0.0400677	UBQLN1
growth hormone receptor signaling pathway via JAK-STAT	Gene Ontology	GO:0060397	1	5	0.0400677	STAT6
ribosome disassembly	Gene Ontology	GO:0032790	1	5	0.0400677	EIF2D
G-quadruplex DNA unwinding	Gene Ontology	GO:0044806	1	5	0.0400677	DHX36
regulation of protein localization to nucleus	Gene Ontology	GO:1900180	1	5	0.0400677	RASSF5
pi-body	Gene Ontology	GO:0071546	1	5	0.0400677	ASZ1
K48-linked polyubiquitin modification-dependent protein binding	Gene Ontology	GO:0036435	1	5	0.0400677	MINDY2
meiotic sister chromatid cohesion, centromeric	Gene Ontology	GO:0051754	1	5	0.0400677	BUB1B
positive regulation of ER-associated ubiquitin-dependent protein catabolic process	Gene Ontology	GO:1903071	1	5	0.0400677	UBQLN1
negative regulation of cytoplasmic translation	Gene Ontology	GO:2000766	1	5	0.0400677	CPEB4
positive regulation of cytoplasmic translation	Gene Ontology	GO:2000767	1	5	0.0400677	DHX36
metanephric collecting duct development	Gene Ontology	GO:0072205	1	5	0.0400677	CALB1
positive regulation of dendrite development	Gene Ontology	GO:1900006	1	5	0.0400677	PTN
metaphase/anaphase transition of mitotic cell cycle	Gene Ontology	GO:0007091	1	5	0.0400677	BUB1B
optic nerve development	Gene Ontology	GO:0021554	1	5	0.0400677	RPL24
positive regulation of myeloid dendritic cell cytokine production	Gene Ontology	GO:0002735	1	5	0.0400677	DHX36
regulation of presynaptic cytosolic calcium ion concentration	Gene Ontology	GO:0099509	1	5	0.0400677	CALB1
postsynaptic endocytic zone membrane	Gene Ontology	GO:0098844	1	5	0.0400677	DNM3
glucocorticoid receptor binding	Gene Ontology	GO:0035259	1	5	0.0400677	GRIP1
leukocyte chemotaxis involved in inflammatory response	Gene Ontology	GO:0002232	1	5	0.0400677	PTN
blastocyst growth	Gene Ontology	GO:0001832	1	5	0.0400677	NBN
nucleotide-binding oligomerization domain containing 2 signaling pathway	Gene Ontology	GO:0070431	1	5	0.0400677	RIPK2
negative regulation of centriole replication	Gene Ontology	GO:0046600	1	5	0.0400677	TRIM37
tRNA binding	Gene Ontology	GO:0000049	2	45	0.0406195	TRNT1|TRMT10C
nuclear receptor activity	Gene Ontology	GO:0004879	2	45	0.0406195	PPARG|RORB
endocytosis	Gene Ontology	GO:0006897	3	109	0.0410144	VLDLR|RAB17|CDC42
peptidyl-serine phosphorylation	Gene Ontology	GO:0018105	3	110	0.0419294	PKN1|DYRK3|TLK1
growth factor activity	Gene Ontology	GO:0008083	3	110	0.0419294	OSGIN2|PTN|IL2
mRNA 3'-UTR binding	Gene Ontology	GO:0003730	2	46	0.0422004	DAZAP1|CPEB4
DNA duplex unwinding	Gene Ontology	GO:0032508	2	46	0.0422004	NBN|DHX36
protein serine/threonine phosphatase activity	Gene Ontology	GO:0004722	2	46	0.0422004	PPM1E|PPP1CB
kinase binding	Gene Ontology	GO:0019900	2	46	0.0422004	UBQLN1|IGSF9B
protein ubiquitination	Gene Ontology	GO:0016567	5	278	0.0443956	PCNP|CRBN|TRIM37|ASB7|TRNT1
anoikis	Gene Ontology	GO:0043276	1	6	0.0465886	BMF
negative regulation of type 2 immune response	Gene Ontology	GO:0002829	1	6	0.0465886	STAT6
lung saccule development	Gene Ontology	GO:0060430	1	6	0.0465886	PTGES3
adenosine to inosine editing	Gene Ontology	GO:0006382	1	6	0.0465886	ADAD1
ether lipid biosynthetic process	Gene Ontology	GO:0008611	1	6	0.0465886	FAR1
protein desumoylation	Gene Ontology	GO:0016926	1	6	0.0465886	SENP7
autonomic nervous system development	Gene Ontology	GO:0048483	1	6	0.0465886	PRLH
IRES-dependent viral translational initiation	Gene Ontology	GO:0075522	1	6	0.0465886	EIF2D
sphingomyelin catabolic process	Gene Ontology	GO:0006685	1	6	0.0465886	SMPDL3B
negative regulation of protein import into nucleus	Gene Ontology	GO:0042308	1	6	0.0465886	MDFIC
tRNA-specific adenosine deaminase activity	Gene Ontology	GO:0008251	1	6	0.0465886	ADAD1
short-term memory	Gene Ontology	GO:0007614	1	6	0.0465886	CALB1
positive regulation of epithelial cell proliferation involved in wound healing	Gene Ontology	GO:0060054	1	6	0.0465886	ODAM
neurotransmitter receptor transport, endosome to postsynaptic membrane	Gene Ontology	GO:0098887	1	6	0.0465886	GRIP1
regulation of postsynaptic cytosolic calcium ion concentration	Gene Ontology	GO:0099566	1	6	0.0465886	CALB1
thyroid hormone transport	Gene Ontology	GO:0070327	1	6	0.0465886	SLC16A10
positive regulation of leukocyte chemotaxis	Gene Ontology	GO:0002690	1	6	0.0465886	PTN
intraciliary transport involved in cilium assembly	Gene Ontology	GO:0035735	1	6	0.0465886	DYNC2LI1
DNA integration	Gene Ontology	GO:0015074	1	6	0.0465886	RLF
chromosome passenger complex	Gene Ontology	GO:0032133	1	6	0.0465886	CDCA8
regulation of macroautophagy	Gene Ontology	GO:0016241	1	6	0.0465886	UBQLN1
dynamin family protein polymerization involved in mitochondrial fission	Gene Ontology	GO:0003374	1	6	0.0465886	DNM3
tachykinin receptor signaling pathway	Gene Ontology	GO:0007217	1	6	0.0465886	TAC3
apoptotic process involved in development	Gene Ontology	GO:1902742	1	6	0.0465886	XKR8
microvillus assembly	Gene Ontology	GO:0030033	1	6	0.0465886	MYO1A
sphingomyelin phosphodiesterase activity	Gene Ontology	GO:0004767	1	6	0.0465886	SMPDL3B
mammary gland epithelial cell proliferation	Gene Ontology	GO:0033598	1	6	0.0465886	STAT6
positive regulation of RNA export from nucleus	Gene Ontology	GO:0046833	1	6	0.0465886	CPSF6
negative regulation of cholesterol storage	Gene Ontology	GO:0010887	1	6	0.0465886	PPARG
error-prone translesion synthesis	Gene Ontology	GO:0042276	1	6	0.0465886	REV3L
organelle fission	Gene Ontology	GO:0048285	1	6	0.0465886	DNM3
SUMO transferase activity	Gene Ontology	GO:0019789	1	6	0.0465886	TOPORS
negative regulation of long-term synaptic potentiation	Gene Ontology	GO:1900272	1	6	0.0465886	PTN
condensed chromosome outer kinetochore	Gene Ontology	GO:0000940	1	6	0.0465886	BUB1B
JUN kinase binding	Gene Ontology	GO:0008432	1	6	0.0465886	MAPK8IP3
adenylate cyclase-inhibiting G protein-coupled glutamate receptor signaling pathway	Gene Ontology	GO:0007196	1	6	0.0465886	GRM6
G protein-coupled receptor binding	Gene Ontology	GO:0001664	2	49	0.0470783	GNA14|RSPO1
Wnt signaling pathway	Gene Ontology	GO:0016055	2	49	0.0470783	FRZB|APC2
positive regulation of kinase activity	Gene Ontology	GO:0033674	2	49	0.0470783	NBN|EPHA10
defense response to Gram-positive bacterium	Gene Ontology	GO:0050830	2	49	0.0470783	RIPK2|LYZ
integral component of plasma membrane	Gene Ontology	GO:0005887	9	684	0.0477135	ADGRE5|EPHA10|GPR149|CHRM2|SLC16A10|SLC26A7|TRPM6|P2RY1|GRM6
axoneme	Gene Ontology	GO:0005930	2	50	0.048748	IFT140|DYNC2LI1

## Sheet: Table S13-3
Table S13-3. Summary of 161 significant GO terms (P < 0.05) in the DU vs XP comparison.
Term	Database	ID	Input number	Background number	P-Value	Gene Name
nucleus	Gene Ontology	GO:0005634	42	2706	1.71973e-08	MORC2|CIC|NFATC3|RYK|LIMK2|ERF|LRRC10|ADAD1|PANK1|STAT6|ZBTB10|DEF6|UBE3D|ZNF704|PTP4A1|RNF111|MBNL1|ZNF473|CDKN2B|CLIC4|VRK3|NR4A1|REV3L|TBX19|PMS1|ZNF804A|SHMT2|SCML4|MAEA|CCNB2|PPP1CB|ZNF526|PTGES3|KIF20B|MEGF8|RABGAP1L|NKX1-1|RUNX3|P14ARF|POU2F2|EWSR1|NAB2
nucleoplasm	Gene Ontology	GO:0005654	26	1546	3.64871e-06	MORC2|NFATC3|PUM3|ERF|STAT6|TIMMDC1|ZBTB10|DEF6|DNAJB1|ZBTB39|ESRP2|RNF111|MBNL1|SGPP1|STAC3|VRK3|NR4A1|IBTK|CNDP2|MAEA|PPP1CB|TMA16|KIF20B|CTBP1|DEDD2|EWSR1
cytoplasm	Gene Ontology	GO:0005737	33	2398	1.07525e-05	MYH14|RYK|LIMK2|MYO1A|FRS2|CPSF6|ADAD1|ITIH4|PPP1R1C|GAS2L1|DEF6|TKTL2|INPP4B|AFG1L|PTP4A1|RNF111|MBNL1|MTMR3|CDKN2B|ANXA5|VRK3|IBTK|ZCCHC2|ZNF804A|PAFAH1B3|MAEA|CCNB2|PPP1CB|PTGES3|INPP5J|P14ARF|METTL11B|EPG5
hyaluronan metabolic process	Gene Ontology	GO:0030212	3	6	1.84715e-05	ITIH1|ITIH3|ITIH4
nucleolus	Gene Ontology	GO:0005730	11	452	0.000141577	PPP1CB|TMA16|VRK3|DEDD2|RPF2|RCL1|PUM3|REV3L|KIF20B|ADAD1|EWSR1
protein phosphatase binding	Gene Ontology	GO:0019903	4	49	0.000315035	STAT6|MTMR3|KIFAP3|VRK3
identical protein binding	Gene Ontology	GO:0042802	12	655	0.000874199	STAT6|FHIT|SCUBE3|ATG101|STAC3|LYZ|SHMT2|MSTN|CTBP1|EWSR1|PAFAH1B3|NAB2
metallodipeptidase activity	Gene Ontology	GO:0070573	2	6	0.00102	CNDP1|CNDP2
negative regulation of T-helper 17 cell differentiation	Gene Ontology	GO:2000320	2	7	0.00130615	RC3H1|IL2
craniofacial suture morphogenesis	Gene Ontology	GO:0097094	2	8	0.00162612	MMP16|MEGF8
dipeptidase activity	Gene Ontology	GO:0016805	2	8	0.00162612	CNDP1|CNDP2
RNA polymerase II cis-regulatory region sequence-specific DNA binding	Gene Ontology	GO:0000978	10	532	0.00194916	STAT6|NFATC3|ZNF526|NR4A1|ZBTB39|PPARD|TBX19|NKX1-1|ZNF473|ZNF76
negative regulation of pri-miRNA transcription by RNA polymerase II	Gene Ontology	GO:1902894	2	9	0.00197949	PPARD|NFATC3
oxidation-reduction process	Gene Ontology	GO:0055114	9	450	0.00216968	CYP7B1|HSPBAP1|DIO2|NDUFB7|SDR9C7|RDH16|SELENOM|DNAJC10|CTBP1
regulation of transcription by RNA polymerase II	Gene Ontology	GO:0006357	10	559	0.0027664	NKX1-1|ZBTB10|ZNF526|POU2F2|ZNF704|ZBTB39|RUNX3|ERF|ZNF473|ZNF76
cyclin-dependent protein serine/threonine kinase inhibitor activity	Gene Ontology	GO:0004861	2	11	0.00278477	CDKN2B|P14ARF
cell cycle arrest	Gene Ontology	GO:0007050	3	44	0.00300611	CDKN2B|P14ARF|GAS2L1
chloride channel activity	Gene Ontology	GO:0005254	3	46	0.00338527	BEST3|CLIC4|SLC26A7
ATP binding	Gene Ontology	GO:0005524	16	1203	0.00344411	MORC2|PANK1|NEK4|MYH14|RYK|VRK3|ACVR1B|LIMK2|TNK2|MYO1A|RUNX3|AFG1L|PMS1|TRPM6|CCT2|KIF20B
retinol dehydrogenase activity	Gene Ontology	GO:0004745	2	13	0.0037187	RDH16|SDR9C7
sperm axoneme assembly	Gene Ontology	GO:0007288	2	13	0.0037187	PLA2G3|SPAG16
nuclear matrix	Gene Ontology	GO:0016363	3	49	0.00400669	MORC2|MAEA|CLIC4
cytosol	Gene Ontology	GO:0005829	23	2056	0.00418165	MORC2|NFATC3|FHIT|ERF|PANK1|STAT6|DEF6|UBE3D|CNDP1|TIPRL|RNF111|MBNL1|AP1B1|CLIC4|STAC3|NR4A1|SHMT2|CNDP2|OSBP2|CCNB2|PPP1CB|PTGES3|KIF20B
skeletal muscle contraction	Gene Ontology	GO:0003009	2	14	0.0042329	MYH14|STAC3
chloride channel complex	Gene Ontology	GO:0034707	2	15	0.00477805	BEST3|CLIC4
metal ion binding	Gene Ontology	GO:0046872	13	915	0.00482014	PPP1CB|STAC3|LIMK2|MTMR3|PDE1A|CYB5A|PLA1A|CNDP1|PHF3|MBNL1|ZNF804A|EWSR1|CNDP2
double-stranded RNA binding	Gene Ontology	GO:0003725	3	53	0.00493676	RC3H1|MBNL1|ADAD1
cell differentiation	Gene Ontology	GO:0030154	6	250	0.00507325	TNK2|FSTL5|ERF|NKX1-1|PPARD|POU2F2
cellular senescence	Gene Ontology	GO:0090398	2	16	0.00535377	CDKN2B|P14ARF
regulation of cell differentiation	Gene Ontology	GO:0045595	2	16	0.00535377	RUNX3|TBX19
adipose tissue development	Gene Ontology	GO:0060612	2	17	0.00595967	PPARD|SELENOM
actin-dependent ATPase activity	Gene Ontology	GO:0030898	2	17	0.00595967	MYH14|MYO1A
positive regulation of transforming growth factor beta receptor signaling pathway	Gene Ontology	GO:0030511	2	18	0.00659534	CDKN2B|RNF111
endochondral ossification	Gene Ontology	GO:0001958	2	19	0.00726043	MMP16|NAB2
negative regulation of myoblast differentiation	Gene Ontology	GO:0045662	2	19	0.00726043	PPARD|MSTN
microfilament motor activity	Gene Ontology	GO:0000146	2	19	0.00726043	MYH14|MYO1A
serine-type endopeptidase inhibitor activity	Gene Ontology	GO:0004867	3	62	0.00747374	ITIH1|ITIH3|ITIH4
protein kinase binding	Gene Ontology	GO:0019901	6	273	0.0076225	CDKN2B|PPP1CB|SPRED1|IBTK|AP1B1|P14ARF
negative regulation of cyclin-dependent protein serine/threonine kinase activity	Gene Ontology	GO:0045736	2	21	0.00867729	CDKN2B|P14ARF
skeletal system morphogenesis	Gene Ontology	GO:0048705	2	21	0.00867729	ZFAND5|RYK
tRNA methylation	Gene Ontology	GO:0030488	2	22	0.00942831	THUMPD2|TRMT61B
filamentous actin	Gene Ontology	GO:0031941	2	22	0.00942831	SMTN|MYO1A
peptidase activity	Gene Ontology	GO:0008233	2	22	0.00942831	CNDP1|CNDP2
T cell homeostasis	Gene Ontology	GO:0043029	2	23	0.0102072	RC3H1|CCNB2
intracellular receptor signaling pathway	Gene Ontology	GO:0030522	2	24	0.0110137	PPARD|NR4A1
phosphatidylinositol dephosphorylation	Gene Ontology	GO:0046856	2	25	0.0118474	INPP5J|MTMR3
DNA-binding transcription factor activity, RNA polymerase II-specific	Gene Ontology	GO:0000981	7	393	0.0119193	ZNF526|POU2F2|NKX1-1|RUNX3|ERF|ZNF473|ZNF76
chromatin binding	Gene Ontology	GO:0003682	6	308	0.0131101	MORC2|CIC|NFATC3|CTBP1|SHMT2|SCML4
spleen development	Gene Ontology	GO:0048536	2	27	0.0135948	RC3H1|CDKN2B
negative regulation of phosphoprotein phosphatase activity	Gene Ontology	GO:0032515	2	28	0.0145078	PPP1R1C|TIPRL
brush border	Gene Ontology	GO:0005903	2	28	0.0145078	MYH14|MYO1A
chloride transmembrane transport	Gene Ontology	GO:1902476	3	80	0.0145156	BEST3|CLIC4|SLC26A7
sperm flagellum	Gene Ontology	GO:0036126	2	29	0.0154466	TCP11|SPAG16
regulation of RNA splicing	Gene Ontology	GO:0043484	2	30	0.0164108	MBNL1|ESRP2
liver development	Gene Ontology	GO:0001889	2	30	0.0164108	RHBDD3|SEC63
regulation of cyclin-dependent protein serine/threonine kinase activity	Gene Ontology	GO:0000079	2	31	0.0174001	CDKN2B|CCNB2
ATPase activity	Gene Ontology	GO:0016887	4	158	0.0178105	MORC2|PMS1|AFG1L|KIF20B
mRNA binding	Gene Ontology	GO:0003729	4	161	0.0189142	RC3H1|CPSF6|PUM3|ESRP2
actin filament binding	Gene Ontology	GO:0051015	4	163	0.019673	MYH14|SYNE2|GAS2L1|MYO1A
chromosome	Gene Ontology	GO:0005694	2	34	0.020515	PUM3|UVSSA
growth cone	Gene Ontology	GO:0030426	2	34	0.020515	MYH14|ZNF804A
DNA-binding transcription activator activity, RNA polymerase II-specific	Gene Ontology	GO:0001228	6	346	0.0216964	STAT6|NFATC3|POU2F2|NR4A1|TBX19|ZNF76
RNA processing	Gene Ontology	GO:0006396	2	36	0.0227108	EXOSC9|ADAD1
negative regulation of epithelial cell proliferation	Gene Ontology	GO:0050680	2	37	0.0238435	CDKN2B|PPARD
cytoplasmic stress granule	Gene Ontology	GO:0010494	2	37	0.0238435	RC3H1|MBNL1
DNA binding	Gene Ontology	GO:0003677	7	454	0.0239016	CIC|ZBTB10|DEDD2|RUNX3|ZFAND5|REV3L|POU2F2
positive regulation of epithelial cell proliferation	Gene Ontology	GO:0050679	2	40	0.0273769	ESRP2|CYP7B1
negative regulation of endopeptidase activity	Gene Ontology	GO:0010951	3	106	0.0295793	ITIH1|ITIH3|ITIH4
stress fiber	Gene Ontology	GO:0001725	2	42	0.0298421	MYH14|GAS2L1
protein polyubiquitination	Gene Ontology	GO:0000209	3	107	0.0302756	RC3H1|UBE3D|RNF111
extrinsic component of cytoplasmic side of plasma membrane	Gene Ontology	GO:0031234	2	44	0.032392	TNK2|STAC3
microvillus	Gene Ontology	GO:0005902	2	45	0.0336981	CLIC4|MYO1A
nuclear receptor activity	Gene Ontology	GO:0004879	2	45	0.0336981	PPARD|NR4A1
protein phosphorylation	Gene Ontology	GO:0006468	5	287	0.0342997	LIMK2|TRPM6|ACVR1B|RYK|NEK4
protein serine/threonine phosphatase activity	Gene Ontology	GO:0004722	2	46	0.0350244	PPP1CB|MTMR3
nuclear membrane	Gene Ontology	GO:0031965	3	114	0.0353903	SYNE2|NR4A1|YEATS4
regulation of cell population proliferation	Gene Ontology	GO:0042127	3	114	0.0353903	STAT6|TBX19|TNK2
zinc ion binding	Gene Ontology	GO:0008270	8	606	0.0359266	MORC2|MMP16|NR4A1|ZFAND5|RC3H1|PPARD|ZCCHC2|SHMT2
glucocorticoid receptor signaling pathway	Gene Ontology	GO:0042921	1	5	0.0362107	PTGES3
gastric acid secretion	Gene Ontology	GO:0001696	1	5	0.0362107	SLC26A7
mRNA 3'-end processing by stem-loop binding and cleavage	Gene Ontology	GO:0006398	1	5	0.0362107	ZNF473
PTW/PP1 phosphatase complex	Gene Ontology	GO:0072357	1	5	0.0362107	PPP1CB
embryonic heart tube morphogenesis	Gene Ontology	GO:0003143	1	5	0.0362107	MEGF8
cornea development in camera-type eye	Gene Ontology	GO:0061303	1	5	0.0362107	LIMK2
response to selenium ion	Gene Ontology	GO:0010269	1	5	0.0362107	SELENOM
BRISC complex	Gene Ontology	GO:0070552	1	5	0.0362107	SHMT2
negative regulation of phosphorylation	Gene Ontology	GO:0042326	1	5	0.0362107	CDKN2B
response to xenobiotic stimulus	Gene Ontology	GO:0009410	1	5	0.0362107	RHBDD3
organelle transport along microtubule	Gene Ontology	GO:0072384	1	5	0.0362107	COPG2
endonucleolytic cleavage in 5'-ETS of tricistronic rRNA transcript (SSU-rRNA, 5.8S rRNA, LSU-rRNA)	Gene Ontology	GO:0000480	1	5	0.0362107	RCL1
cardiac muscle cell development	Gene Ontology	GO:0055013	1	5	0.0362107	LRRC10
toll-like receptor 9 signaling pathway	Gene Ontology	GO:0034162	1	5	0.0362107	EPG5
interleukin-2 receptor binding	Gene Ontology	GO:0005134	1	5	0.0362107	IL2
glucose transmembrane transporter activity	Gene Ontology	GO:0005355	1	5	0.0362107	MFSD4B
lamellipodium membrane	Gene Ontology	GO:0031258	1	5	0.0362107	SYNE2
glucocorticoid receptor binding	Gene Ontology	GO:0035259	1	5	0.0362107	NR4A1
negative regulation of complement-dependent cytotoxicity	Gene Ontology	GO:1903660	1	5	0.0362107	STAT6
growth hormone receptor signaling pathway via JAK-STAT	Gene Ontology	GO:0060397	1	5	0.0362107	STAT6
vocalization behavior	Gene Ontology	GO:0071625	1	5	0.0362107	MYH14
prostate epithelial cord arborization involved in prostate glandular acinus morphogenesis	Gene Ontology	GO:0060527	1	5	0.0362107	FRS2
protein localization to microtubule	Gene Ontology	GO:0035372	1	5	0.0362107	KIF20B
negative regulation of meiotic cell cycle process involved in oocyte maturation	Gene Ontology	GO:1904145	1	5	0.0362107	CCNB2
apical dendrite	Gene Ontology	GO:0097440	1	5	0.0362107	OSBP2
determination of digestive tract left/right asymmetry	Gene Ontology	GO:0071907	1	5	0.0362107	MEGF8
fatty acid transport	Gene Ontology	GO:0015908	1	5	0.0362107	PPARD
metabolic process	Gene Ontology	GO:0008152	1	5	0.0362107	LYZ
phosphatidylinositol-4,5-bisphosphate 5-phosphatase activity	Gene Ontology	GO:0004439	1	5	0.0362107	INPP5J
retina vasculature morphogenesis in camera-type eye	Gene Ontology	GO:0061299	1	5	0.0362107	CLIC4
spermatid development	Gene Ontology	GO:0007286	2	47	0.0363708	ADAD1|OSBP2
vesicle-mediated transport	Gene Ontology	GO:0016192	3	122	0.0417452	SFT2D2|AP1B1|COPG2
mismatch repair complex	Gene Ontology	GO:0032300	1	6	0.0421178	PMS1
commissural neuron axon guidance	Gene Ontology	GO:0071679	1	6	0.0421178	RYK
ubiquitin-dependent SMAD protein catabolic process	Gene Ontology	GO:0030579	1	6	0.0421178	RNF111
negative regulation of type 2 immune response	Gene Ontology	GO:0002829	1	6	0.0421178	STAT6
regulation of mitochondrial translation	Gene Ontology	GO:0070129	1	6	0.0421178	SHMT2
phosphatidylinositol-3,5-bisphosphate 3-phosphatase activity	Gene Ontology	GO:0052629	1	6	0.0421178	MTMR3
astral microtubule organization	Gene Ontology	GO:0030953	1	6	0.0421178	LIMK2
adenosine to inosine editing	Gene Ontology	GO:0006382	1	6	0.0421178	ADAD1
Schmidt-Lanterman incisure	Gene Ontology	GO:0043220	1	6	0.0421178	NCMAP
mammary gland epithelial cell proliferation	Gene Ontology	GO:0033598	1	6	0.0421178	STAT6
regulation of aerobic respiration	Gene Ontology	GO:1903715	1	6	0.0421178	SHMT2
mast cell degranulation	Gene Ontology	GO:0043303	1	6	0.0421178	PLA2G3
nitrogen compound metabolic process	Gene Ontology	GO:0006807	1	6	0.0421178	SEC63
negative regulation of kinase activity	Gene Ontology	GO:0033673	1	6	0.0421178	MSTN
thyroid hormone transport	Gene Ontology	GO:0070327	1	6	0.0421178	SLC16A10
transcription-coupled nucleotide-excision repair	Gene Ontology	GO:0006283	1	6	0.0421178	UVSSA
transmembrane receptor protein serine/threonine kinase activity	Gene Ontology	GO:0004675	1	6	0.0421178	ACVR1B
negative regulation of systemic arterial blood pressure	Gene Ontology	GO:0003085	1	6	0.0421178	SMTN
microvillus assembly	Gene Ontology	GO:0030033	1	6	0.0421178	MYO1A
negative regulation of single stranded viral RNA replication via double stranded DNA intermediate	Gene Ontology	GO:0045869	1	6	0.0421178	MORC2
tRNA-specific adenosine deaminase activity	Gene Ontology	GO:0008251	1	6	0.0421178	ADAD1
thiamine pyrophosphate binding	Gene Ontology	GO:0030976	1	6	0.0421178	TKTL2
positive regulation of RNA export from nucleus	Gene Ontology	GO:0046833	1	6	0.0421178	CPSF6
negative regulation of cholesterol storage	Gene Ontology	GO:0010887	1	6	0.0421178	PPARD
error-prone translesion synthesis	Gene Ontology	GO:0042276	1	6	0.0421178	REV3L
negative regulation of peptidyl-threonine phosphorylation	Gene Ontology	GO:0010801	1	6	0.0421178	SPRED1
tachykinin receptor signaling pathway	Gene Ontology	GO:0007217	1	6	0.0421178	TAC3
lung saccule development	Gene Ontology	GO:0060430	1	6	0.0421178	PTGES3
ubiquitin ligase complex	Gene Ontology	GO:0000151	2	52	0.0433925	MAEA|UBE3D
positive regulation of cold-induced thermogenesis	Gene Ontology	GO:0120162	2	54	0.0463312	STAT6|DIO2
transmembrane receptor protein tyrosine kinase adaptor activity	Gene Ontology	GO:0005068	1	7	0.047989	FRS2
Golgi to lysosome transport	Gene Ontology	GO:0090160	1	7	0.047989	CCDC91
negative regulation of phosphatidylinositol 3-kinase signaling	Gene Ontology	GO:0014067	1	7	0.047989	PIK3IP1
negative regulation of activated T cell proliferation	Gene Ontology	GO:0046007	1	7	0.047989	RC3H1
lysozyme activity	Gene Ontology	GO:0003796	1	7	0.047989	LYZ
positive regulation of phosphoprotein phosphatase activity	Gene Ontology	GO:0032516	1	7	0.047989	VRK3
posttranslational protein targeting to membrane, translocation	Gene Ontology	GO:0031204	1	7	0.047989	SEC63
left/right pattern formation	Gene Ontology	GO:0060972	1	7	0.047989	MEGF8
translation repressor activity, mRNA regulatory element binding	Gene Ontology	GO:0000900	1	7	0.047989	SHMT2
filopodium membrane	Gene Ontology	GO:0031527	1	7	0.047989	SYNE2
alpha-actinin binding	Gene Ontology	GO:0051393	1	7	0.047989	LRRC10
pre-mRNA cleavage required for polyadenylation	Gene Ontology	GO:0098789	1	7	0.047989	CPSF6
response to organic substance	Gene Ontology	GO:0010033	1	7	0.047989	ANXA5
head development	Gene Ontology	GO:0060322	1	7	0.047989	LIMK2
phospholipase A1 activity	Gene Ontology	GO:0008970	1	7	0.047989	PLA1A
prostate gland epithelium morphogenesis	Gene Ontology	GO:0060740	1	7	0.047989	CYP7B1
negative regulation of erythrocyte differentiation	Gene Ontology	GO:0045647	1	7	0.047989	GAS2L1
mast cell granule	Gene Ontology	GO:0042629	1	7	0.047989	PLA2G3
chondrocyte proliferation	Gene Ontology	GO:0035988	1	7	0.047989	MMP16
positive regulation of cellular senescence	Gene Ontology	GO:2000774	1	7	0.047989	P14ARF
posttranslational protein targeting to endoplasmic reticulum membrane	Gene Ontology	GO:0006620	1	7	0.047989	SEC63

## Sheet: Table13-4
Table S13-4. Summary of 128 significant GO terms (P < 0.05) in the LW vs XP comparison.
Term	Database	ID	Input number	Background number	P-Value	Gene Name
nucleus	Gene Ontology	GO:0005634	63	2706	9.26173e-10	MORC2|TSSK6|CIC|NFATC3|RYK|ZNF213|LIMK2|MSRB1|CARNMT1|ERF|MEGF8|REXO5|PMS1|ANKRD17|EIF2S1|SOX5|PANK1|STAT6|SUPT5H|ZC3HC1|CDK14|ZNF704|SOBP|PROP1|RNF111|MBNL1|PDCD4|DYRK1B|EYA3|PUS7L|MAEA|HHEX|RUNX1T1|ZNF263|TBX19|CALB1|PHLDA1|NR2E1|ZSCAN10|USP31|SHMT2|SCML4|DDX49|CCNB2|RNF151|TNP2|ZNF526|ODAM|ZNF174|KIF20B|RLF|METTL4|PPP1CB|LRRC10|NKX1-1|PTGES3|PRM1|IRAK4|PRM2|ASCC2|POU2F2|EWSR1|NAB2
nucleoplasm	Gene Ontology	GO:0005654	44	1546	1.79654e-09	MORC2|CLUAP1|NFATC3|ERF|UPF1|ANKRD17|PHLDA1|STAC3|STAT6|TIMMDC1|SGPP1|ZC3HC1|CDK14|ZBTB39|ESRP2|NDUFA13|MBNL1|KLHDC10|NECAB1|SUGP1|PRKCB|BEND3|TFEC|SERPINB10|RUNX1T1|RNF111|CASP14|TBL3|SOCS1|CNDP2|CENPP|MAEA|PPP1CB|TMA16|ODAM|ZNF174|DEDD2|SHOC2|EYA3|KIF20B|DNAJB1|CTBP1|PHF2|EWSR1
cytosol	Gene Ontology	GO:0005829	42	2056	2.26562e-05	MORC2|NFATC3|FHIT|RIC1|POGLUT1|ERF|CASP14|KIF11|EIF2S1|NLRC3|LGALS13|STAT6|RUVBL1|ASS1|SELENOV|CDK14|BICD2|ARHGDIG|TIPRL|RNF111|MBNL1|PDCD4|CARNMT1|NECAB1|PANK1|KLHL14|STAC3|SERPINB10|PDSS2|CALB1|SHMT2|CNDP2|GPHN|CCNB2|PPP1CB|ODAM|PTGES3|OSBP2|AP1B1|SHOC2|LRCH3|KIF20B
RNA binding	Gene Ontology	GO:0003723	14	420	0.000172275	PUS7L|THUMPD2|DZIP3|SUGP2|REXO5|ESRP2|RPL3L|UPF1|NOL8|ANKRD17|MBNL1|EIF2S1|EWSR1|SUGP1
histone H4 acetylation	Gene Ontology	GO:0043967	4	26	0.000239446	RUVBL1|BEND3|YEATS4|NAA60
biomineral tissue development	Gene Ontology	GO:0031214	3	10	0.000281903	AMBN|ENAM|ODAM
cytoplasm	Gene Ontology	GO:0005737	43	2398	0.000321504	MEIOB|RYK|LIMK2|NOXO1|MSRB1|MYO1A|FRS2|PCMTD1|UPF1|MPP5|ANKRD17|ANKIB1|CPSF6|ASS1|CFAP69|PPP1R1C|GAS2L1|CDK14|AFG1L|RNF111|PPP1R9A|MBNL1|MTMR3|NECAB1|TSSK6|MAEA|HHEX|IQCG|ZCCHC2|PAFAH1B3|GPHN|TWF1|CCNB2|PPP1CB|DZIP3|TOLLIP|ODAM|PTGES3|INPP5J|IRAK4|CASP14|METTL11B|GLCCI1
ATP binding	Gene Ontology	GO:0005524	26	1203	0.000407527	MORC2|RYK|LIMK2|MYO1A|UPF1|KIF11|ASS1|NLRC3|PANK1|RUVBL1|NLRP3|DDX39A|CCT2|CDK14|AFG1L|DYRK1B|IRAK4|TSSK6|IGF1R|PKN1|PRKCB|PMS1|DDX49|TNK2|ABCC9|KIF20B
sarcomere	Gene Ontology	GO:0030017	3	12	0.000441725	PTPRD|ABCC9|LRRC10
chromatin binding	Gene Ontology	GO:0003682	11	308	0.000488536	MORC2|MEIOB|CIC|NFATC3|PRKCB|UPF1|PROP1|ANKRD17|CTBP1|SHMT2|SCML4
mitochondrial respiratory chain complex I assembly	Gene Ontology	GO:0032981	4	32	0.00049044	NDUFB7|NDUFA13|TIMM21|NDUFB10
blastocyst hatching	Gene Ontology	GO:0001835	3	13	0.000539553	HS3ST6|NECAB1|ARHGDIG
intracellular signal transduction	Gene Ontology	GO:0035556	10	275	0.000765599	TSSK6|PPP1R1C|SOCS6|SOCS1|STAC3|RGS11|PKN1|PRKCB|IRAK4|NLRC3
nucleolus	Gene Ontology	GO:0005730	13	452	0.00110402	PPP1CB|BEND3|TMA16|PHLDA1|NOL8|REXO5|TBL3|KIF20B|CENPP|DEDD2|PHF2|EWSR1|NBN
negative regulation of cell growth	Gene Ontology	GO:0030308	5	75	0.00139887	OSGIN2|GAS2L1|DCUN1D3|MYL2|NDUFA13
ubiquitin conjugating enzyme binding	Gene Ontology	GO:0031624	3	19	0.00141787	ANKIB1|DCUN1D3|TOLLIP
cell differentiation	Gene Ontology	GO:0030154	9	250	0.00148647	TNK2|HHEX|TNP2|NKX1-1|ERF|PRM1|NR2E1|POU2F2|EYA3
actin filament binding	Gene Ontology	GO:0051015	7	163	0.00191267	TWF1|GAS2L1|MYO1A|PTPRD|PPP1R9A|SYNE2|CTNNA3
response to selenium ion	Gene Ontology	GO:0010269	2	5	0.00212272	SELENOV|SELENOM
peptide YY receptor activity	Gene Ontology	GO:0001601	2	5	0.00212272	NPY1R|NPY5R
spectrin	Gene Ontology	GO:0008091	2	5	0.00212272	SPTBN4|PRKCB
signal transduction	Gene Ontology	GO:0007165	12	435	0.00237121	TNK2|PKN1|RASL10A|TOLLIP|OSGIN2|PDE1A|SHOC2|SYDE1|LRRD1|AMBN|TIPRL|RASAL2
negative regulation of kinase activity	Gene Ontology	GO:0033673	2	6	0.00281118	MSTN|SOCS1
cardiac conduction	Gene Ontology	GO:0061337	2	6	0.00281118	SPTBN4|ABCC9
locomotory behavior	Gene Ontology	GO:0007626	4	56	0.00335102	GRM6|NPY1R|SOBP|CALB1
haptoglobin binding	Gene Ontology	GO:0031720	2	7	0.00358999	HBQ1|HBM
hemoglobin complex	Gene Ontology	GO:0005833	2	7	0.00358999	HBQ1|HBM
organic acid binding	Gene Ontology	GO:0043177	2	7	0.00358999	HBQ1|HBM
haptoglobin-hemoglobin complex	Gene Ontology	GO:0031838	2	7	0.00358999	HBQ1|HBM
TIM23 mitochondrial import inner membrane translocase complex	Gene Ontology	GO:0005744	2	7	0.00358999	TIMM50|TIMM21
metal ion binding	Gene Ontology	GO:0046872	19	915	0.00373295	HBM|ZNF205|PPP1CB|STAC3|ZNF213|ZNF174|PDE1A|ZNF263|CYB5A|LIMK2|RUNX1T1|EYA3|ZSCAN10|ANKIB1|MBNL1|IDE|MTMR3|EWSR1|CNDP2
microtubule-based movement	Gene Ontology	GO:0007018	4	60	0.00422949	KIF20B|KIF11|KIFAP3|BICD2
protein serine/threonine/tyrosine kinase activity	Gene Ontology	GO:0004712	2	8	0.00445724	TNK2|DYRK1B
regulation of autophagosome assembly	Gene Ontology	GO:2000785	2	8	0.00445724	MTMR3|NPRL3
membrane	Gene Ontology	GO:0016020	12	473	0.00454969	CCNB2|RASL10A|NPY5R|RIC1|CYB5A|XKR8|ARHGDIG|COPG2|ABCC9|SPTBN4|SPRED1|OSBP2
nucleosome	Gene Ontology	GO:0000786	3	31	0.00503296	PRM1|TNP2|PRM2
zinc ion binding	Gene Ontology	GO:0008270	14	606	0.00505843	MORC2|RNF151|TNP2|ERI2|ZC3HC1|PRKCB|MSRB1|CALB1|UPF1|NR2E1|ZCCHC2|GATAD2A|PHF2|SHMT2
spermatogenesis	Gene Ontology	GO:0007283	6	148	0.0052064	CABS1|TNP2|LIMK2|PRM1|PRM2|PAFAH1B3
cytoskeletal anchor activity	Gene Ontology	GO:0008093	2	9	0.00541104	GAS2L1|BICD2
oxygen carrier activity	Gene Ontology	GO:0005344	2	9	0.00541104	HBQ1|HBM
negative regulation of apoptotic process	Gene Ontology	GO:0043066	7	204	0.0062604	MAEA|TAX1BP1|IGF1R|NR2E1|KIFAP3|SERPINB2|PROP1
regulation of transcription by RNA polymerase II	Gene Ontology	GO:0006357	13	559	0.00644717	NKX1-1|PRKCB|RUVBL1|ZNF526|ZNF213|ZNF174|SUPT5H|RLF|ZNF704|ZBTB39|ERF|NR2E1|POU2F2
oxygen transport	Gene Ontology	GO:0015671	2	10	0.00644955	HBQ1|HBM
odontogenesis of dentin-containing tooth	Gene Ontology	GO:0042475	3	35	0.00688539	AMTN|AMBN|ODAM
negative regulation of transcription by RNA polymerase II	Gene Ontology	GO:0000122	13	570	0.00750507	CIC|STAT6|HHEX|BEND3|ZNF174|TBX19|ERF|ZNF205|NR2E1|ZNF263|CTBP1|GATAD2A|PROP1
amino acid binding	Gene Ontology	GO:0016597	2	11	0.00757094	ASS1|SHMT2
negative regulation of transcription, DNA-templated	Gene Ontology	GO:0045892	7	215	0.00817581	NDUFA13|RUNX1T1|ZNF263|ZSCAN10|PDCD4|SCML4|SOX5
cell redox homeostasis	Gene Ontology	GO:0045454	3	38	0.00850721	PDIA2|DNAJC10|SELENOT
phosphatidylinositol phosphate binding	Gene Ontology	GO:1901981	2	12	0.00877341	SNX3|PHLDA1
identical protein binding	Gene Ontology	GO:0042802	14	655	0.00955787	LGALS13|STAT6|IGF1R|FHIT|LUC7L|STAC3|LYZ|SHMT2|MSTN|CTBP1|ASS1|EWSR1|PAFAH1B3|NAB2
anatomical structure development	Gene Ontology	GO:0048856	3	40	0.00970243	WIF1|NR2E1|EYA3
intrinsic apoptotic signaling pathway	Gene Ontology	GO:0097193	2	13	0.0100552	NBN|SGPP1
retinol dehydrogenase activity	Gene Ontology	GO:0004745	2	13	0.0100552	RDH16|SDR9C7
oxygen binding	Gene Ontology	GO:0019825	2	13	0.0100552	HBQ1|HBM
sperm axoneme assembly	Gene Ontology	GO:0007288	2	13	0.0100552	IQCG|PLA2G3
centrosome localization	Gene Ontology	GO:0051642	2	13	0.0100552	SYNE2|BICD2
regulation of growth	Gene Ontology	GO:0040008	2	13	0.0100552	CCNB2|SOCS6
negative regulation of NIK/NF-kappaB signaling	Gene Ontology	GO:1901223	2	13	0.0100552	NLRP3|NLRC3
ribonucleoprotein complex	Gene Ontology	GO:1990904	4	82	0.0118752	EEFSEC|RUVBL1|ESRP2|CPSF6
regulation of phosphatidylinositol 3-kinase activity	Gene Ontology	GO:0043551	2	15	0.0128498	SOCS6|SOCS1
histone H2A acetylation	Gene Ontology	GO:0043968	2	15	0.0128498	RUVBL1|YEATS4
multicellular organism development	Gene Ontology	GO:0007275	5	131	0.01322	PRM1|TNP2|SPRED1|EYA3|PRM2
protein tyrosine phosphatase activity	Gene Ontology	GO:0004725	4	85	0.0133348	TIMM50|PTPRD|MTMR3|EYA3
protein serine/threonine phosphatase activity	Gene Ontology	GO:0004722	3	46	0.0138502	PPP1CB|TIMM50|MTMR3
cilium organization	Gene Ontology	GO:0044782	2	16	0.0143593	IQCG|KIFAP3
receptor signaling pathway via JAK-STAT	Gene Ontology	GO:0007259	2	16	0.0143593	STAT6|SOCS1
protein homooligomerization	Gene Ontology	GO:0051260	4	88	0.0149038	KCNV2|SHKBP1|BEND3|TRMT61B
peptidyl-tyrosine dephosphorylation	Gene Ontology	GO:0035335	4	88	0.0149038	TIMM50|PTPRD|MTMR3|EYA3
DNA-binding transcription repressor activity, RNA polymerase II-specific	Gene Ontology	GO:0001227	6	188	0.0151948	ZNF205|HHEX|NFATC3|PROP1|ZNF263|NR2E1
cell periphery	Gene Ontology	GO:0071944	2	17	0.0159412	PANK1|ODAM
protein import into mitochondrial matrix	Gene Ontology	GO:0030150	2	17	0.0159412	TIMM50|TIMM21
negative regulation of insulin receptor signaling pathway	Gene Ontology	GO:0046627	2	17	0.0159412	MSTN|SOCS1
positive regulation of I-kappaB kinase/NF-kappaB signaling	Gene Ontology	GO:0043123	4	90	0.0160118	ANKRD17|LURAP1L|PRKCB|IRAK4
protein phosphatase binding	Gene Ontology	GO:0019903	3	49	0.0162465	STAT6|MTMR3|KIFAP3
nuclear matrix	Gene Ontology	GO:0016363	3	49	0.0162465	MORC2|MAEA|SPTBN4
actin cytoskeleton	Gene Ontology	GO:0015629	5	139	0.0165525	PPP1R9A|KLHL14|MSRB1|MYO1A|MYL2
rRNA processing	Gene Ontology	GO:0006364	3	50	0.0170936	DDX49|TBL3|NOL8
myofibril	Gene Ontology	GO:0030016	2	18	0.0175941	TWF1|KCNJ8
regulation of dendrite morphogenesis	Gene Ontology	GO:0048814	2	18	0.0175941	SIPA1L1|NR2E1
negative regulation of extrinsic apoptotic signaling pathway in absence of ligand	Gene Ontology	GO:2001240	2	18	0.0175941	ZC3HC1|EYA3
actin monomer binding	Gene Ontology	GO:0003785	2	18	0.0175941	TWF1|MYL2
NuA4 histone acetyltransferase complex	Gene Ontology	GO:0035267	2	18	0.0175941	RUVBL1|YEATS4
ubiquitin ligase complex	Gene Ontology	GO:0000151	3	52	0.0188608	ANKIB1|MAEA|DCUN1D3
NADH dehydrogenase (ubiquinone) activity	Gene Ontology	GO:0008137	2	19	0.0193162	NDUFB7|NDUFA13
cytokine production	Gene Ontology	GO:0001816	2	19	0.0193162	NFATC3|IRAK4
mitotic spindle	Gene Ontology	GO:0072686	3	54	0.0207253	LIMK2|KIF11|ODAM
oxidation-reduction process	Gene Ontology	GO:0055114	10	450	0.0209196	CYP7B1|DNAJC10|NDUFB7|MSRB1|SDR9C7|RDH16|SELENOM|NDUFA13|CTBP1|GPHN
bicarbonate transport	Gene Ontology	GO:0015701	2	20	0.021106	SLC4A4|SLC26A7
nuclear chromosome, telomeric region	Gene Ontology	GO:0000784	3	55	0.0216942	PPP1CB|UPF1|NBN
actin binding	Gene Ontology	GO:0003779	5	150	0.0219831	TWF1|MAEA|SPTBN4|MSRB1|LRRC10
cellular response to amino acid starvation	Gene Ontology	GO:0034198	2	21	0.022962	EIF2S1|NPRL3
extrinsic apoptotic signaling pathway	Gene Ontology	GO:0097191	2	21	0.022962	SGPP1|NDUFA13
negative regulation of axon extension involved in axon guidance	Gene Ontology	GO:0048843	2	21	0.022962	SEMA6D|RYK
social behavior	Gene Ontology	GO:0035176	2	21	0.022962	CIC|NR2E1
lactation	Gene Ontology	GO:0007595	2	21	0.022962	CSN2|CSN3
beta-catenin binding	Gene Ontology	GO:0008013	3	58	0.0247473	PROP1|AXIN1|CTNNA3
ribonucleoprotein complex binding	Gene Ontology	GO:0043021	2	22	0.0248826	EEFSEC|TIMM50
tRNA methylation	Gene Ontology	GO:0030488	2	22	0.0248826	THUMPD2|TRMT61B
filamentous actin	Gene Ontology	GO:0031941	2	22	0.0248826	SMTN|MYO1A
hydrogen peroxide catabolic process	Gene Ontology	GO:0042744	2	22	0.0248826	HBQ1|HBM
RNA polymerase II cis-regulatory region sequence-specific DNA binding	Gene Ontology	GO:0000978	11	532	0.025089	STAT6|NFATC3|ZNF526|ZNF213|ZNF174|ZBTB39|HHEX|NR2E1|TBX19|NKX1-1|PROP1
heme binding	Gene Ontology	GO:0020037	4	104	0.0252123	HBQ1|HBM|CYP7B1|CYB5A
ATPase activity	Gene Ontology	GO:0016887	5	158	0.0265845	MORC2|PMS1|AFG1L|KIF20B|ABCC9
magnesium ion binding	Gene Ontology	GO:0000287	5	158	0.0265845	TSSK6|MORC2|ADPRH|ILVBL|IRAK4
cytoskeleton organization	Gene Ontology	GO:0007010	3	62	0.0291593	MAEA|UGT8|SPTBN4
growth factor activity	Gene Ontology	GO:0008083	4	110	0.0299554	OSGIN2|AMBN|MSTN|GDF1
nucleic acid binding	Gene Ontology	GO:0003676	7	283	0.0305155	DDX49|ZNF213|DDX39A|ERI2|METTL4|R3HDM2|ZCCHC2
DNA helicase activity	Gene Ontology	GO:0003678	2	25	0.0310171	RUVBL1|NBN
phosphatidylinositol dephosphorylation	Gene Ontology	GO:0046856	2	25	0.0310171	INPP5J|MTMR3
protein homodimerization activity	Gene Ontology	GO:0042803	9	414	0.0311221	MORC2|PANK1|HHEX|MSTN|NAA60|GRM6|KIF20B|SHMT2|CARNMT1
peroxidase activity	Gene Ontology	GO:0004601	2	26	0.0331813	HBQ1|HBM
fertilization	Gene Ontology	GO:0009566	2	26	0.0331813	MEIOB|SPTBN4
nuclear membrane	Gene Ontology	GO:0031965	4	114	0.0333909	ANKRD17|ZC3HC1|SYNE2|YEATS4
positive regulation of cysteine-type endopeptidase activity involved in apoptotic process	Gene Ontology	GO:0043280	2	27	0.0354028	NLRP3|NDUFA13
negative regulation of phosphoprotein phosphatase activity	Gene Ontology	GO:0032515	2	28	0.0376802	PPP1R1C|TIPRL
regulation of cytosolic calcium ion concentration	Gene Ontology	GO:0051480	2	28	0.0376802	TMEM64|CALB1
endoplasmic reticulum lumen	Gene Ontology	GO:0005788	2	28	0.0376802	POGLUT1|SELENOM
cell population proliferation	Gene Ontology	GO:0008283	3	70	0.0391417	PTGES3|NBN|NAA60
repressing transcription factor binding	Gene Ontology	GO:0070491	2	29	0.0400121	CTBP1|HHEX
peptidyl-tyrosine autophosphorylation	Gene Ontology	GO:0038083	2	29	0.0400121	TNK2|IGF1R
regulation of RNA splicing	Gene Ontology	GO:0043484	2	30	0.0423973	MBNL1|ESRP2
response to endoplasmic reticulum stress	Gene Ontology	GO:0034976	2	30	0.0423973	EIF2S1|PDIA2
lipid binding	Gene Ontology	GO:0008289	3	73	0.0432768	FABP5|PMP2|OSBP2
protein folding	Gene Ontology	GO:0006457	3	75	0.0461501	PTGES3|CCT2|PDIA2
outflow tract morphogenesis	Gene Ontology	GO:0003151	2	32	0.0473219	NPY1R|NPY5R
positive regulation of fat cell differentiation	Gene Ontology	GO:0045600	2	32	0.0473219	WIF1|TMEM64
sequence-specific DNA binding	Gene Ontology	GO:0043565	6	250	0.0489543	ZNF174|NKX1-1|ERF|ZNF263|ZSCAN10|GATAD2A
retina development in camera-type eye	Gene Ontology	GO:0060041	2	33	0.0498588	GRM6|NR2E1
